# Supplementary material for: Synergistic biodegradation of aromatic-aliphatic copolyester plastic by a marine microbial consortium
Source: Nat Commun. 2020 Nov 13;11:5790. doi: 10.1038/s41467-020-19583-2 (PMC7666164; doi:10.1038/s41467-020-19583-2)
Supplement: Supplementary file 4 — Source Data [file 41467_2020_19583_MOESM4_ESM.zip › Figure 2.xlsx]

## Sheet: Sheet1
a1
Days	S1	S2	S3
0	0	0	0
1	0.395138	-0.120793	0.344423
2	1.48535	0.0419706	1.01941
3	1.71977	0.436084	1.80742
4	4.30659	1.57646	4.30689
5	12.5584	4.45707	10.3082
6	28.3731	11.2338	22.3417
7	39.0582	20.0394	34.9723
8	43.6197	28.3107	43.9721
11	49.3942	38.0376	53.2406
15	54.2669	43.2696	59.2184
29	60.7918	46.0325	61.1527
a2
Days	S4	S5	S6
0	0	0	0
1	-0.828704	-0.271318	-0.259878
3	-0.296296	0.483942	0.196234
6	5.81944	9.03654	21.1615
7	11.0197	17.557	48.6672
8	22.2083	32.103	66.1321
9	27.5637	35.5891	67.4601
13	53.3154	52.026	84.7377
15	57.092	54.2807	87.1329
20	60.9531	58.1312	91.6197
23	61.842	59.397	93.1885
a3
Days	S7	S8	S9
0	0	0	0
4	0.235733	-1.01227	3.50293
5	2.06347	0.572267	7.96107
6	6.02293	5.88747	17.1259
7	12.8475	8.44	24.6
8	21.0751	16.1748	31.9796
9	36.7679	33.522	47.554
10	42.8502	44.1132	56.6348
11	45.9969	47.7494	60.9654
12	49.4582	51.0636	66.9068
14	51.5074	52.0599	71.9831
18	58.7149	55.6738	88.6562
19	62.7003	57.6432	98.2992
20	67.1269	62.5083	113.375
21	79.7909	61.4379	120.167
22	77.7387	58.2592	120.854
