# Supplementary material for: Synergistic biodegradation of aromatic-aliphatic copolyester plastic by a marine microbial consortium
Source: Nat Commun. 2020 Nov 13;11:5790. doi: 10.1038/s41467-020-19583-2 (PMC7666164; doi:10.1038/s41467-020-19583-2)
Supplement: Supplementary file 4 — Source Data [file 41467_2020_19583_MOESM4_ESM.zip › Figure 3.xlsx]

## Sheet: Sheet1
Figure 3a
Bin abundance averages per condition
bins	t0	t1	t2	t3	F	S
bin 1	8.78311	7.92416	6.50173	8.45456	1.622	4.68143
bin 2	0.248011	0.240547	0.285045	0.339563	0.0218422	0.116093
bin 3	5.89947	6.97184	8.79727	11.4097	8.98678	2.87945
bin 4	0.0608981	0.0664083	0.123811	0.131408	0.00977809	0.00216348
bin 5	0.17609	0.269653	0.607573	1.0515	0.14502	0.00728346
bin 6	4.6254	3.10863	2.44539	2.15742	0.831075	1.68138
bin 7	0.0829207	0.221494	0.0809053	0.0653881	0.297189	0.357977
bin 8	0.083832	0.104627	0.215256	0.147999	0.217113	0.0577155
bin 9	0.513668	0.465662	1.3164	4.48791	8.02434e-05	0.00099508
bin 10	14.1812	14.72	16.6442	10.4246	19.2803	26.5158
bin 12	2.5949	2.26816	1.85522	2.01781	1.62712	4.27923
bin 13	1.10477	0.862411	0.65133	0.632534	0.224276	1.98213
bin 14	0.0901659	0.084268	0.0906151	0.12247	0.0613171	0.247874
bin 15	0.797204	0.749015	0.61494	1.20352	0.000170723	0.00103448
bin 16	0.371778	0.662633	1.18231	0.799712	1.17801	0.388087
bin 17	30.4138	27.216	21.7718	23.1198	4.7583	30.0834
bin 18	0.529955	0.46127	0.419557	0.881828	0.0392893	0.0889307
bin 19	0.184503	0.189548	0.180947	0.177154	0.0212054	0.0348404
bin 20	7.16827	7.53855	8.51232	9.7279	5.32741	3.91944
bin 21	3.89857	3.41698	2.5172	2.47079	7.88318	12.5182
bin 22	0.194073	0.17963	0.283508	0.191072	0.827409	0.782592
bin 23	0.193127	0.187079	0.131409	0.13549	0.0155432	0.615092
bin 24	0.0199368	0.0304277	0.052796	0.0441827	0.159024	0.183322
bin 25	0.0290254	0.0431613	0.096094	0.14335	0.0109635	0.0166709
bin 26	0.0363844	0.0304668	0.0312823	0.041326	0.00502291	0.0664178
bin 27	2.14353	1.74365	1.29905	1.51649	0.0463961	2.07027
bin 28	0.492573	1.0307	2.3673	5.2966	2.01782	0.0689361
bin 29	0.063792	0.0725838	0.111643	0.398836	0.0764391	0.107701
bin 30	0.297916	0.28442	0.225029	0.359926	0.00338538	0.467765
bin 31	2.44236	2.20557	1.80644	2.57559	4.29924e-05	0.000869055
bin 32	12.0437	16.4295	18.564	9.18748	44.0032	5.29278
bin 33	0.0226906	0.0193974	0.0170883	0.0269525	0.00142867	0.0221047
Figure 3b
Bin abundance per sample
bins	F-1	F-2	F-3	S-1	S-2	S-3
bin 1	1.73686	0.73611	2.39304	3.88527	5.82511	4.33391
bin 2	0.0239596	0.00545469	0.0361123	0.126249	0.109299	0.11273
bin 3	6.35818	14.21	6.39216	1.95157	3.97585	2.71091
bin 4	0.0167146	0.00391683	0.00870285	0.00168805	0.00364636	0.00115604
bin 5	0.0954671	0.182352	0.157242	0.00523694	0.00955946	0.00705398
bin 6	1.1374	0.234442	1.12138	1.26743	1.8344	1.94231
bin 7	0.251237	0.228931	0.411399	0.311505	0.381504	0.38092
bin 8	0.306558	0.143037	0.201743	0.0350724	0.120134	0.01794
bin 9	0.000107122	5.02158e-05	8.33926e-05	0.00108106	0.000828421	0.00107576
bin 10	23.9951	15.3541	18.4915	27.2864	26.7839	25.4769
bin 12	1.36585	1.79153	1.72397	3.90585	5.2916	3.64024
bin 13	0.312942	0.065381	0.294506	1.82586	1.87007	2.25046
bin 14	0.059317	0.0636642	0.06097	0.256703	0.246987	0.239932
bin 15	0.000117834	0.000200863	0.000193471	0.000779781	0.00116762	0.00115604
bin 16	1.05468	1.23795	1.2414	0.226349	0.513716	0.424197
bin 17	5.238	3.17502	5.86188	34.4627	25.4144	30.3729
bin 18	0.0274946	0.0301138	0.0602595	0.0822891	0.0948673	0.0896359
bin 19	0.027084	0.00908278	0.0274495	0.0375757	0.0318844	0.0350612
bin 20	2.21357	6.58229	7.18637	1.59389	4.86054	5.30389
bin 21	6.77128	9.20042	7.67783	12.9908	11.4224	13.1415
bin 22	1.18983	0.301766	0.990631	0.792577	0.830737	0.724462
bin 23	0.0139794	0.00864967	0.0240004	0.49953	0.618668	0.727079
bin 24	0.132753	0.0937623	0.250558	0.131619	0.122091	0.296257
bin 25	0.0165468	0.00782425	0.00851939	0.0124809	0.0307723	0.00675962
bin 26	0.00524183	0.00148764	0.00833926	0.070424	0.0670402	0.0617892
bin 27	0.065705	0.0184574	0.0550258	2.07361	2.07691	2.06029
bin 28	1.67656	2.37781	1.99911	0.059352	0.109312	0.038144
bin 29	0.0823196	0.0411424	0.105855	0.0902951	0.137733	0.0950736
bin 30	0.00299227	0.00134641	0.00581747	0.448494	0.481313	0.473489
bin 31	6.07024e-05	2.82464e-05	4.00284e-05	0.000416474	0.00108282	0.00110787
bin 32	45.5576	43.5488	42.9033	5.0814	6.26108	4.53586
bin 33	0.00235668	0.000298156	0.00163116	0.0206952	0.0221717	0.0234473
