# Supplementary material for: Synergistic biodegradation of aromatic-aliphatic copolyester plastic by a marine microbial consortium
Source: Nat Commun. 2020 Nov 13;11:5790. doi: 10.1038/s41467-020-19583-2 (PMC7666164; doi:10.1038/s41467-020-19583-2)
Supplement: Supplementary file 4 — Source Data [file 41467_2020_19583_MOESM4_ESM.zip › Figure 4.xlsx]

## Sheet: Sheet1
Figure 4a
Transcripts (T)									Proteins (P)
Time series									Time series
ID	t1u	t1d	t2u	t2d	t3u	t3d			ID	t1u	t1d	t2u	t2d	t3u	t3d
Sandaracinaceae bin 9	15	2	11	5	1135	0			Aequorivita bin 1	8	19	2	43	32	18
Rhodobacteraceae bin 10	1144	6	3970	20	1117	94			Micavibrionaceae bin 3	14	2	27	4	137	1
Marinovum bin 13	7	43	3	3725	61	647			Microbacteriaceae bin 6	2	18	1	26	2	47
Cyclobacterium bin 15	0	87	12	2008	1	1221			Marinobacter bin 7	35	4	41	5	45	11
Pseudooceanicola bin 17	31	11	3169	199	2770	157			Sandaracinaceae bin 9	1	1	3	1	301	0
Thalassobaculum bin 18	0	83	20	660	1162	164			Rhodobacteraceae bin 10	31	24	38	12	62	31
Pseudooceanicola bin 20	296	150	1609	262	3335	100			Pseudooceanicola bin 17	23	37	15	83	57	45
Rhodobacteraceae bin 27	0	143	0	3511	37	1434			Pseudooceanicola bin 20	15	8	30	24	83	13
Marinicellaceae bin 28	0	0	50	0	1488	0			Marinicellaceae bin 28	13	0	25	1	204	0
Verrucomicrobiales bin 31	5	43	7	164	12	5540			Marinobacter bin 32	91	2	154	0	135	9
Marinobacter bin 32	935	0	2143	13	4	52			NA	14	12	15	31	27	18
NA	37	111	1117	654	1099	634
Figure 4b
Transcripts (T)									Proteins (P)
Film-attached and free-living bacteria									Film-attached and free-living bacteria
ID	Fu	Fd							ID	Fu	Fd
Micavibrionaceae bin 3	2196	3							Marinobacter bin 7	29	4
Phycisphaerales bin 5	1916	0							Rhodobacteraceae bin 10	13	137
Microbacterium bin 6	25	1002							Saccharospirillum bin 12	8	38
Saccharospirillum bin 12	175	2011							Marinovum bin 13	1	44
Marinovum bin 13	41	3149							Pseudooceanicola bin 17	3	306
Pseudooceanicola bin 17	18	2373							Pseudooceanicola bin 20	12	31
Marinobacter bin 21	1489	42							Marinobacter bin 21	125	24
Thalassospira bin 23	2	1658							Marinobacter bin 32	522	2
Rhodobacteraceae bin 27	6	3357							NA	32	84
Marinicellaceae bin 28	2115	0
Marinabacter bin 32	4262	0
NA	740	2871
Film-attached and free-living bacteria
ID	Fu	Fd
Micavibrionaceae.bin.3	2196	3
Phycisphaerales.bin.5	1916	0
Microbacterium.bin.6	25	1002
Saccharospirillum.bin.12	175	2011
Marinovum.bin.13	41	3149
Pseudooceanicola.bin.17	18	2373
Marinobacter.bin.21	1489	42
Thalassospira.bin.23	2	1658
Rhodobacteraceae.bin.27	6	3357
Marinicellaceae.bin.28	2115	0
bin.32	4262	0
NA	740	2871
