# Supplementary material for: Synergistic biodegradation of aromatic-aliphatic copolyester plastic by a marine microbial consortium
Source: Nat Commun. 2020 Nov 13;11:5790. doi: 10.1038/s41467-020-19583-2 (PMC7666164; doi:10.1038/s41467-020-19583-2)
Supplement: Supplementary file 4 — Source Data [file 41467_2020_19583_MOESM4_ESM.zip › Figure 5.xlsx]

## Sheet: Sheet1
	Metatranscriptomics (MT)				Metaproteomics (MP)
gene_id	t1	t2	t3	F	t1	t2	t3	F
Ple453	0.95	2.24	0.33	7.75	1.9	3.18	3.19	2.53
Ple611	0.33	0.9	0.26	7.01	0	0	0	0
Ple628	0.7	1.1	0.09	6.19	3.92	4.45	4.38	6.42
Ple629	0.3	0.86	0	6.26	0	0	0	8
Mle800	0.31	0.45	-0.33	3.95	0	0	0	0
Ple200	-0.06	-0.55	-0.68	1.6	0	0	0	0
Ple201	-0.02	0.2	-0.59	1.91	0	0	0	0
Mle288	-0.24	-0.06	-0.11	0.81	0	0	0	0
pht5	4.74	-0.42	1.24	-2.45	0	0	0	0
pht4	2.7	-0.63	1.05	-1.08	0	0	0	0
pht2	2.22	-1.2	0.44	-0.76	0	0	0	0
pht3	3.49	-2.12	0.45	-2.37	0	0	0	0
Mle046	0.1	2.54	1.9	-0.31	-0.23	-0.1	-0.01	-3.85
pTphA2	0.12	1.02	0.64	0.56	0.01	-0.09	0.51	-0.48
pTphA3	-0.05	1.11	0.54	0.14	0.16	-0.19	0.49	-0.92
sTphA2	0.17	0.81	2.01	-3.17	0.75	0.1	0.71	-0.81
sTphB	0.1	0.06	1.57	-3.74	0	0	0	-2
sTphA3	-0.15	-0.13	1.08	-3.45	0.41	0.17	-2	-1.31
pTphB	-0.13	0.59	0.18	-0.73	-0.01	-0.04	0.42	-1.34
Mle267	-0.05	0.85	0.29	-1.7	0.13	-0.02	0.3	0
pTphA1	-0.16	0.2	-0.06	-1.59	-0.3	0.03	0.19	-1.51
pTphR	-0.21	0.19	0.04	-2.51	-0.86	-1.98	0.84	0.01
