# Supplementary material for: Synergistic biodegradation of aromatic-aliphatic copolyester plastic by a marine microbial consortium
Source: Nat Commun. 2020 Nov 13;11:5790. doi: 10.1038/s41467-020-19583-2 (PMC7666164; doi:10.1038/s41467-020-19583-2)
Supplement: Supplementary file 4 — Source Data [file 41467_2020_19583_MOESM4_ESM.zip › Figure S11.xlsx]

## Sheet: Sheet1
Metatranscriptomics (MT)								Metaproteomics (MT)
t1		t2		t3		F		t1		t2		t3		F
ko ID	FC	ko ID	FC	ko ID	FC	ko ID	FC	ko ID	FC	ko ID	FC	ko ID	FC	ko ID	FC
K00446	7.95541	K01952	6.75971	K02401	7.35086	K15862	14.7451	K00239	5.88771	K13038	4.75469	K01358	5.90029	K01915	4.94477
K10216	7.57506	K05520	6.3919	K02422	7.09561	K07275	13.2517	K02874	4.95651	K15633	4.68383	K00239	5.83446	K00128	4.373
K00059	7.47249	K00940	6.18032	K02405	6.95264	K00457	12.1386	K02355	4.56507	K00239	4.41671	K02014	5.71032	K00058	4.23002
K05520	7.4618	K09386	5.63995	K02016	6.58038	K00406	12.0569	K15633	4.49883	K02356	4.41355	K03530	5.52568	K00249	4.11715
K00666	7.17405	K03518	5.60495	K09386	6.41185	K00164	11.5361	K00059	4.33171	K01875	4.35054	K04564	4.81253	K17321	4.01155
K18364	7.04211	K00611	5.56446	K00114	6.37766	NA	11.4242	K07516	4.25242	K04771	4.04576	K03521	4.76295	K07516	3.97755
K01617	6.74513	K07127	5.48673	K03518	6.3455	K07234	11.3098	K06204	4.0185	K02406	3.9523	K02650	4.46431	K02992	3.95419
K02417	6.60867	K00765	5.48137	K17213	6.16322	NA	11.2496	K04771	3.97261	K03787	3.59008	K02902	4.40817	K02496	3.67105
K10217	6.54844	K02914	5.45284	K12132	6.08574	NA	11.1851	K09797	3.76195	K01255	3.46068	K01875	4.27143	K07516	3.66766
K11959	6.46838	K11897	5.43015	K03088	6.03934	NA	11.1789	K00962	3.63368	K02406	3.45106	K03666	4.271	K01638	3.66517
K09018	6.40516	K07735	5.3964	K02415	6.01243	K00012	11.1753	K03704	3.60786	K02355	3.22079	K15866	3.93599	K01652	3.59754
K16245	6.28497	K11903	5.34976	K00390	5.94905	K03167	11.0275	K03685	3.44462	K02406	3.15993	K07516	3.91378	K02674	3.56992
K01652	6.17124	K11895	5.3488	K02388	5.92127	K02014	10.9898	K01875	3.31615	K01491	3.13905	K08086	3.76107	K01933	3.53286
K02406	6.15885	K00114	5.33032	K00381	5.88279	NA	10.7846	K02961	3.25174	K02406	3.10508	K01255	3.7517	K02992	3.52823
K16244	5.9208	K11898	5.32158	K17103	5.86545	NA	10.758	K02356	3.23471	K02834	3.0944	K02356	3.69375	K03608	3.50593
K01997	5.8341	K05896	5.26637	K06136	5.80466	K02113	10.7232	K06720	3.15253	K01939	3.06398	K03530	3.61231	K07661	3.32529
K16246	5.83341	K01714	5.25357	K03407	5.77898	K08602	10.6964	K01928	3.12616	K02356	3.00277	K01902	3.60046	K02906	3.20039
K09023	5.68488	K02529	5.23708	K03520	5.77461	K00451	10.6831	K11707	3.06177	K02674	2.96002	K02358	3.57016	K00145	3.19785
K03387	5.67325	K02417	5.21087	K02393	5.75364	NA	10.6675	K02662	3.03979	K00817	2.89299	K02874	3.54691	K03640	3.16933
K02556	5.6464	K03428	5.20611	K03630	5.7483	K02078	10.6644	K03925	2.99194	K00761	2.88794	K03704	3.53745	K03732	3.16673
K03321	5.58835	K01749	5.16685	K02529	5.67259	K07275	10.5802	K01902	2.81191	K02014	2.86373	K01081	3.43615	K02666	3.16104
K09959	5.52437	K03711	5.13411	K20276	5.62142	K01955	10.4845	K00346	2.7856	K02945	2.84686	K04771	3.3857	K03929	3.14283
K16242	5.51892	K04037	5.1009	K02066	5.60642	K00927	10.4152	K00817	2.76882	K03530	2.78888	K00311	3.22987	K02113	3.09372
K07080	5.51656	K03704	5.08587	K02397	5.51351	K02275	10.3845	K02203	2.74826	K02657	2.78307	K01284	3.22077	K02338	3.07275
K01759	5.51473	K03823	5.05873	K02406	5.46675	K11645	10.3752	K01358	2.70514	K07127	2.74892	K02871	3.20874	K08301	3.04407
K15577	5.50509	K03520	5.01661	K02027	5.46584	K00208	10.3503	K10674	2.67017	K02016	2.71523	K04077	3.20082	K02650	3.02567
K01952	5.47811	K06136	4.96372	K07152	5.41928	NA	10.334	K01673	2.66029	K02406	2.71077	K00383	3.19098	K02014	3.00415
K01666	5.36046	K01358	4.93145	K07181	5.4106	K07275	10.3226	K01255	2.6422	K15866	2.71036	K08296	3.15836	K02876	2.98503
K11960	5.35663	K04039	4.91476	K06998	5.40637	NA	10.3216	K03071	2.62654	K02874	2.67844	K03685	3.12897	K00626	2.95453
K03586	5.34459	K09948	4.91358	K07225	5.38924	K00406	10.3205	K00761	2.61777	K09797	2.59863	K02838	3.09253	K00820	2.91721
K01692	5.33753	K06173	4.91064	K01995	5.3832	NA	10.3199	K01939	2.61609	K02406	2.58044	K03070	3.07894	K02950	2.91397
K15578	5.28278	K08226	4.89537	K00645	5.3828	K00241	10.3135	K01092	2.61268	K05813	2.57635	K00383	3.07055	K01995	2.86596
K09019	5.26111	K02115	4.89382	K02407	5.36509	K02965	10.309	K01999	2.61098	K15866	2.55005	K02055	3.04485	K02044	2.83858
K00259	5.25009	K02035	4.88981	K02417	5.34088	K13628	10.2935	K01845	2.59057	K03070	2.5216	K01847	3.04199	K02203	2.83291
K00940	5.22438	K01652	4.8485	K03640	5.3296	NA	10.2831	K00766	2.55811	K11688	2.49581	K00817	3.01222	K07661	2.82643
K02303	5.18201	K11959	4.82524	K02950	5.31363	NA	10.2594	K00411	2.54707	K08086	2.4783	K02961	2.99824	K07516	2.80836
K02393	5.16544	K03088	4.7958	K02419	5.28738	NA	10.2587	K01991	2.52078	K03286	2.47552	K02906	2.95672	K01962	2.80246
K01426	5.16386	K11902	4.79329	K02412	5.27342	K00500	10.237	K00382	2.51044	K02406	2.47307	K06189	2.93141	K00620	2.76228
K09021	5.15204	K11900	4.77597	K00864	5.24923	K03695	10.2333	K15918	2.48286	K00046	2.46068	K01491	2.87751	K00384	2.75254
K00362	5.12427	K03571	4.74324	K01952	5.24029	K03530	10.2321	K02806	2.47009	K00383	2.45222	K03787	2.86548	K02874	2.74651
K12960	5.08036	K02291	4.73855	K01081	5.23125	K01647	10.149	K00138	2.46717	K01999	2.43243	K01716	2.86375	K01755	2.74217
K09020	5.07223	K02948	4.71379	K03060	5.22885	NA	10.1034	K01491	2.46667	K01652	2.43067	K02406	2.8597	K01624	2.74151
K09948	5.02103	K01095	4.71377	K02026	5.2201	K02109	10.0843	K04077	2.45288	K00046	2.39242	K01814	2.85542	K07184	2.70194
K03744	4.99485	K02950	4.70666	K02948	5.20272	K01299	10.044	K01916	2.45001	K02946	2.38952	K02406	2.84922	K01951	2.67642
K01725	4.98146	K01999	4.7024	K00138	5.1467	K01902	10.0324	K00647	2.44094	K00311	2.37546	K02016	2.81607	K01007	2.67567
K00765	4.96163	K11907	4.66676	K02394	5.13544	K10823	10.0158	K01358	2.43176	K01438	2.36055	K02674	2.78801	K03609	2.6287
K00363	4.94934	K11688	4.66528	K07019	5.12592	K00331	9.98953	K02965	2.40019	K02838	2.35382	K00962	2.77916	K16872	2.61914
K02881	4.94804	K01840	4.65374	K17214	5.07554	K00261	9.9823	K03787	2.38992	K00681	2.33886	K04077	2.77223	K02428	2.6157
K15576	4.93662	K03387	4.63749	K15785	5.07051	NA	9.97457	K03530	2.38037	K00569	2.33583	K03210	2.75079	K00794	2.60735
K00496	4.93615	K01259	4.62341	K03519	5.06215	K00184	9.96898	K02520	2.37433	K01265	2.32708	K03098	2.7294	K02115	2.60141
K12276	4.92491	K02952	4.62003	K00600	5.06102	K01872	9.95373	K01652	2.34639	K07516	2.32398	K02662	2.71252	K01995	2.60116
K04102	4.91968	K06975	4.58785	K02952	5.05722	K01697	9.94037	K04088	2.33072	K03530	2.32309	K00252	2.7087	K02112	2.58518
K03060	4.89049	K03040	4.58274	K02890	5.03907	K01358	9.92745	K15866	2.31585	K07335	2.32194	K02406	2.70653	K02881	2.57309
K00376	4.88711	K01759	4.58196	K02410	5.02914	K00336	9.85563	K09767	2.3141	K02406	2.30954	K01607	2.6944	K00029	2.57165
K00372	4.87426	K02946	4.57733	K02421	5.02344	K03628	9.82632	K03643	2.30484	K02650	2.27857	K02871	2.69294	K03625	2.5693
K02391	4.86821	K01633	4.52745	K01433	5.01677	NA	9.81731	K00962	2.3013	K02871	2.27705	K01358	2.67727	K00928	2.56815
K07160	4.85868	K00014	4.52327	K02115	4.99529	NA	9.80854	K00138	2.29833	K04043	2.26851	K01438	2.60645	K01755	2.56777
K16243	4.85676	K03529	4.5113	K02013	4.98098	NA	9.79084	K01092	2.27747	K02417	2.26325	K02906	2.59227	K13584	2.55752
K01999	4.84095	K02556	4.49775	K15724	4.96866	NA	9.78461	K10219	2.23684	K11959	2.26261	K02078	2.57538	K03770	2.546
K01998	4.81769	K03564	4.49019	K02408	4.95857	NA	9.78445	K02906	2.2199	K00311	2.25262	K03530	2.5746	K00390	2.50444
K10108	4.80242	K01997	4.47134	K02556	4.94795	NA	9.78407	K02600	2.21854	K11959	2.22682	K00311	2.56976	K00798	2.49049
K11963	4.79927	K02057	4.46614	K14393	4.94746	NA	9.78391	K06137	2.18927	K01358	2.21426	K11907	2.54001	K07516	2.48301
K02407	4.79351	K09005	4.46146	K02404	4.9469	K01903	9.77369	K00761	2.1876	K02358	2.21113	K03746	2.51211	K00390	2.48126
K02994	4.78742	K01081	4.46131	K03442	4.93291	NA	9.76838	K01438	2.18635	K02669	2.20647	K04077	2.50022	K01866	2.47849
K01775	4.76554	K02878	4.45652	K03711	4.91759	K08303	9.76575	K02871	2.14215	K03925	2.18022	K07121	2.49579	K02338	2.47787
K02498	4.75802	K03575	4.45497	K02390	4.90856	K00605	9.76234	K03431	2.13091	K02358	2.16024	K00382	2.49289	K02902	2.47769
K00020	4.75452	K02892	4.45232	K19342	4.90357	K03466	9.74424	K06189	2.11749	K02115	2.14312	K02355	2.47885	K02876	2.44472
K02051	4.75388	K02406	4.44408	K02015	4.90353	K02034	9.7422	K02967	2.10517	K11959	2.14225	K02111	2.47614	K01610	2.44046
K01095	4.75225	K07734	4.42803	K03529	4.90208	K04567	9.74161	K00311	2.10045	K02358	2.13418	K01142	2.47242	K00088	2.43889
K07123	4.74629	K01996	4.42751	K02396	4.88853	NA	9.73851	K08086	2.08866	K02961	2.1296	K01681	2.46656	K01638	2.43454
K01113	4.71556	K17762	4.4262	K01953	4.88154	K01689	9.73158	K01716	2.0735	K02967	2.12782	K00252	2.44258	K01623	2.4277
K17758	4.71387	K02990	4.40295	K00995	4.87471	K04077	9.72317	K03183	2.07229	K01626	2.12479	K00297	2.38473	K05807	2.41764
K17759	4.71387	K15577	4.39123	K02557	4.86551	K01720	9.70539	K03070	2.06263	K01626	2.12479	K01356	2.3636	K10924	2.41019
K02057	4.71354	K01698	4.37458	K15408	4.86224	K00945	9.6968	K06991	2.05492	K11959	2.11364	K00963	2.35678	K00133	2.38923
K01430	4.71029	K02110	4.36615	K01703	4.85904	K02390	9.69462	K01845	2.052	K00626	2.0988	K02669	2.34931	K02659	2.38756
K06147	4.70517	K04088	4.36313	K00574	4.85562	K15987	9.67563	K03286	2.03286	K05810	2.08388	K03394	2.34682	K00215	2.38266
K01714	4.69927	K01778	4.35403	K02946	4.84469	NA	9.64102	K00962	2.0245	K02909	2.07576	K02933	2.34103	K11752	2.37537
K13766	4.68358	K00111	4.35086	K09959	4.83758	NA	9.63647	K02659	2.02431	K10674	2.06107	K01681	2.3391	K01638	2.36711
K00111	4.67809	K01093	4.34864	K02906	4.82279	NA	9.63261	K02406	2.02205	K02601	2.05317	K00088	2.33742	K03781	2.36556
K18459	4.67599	K02881	4.34476	K19619	4.80596	K12308	9.61741	K03406	2.01905	K07390	2.04442	K03671	2.33248	K12279	2.3627
K00134	4.67103	K09972	4.34092	K12961	4.79737	K03406	9.60334	K02671	2.01896	K03521	2.0315	K03564	2.32781	K02660	2.34774
K18929	4.65441	K08691	4.3406	K01104	4.77865	K00615	9.588	K02871	2.01891	K00674	2.03045	K02356	2.32297	K01673	2.34415
K05896	4.63866	K11754	4.34032	K02878	4.778	NA	9.58547	K02406	2.0114	K01847	2.02141	K17723	2.32103	K00632	2.33245
K01070	4.60885	K00891	4.33767	K02409	4.77533	K03929	9.57385	K05838	2.00593	K00138	2.01493	K03925	2.31464	K02986	2.32344
K03428	4.59745	K03210	4.31806	K02954	4.77278	K01885	9.57107	K02871	1.99829	K02871	2.00473	K11959	2.30464	K06942	2.29333
K06204	4.58268	K02421	4.31337	K11897	4.76783	NA	9.56286	K01817	1.99062	K02879	1.99429	K02406	2.29315	K01923	2.28572
K03719	4.57407	K03455	4.31289	K01524	4.76543	NA	9.55867	K03770	1.98858	K11472	1.98421	K01847	2.293	K03046	2.28325
K15782	4.55962	K03438	4.31027	K02992	4.76156	K01807	9.55747	K01081	1.98187	K06720	1.98396	K06720	2.28918	K01939	2.26468
K01915	4.55476	K09973	4.30242	K00831	4.76069	K02970	9.55233	K02871	1.97805	K01438	1.97526	K01784	2.27827	K00346	2.25042
K03774	4.54257	K03321	4.30173	K01938	4.75037	K02888	9.55069	K03685	1.96816	K01991	1.97381	K00297	2.27252	K00626	2.24557
K03799	4.52633	K01297	4.29924	K07114	4.74969	NA	9.55033	K02433	1.96599	K01845	1.971	K03561	2.2707	K01929	2.23502
K12284	4.51001	K02111	4.26392	K00380	4.74819	K01585	9.54442	K02406	1.96233	K02358	1.96932	K09914	2.26861	K01696	2.23413
K04073	4.49879	K01776	4.25774	K02428	4.74689	K00185	9.53863	K09162	1.95666	K03812	1.96754	K00674	2.26538	K01571	2.23206
K01438	4.49778	K07107	4.25527	K01996	4.74299	NA	9.52675	K03521	1.9425	K00626	1.95926	K03431	2.25956	K00046	2.23036
K00611	4.49036	K02965	4.24887	K11688	4.74108	NA	9.51611	K00681	1.93927	K02665	1.95807	K01847	2.2529	K01876	2.20251
K02415	4.4875	K02902	4.24703	K03413	4.73011	K09792	9.51121	K02867	1.93102	K15918	1.94298	K02867	2.25122	K00012	2.20058
K07003	4.48607	K02876	4.24084	K02110	4.72788	NA	9.50927	K00383	1.93083	K00766	1.94206	K01715	2.24693	K00626	2.19622
K00574	4.48537	K07214	4.23859	K02435	4.72497	NA	9.50891	K11472	1.92486	K02965	1.93448	K02406	2.24625	K03797	2.17627
K11754	4.48519	K03602	4.23856	K03574	4.72284	NA	9.50284	K00088	1.91863	K03563	1.93344	K02952	2.23774	K01069	2.17431
K06076	4.47806	K01995	4.23578	K02535	4.71749	K02876	9.47384	K03210	1.90595	K01358	1.92089	K00626	2.23045	K01872	2.17234
K02409	4.47502	K02536	4.23504	K07391	4.70302	NA	9.4665	K03098	1.88758	K19784	1.916	K04088	2.22006	K13634	2.16591
K09978	4.46353	K02890	4.23413	K03406	4.69464	K02899	9.4582	K05807	1.88282	K05524	1.90985	K03561	2.20654	K02963	2.16386
K09985	4.46219	K06158	4.21635	K03089	4.69337	K02453	9.45449	K04078	1.87691	K02659	1.90328	K01999	2.20149	K02945	2.15466
K09747	4.45234	K07391	4.2025	K00135	4.69036	K03116	9.44615	K00382	1.8747	K02503	1.8906	K00239	2.18058	K03043	2.15102
K01912	4.45085	K04516	4.19993	K02926	4.68631	K07315	9.4101	K02961	1.86424	K00647	1.88957	K00794	2.18001	K01999	2.15028
K17103	4.44964	K07238	4.19672	K03040	4.66963	NA	9.40494	K01903	1.85956	K02456	1.88508	K05524	2.17908	K00012	2.14893
K03832	4.44931	K02886	4.19657	K07107	4.64789	K00451	9.39585	K00058	1.85944	K02433	1.87997	K02867	2.16325	K01755	2.14687
K01057	4.44787	K01028	4.19528	K03313	4.6445	K03282	9.39317	K00088	1.85464	K03797	1.87932	K02501	2.16177	K00053	2.13793
K00626	4.44303	K10764	4.19184	K01999	4.6443	K09792	9.38039	K09769	1.84089	K02838	1.874	K00794	2.15607	K00602	2.13657
K02033	4.44066	K02992	4.1909	K02493	4.64339	K01494	9.37302	K02945	1.8397	K09986	1.87234	K00761	2.14532	K00799	2.13392
K03088	4.43485	K00459	4.19078	K01358	4.6384	K00281	9.36265	K03111	1.83223	K01356	1.87207	K09969	2.13892	K03798	2.12366
K07235	4.43442	K02906	4.18666	K10979	4.62901	NA	9.3619	K00674	1.81899	K01657	1.85914	K12543	2.13812	K00602	2.11277
K06911	4.42887	K01465	4.18449	K02051	4.6286	K02259	9.33885	K07127	1.81641	K00761	1.85308	K14977	2.136	K01007	2.09089
K08999	4.40974	K00404	4.18002	K03210	4.60631	NA	9.33824	K13893	1.80791	K02662	1.83652	K01657	2.13207	K14540	2.0833
K02968	4.39963	K06204	4.17909	K17686	4.60449	K00616	9.33564	K00077	1.80776	K02355	1.82423	K07184	2.12404	K00626	2.07661
K02275	4.39851	K16563	4.17291	K03823	4.58934	K00405	9.33222	K01438	1.80223	K06980	1.81633	K03704	2.11587	K02863	2.07551
K03310	4.39575	K00548	4.16663	K02025	4.57472	NA	9.32772	K01999	1.80053	K04088	1.81575	K01681	2.09183	K07080	2.07317
K02030	4.38794	K01066	4.1645	K00537	4.55674	NA	9.32651	K03704	1.79977	K02911	1.81283	K04088	2.09111	K02470	2.06329
K09964	4.36039	K02970	4.16302	K15553	4.54967	K00134	9.32235	K02874	1.78867	K10924	1.80838	K11688	2.08864	K04088	2.05174
K09165	4.35453	K02884	4.16077	K01581	4.54963	K01711	9.31579	K02945	1.78242	K01897	1.7977	K08720	2.08822	K17321	2.04813
K12278	4.35063	K00252	4.15096	K02392	4.54808	NA	9.31548	K05838	1.77161	K00138	1.79188	K00962	2.08728	K02899	2.03761
K01007	4.34857	K03060	4.15075	K11903	4.54169	K00995	9.31217	K00053	1.77141	K02838	1.79111	K04043	2.08489	K00767	2.02801
K19641	4.33645	K09991	4.14803	K01066	4.54119	NA	9.2867	K01607	1.77038	K07121	1.79009	K03801	2.08351	K03497	2.02671
K01928	4.33424	K11901	4.14449	K01652	4.54024	NA	9.2848	K06910	1.76849	K03704	1.77349	K00962	2.07872	K03797	2.02157
K02517	4.33222	K13766	4.14327	K00575	4.52995	NA	9.27682	K02503	1.75514	K01255	1.76664	K04043	2.07644	K02663	2.01748
K06603	4.33014	K00912	4.14096	K02892	4.52848	K20455	9.27576	K04077	1.75153	K00334	1.75127	K20036	2.06889	K07289	1.99049
K08226	4.32716	K03821	4.13943	K14448	4.50855	NA	9.26487	K01555	1.75126	K02109	1.74452	K04043	2.06883	K00252	1.98563
K01996	4.32076	K01775	4.13914	K03282	4.50759	K02939	9.26181	K00939	1.74687	K03704	1.733	K10674	2.06644	K02453	1.98126
K06142	4.3191	K11606	4.13836	K11898	4.49164	NA	9.24665	K02406	1.73092	K02904	1.73026	K02874	2.06499	K04077	1.9796
K01358	4.31603	K08281	4.13479	K00324	4.48221	NA	9.24485	K01610	1.73059	K02806	1.72749	K02456	2.06377	K02886	1.97704
K14448	4.30774	K03519	4.13211	K09966	4.47917	NA	9.24454	K02109	1.72092	K02871	1.72704	K00336	2.0618	K02600	1.97655
K01633	4.29447	K02435	4.13164	K02355	4.47607	K05808	9.239	K13590	1.71025	K02078	1.7198	K02014	2.0605	K02358	1.9754
K02404	4.28647	K02954	4.13096	K07454	4.47384	NA	9.21452	K04088	1.70885	K02030	1.71473	K00088	2.05851	K01840	1.97366
K15373	4.28474	K15782	4.12833	K03781	4.47084	K18285	9.20993	K08281	1.70374	K02406	1.71184	K00962	2.04946	K01755	1.97334
K01995	4.27311	K01961	4.12779	K02400	4.46949	NA	9.20179	K00573	1.70303	K02945	1.69131	K13590	2.04833	K00219	1.97273
K03823	4.26506	K03451	4.12014	K03594	4.46106	K02277	9.20136	K00658	1.70207	K01991	1.69097	K00252	2.03772	K03286	1.96955
K00648	4.24929	K12251	4.11965	K02963	4.45467	NA	9.19591	K02078	1.70118	K01845	1.68181	K04566	2.03338	K00163	1.9606
K01429	4.24197	K01897	4.11484	K15554	4.44814	K00673	9.19422	K02356	1.69624	K06189	1.68044	K00962	2.024	K02916	1.95973
K09792	4.23287	K06137	4.11322	K01997	4.44701	NA	9.18118	K02356	1.68862	K02945	1.68029	K00989	2.01725	K02660	1.94651
K11903	4.22981	K03630	4.11276	K09791	4.44176	NA	9.17455	K02200	1.68452	K02406	1.66949	K11959	2.0044	K03554	1.93905
K02002	4.22596	K00995	4.10612	K02902	4.42756	NA	9.17371	K02906	1.67902	K01488	1.66166	K02913	1.9998	K01255	1.93802
K07152	4.2243	K01029	4.09401	K03648	4.41436	NA	9.16892	K08084	1.67818	K01921	1.65342	K00940	1.99664	K02111	1.92852
K00803	4.21919	K01104	4.08931	K15555	4.41067	NA	9.1657	K20034	1.67672	K03070	1.64366	K06076	1.98409	K01358	1.92633
K07657	4.21615	K03500	4.085	K00252	4.4095	K01758	9.15282	K01897	1.6764	K09969	1.63369	K03769	1.98183	K03704	1.91423
K02387	4.2062	K02533	4.0671	K01840	4.40252	K02194	9.14924	K03704	1.66959	K00239	1.63269	K03594	1.97696	K01682	1.91297
K02055	4.20209	K00411	4.06651	K02876	4.40242	NA	9.14691	K03671	1.66842	K01687	1.62954	K00768	1.97684	K01676	1.91052
K04768	4.19521	K09966	4.06421	K04562	4.38713	K00681	9.14422	K02000	1.66786	K02871	1.62271	K02115	1.96949	K01251	1.90946
K04037	4.19286	K15578	4.05607	K07231	4.38663	NA	9.14161	K02016	1.66648	K06137	1.61618	K01790	1.95794	K01494	1.89846
K01749	4.19013	K02899	4.05331	K00275	4.38502	K03106	9.14027	K14519	1.66272	K00989	1.61466	K02909	1.95612	K01637	1.89507
K03406	4.18984	K06223	4.05108	K02035	4.38496	NA	9.13639	K14519	1.66272	K04564	1.60521	K02965	1.94042	K00948	1.88855
K02050	4.18623	K00969	4.04549	K04047	4.38387	NA	9.13126	K01847	1.65696	K04564	1.60521	K02406	1.93732	K06075	1.88601
K02495	4.18576	K06178	4.04502	K02933	4.37618	NA	9.12665	K11959	1.6542	K03071	1.5992	K02996	1.93723	K03590	1.88509
K02066	4.18528	K02601	4.04449	K02111	4.37558	K02111	9.10791	K02406	1.65397	K00812	1.5913	K02952	1.93652	K12214	1.88139
K05337	4.18126	K02867	4.04408	K01884	4.37204	K01712	9.09288	K15785	1.65157	K01491	1.58681	K03685	1.93077	K02669	1.86292
K00823	4.17946	K01998	4.04389	K11895	4.36736	NA	9.08938	K00681	1.64998	K00831	1.58525	K03408	1.92884	K00794	1.86263
K07222	4.17613	K01684	4.04342	K05520	4.36695	K00128	9.08664	K04043	1.64776	K04564	1.58237	K02871	1.91001	K02563	1.85966
K04117	4.168	K02114	4.03994	K02387	4.36199	NA	9.08522	K04043	1.64776	K03408	1.57858	K02996	1.88987	K04761	1.85746
K01573	4.157	K06902	4.03322	K17228	4.33358	K00059	9.08225	K04043	1.64776	K05807	1.57207	K00088	1.88696	K03569	1.85
K10942	4.14082	K00362	4.03218	K01968	4.3323	K03781	9.08189	K07233	1.64392	K00927	1.56979	K00088	1.88696	K00626	1.83363
K01916	4.13809	K07402	4.02719	K00010	4.33152	NA	9.08119	K03812	1.64151	K04043	1.56951	K02453	1.88665	K02112	1.8304
K02302	4.12794	K04752	4.01949	K04774	4.32902	K00958	9.07893	K00239	1.63489	K04043	1.56951	K02406	1.86793	K07289	1.82988
K01091	4.12775	K02339	4.01675	K01886	4.32854	NA	9.07802	K00088	1.6348	K04043	1.56951	K00406	1.86622	K02355	1.82364
K12262	4.12675	K00970	4.01061	K03561	4.32826	NA	9.07353	K00088	1.6348	K01704	1.5662	K01130	1.86448	K03406	1.81746
K00342	4.12615	K00249	4.01	K02863	4.32413	K07025	9.06389	K04077	1.63151	K01130	1.56273	K00658	1.86266	K02406	1.81689
K01991	4.11992	K07979	3.9998	K00163	4.30951	K02409	9.06362	K03497	1.63147	K01589	1.56062	K00382	1.86167	K02970	1.8155
K00946	4.0997	K00337	3.99452	K00548	4.29888	K01893	9.06332	K03497	1.63147	K00286	1.55947	K00799	1.8572	K02406	1.81353
K09860	4.09871	K04078	3.99396	K01990	4.29832	K02417	9.0629	K11959	1.62521	K02058	1.55837	K01265	1.85594	K00266	1.81028
K01679	4.09856	K03637	3.99341	K02109	4.29556	K00334	9.05537	K05524	1.62386	K01897	1.54963	K02303	1.85443	K02035	1.80457
K09862	4.09111	K02066	3.98956	K07090	4.29422	NA	9.04676	K03801	1.61293	K01999	1.54684	K02044	1.85393	K08289	1.80322
K00769	4.08976	K02049	3.98821	K09792	4.29387	K05367	9.01925	K00788	1.59937	K02906	1.54546	K03408	1.84644	K03496	1.80143
K11072	4.08945	K02961	3.98733	K10027	4.27942	K01992	9.0183	K00954	1.59475	K04078	1.54155	K02115	1.84465	K02012	1.80129
K02346	4.08296	K07566	3.98667	K01737	4.26834	K02078	9.00666	K02874	1.58973	K03286	1.53283	K03666	1.84433	K01999	1.78821
K03408	4.08256	K09969	3.98532	K07285	4.26637	NA	9.00645	K02909	1.58928	K03704	1.52885	K06910	1.84082	K00940	1.7744
K01772	4.08133	K07001	3.98516	K06137	4.25694	K03495	9.00468	K03797	1.58569	K07080	1.52702	K00077	1.83859	K02115	1.77361
K15599	4.0794	K02557	3.98434	K02501	4.25518	K00831	8.99406	K00311	1.57603	K02867	1.52548	K02952	1.83193	K03474	1.7671
K02004	4.07716	K02863	3.98105	K16239	4.25243	NA	8.97704	K20036	1.57368	K02014	1.5248	K02933	1.82494	K10805	1.76233
K04761	4.07643	K03680	3.9799	K02965	4.25071	K03407	8.96103	K08305	1.56874	K02109	1.52265	K12340	1.82382	K07080	1.7521
K01424	4.06619	K03719	3.97824	K03564	4.24786	NA	8.96094	K12543	1.56704	K02655	1.51637	K02203	1.81983	K00831	1.73583
K02533	4.06418	K08984	3.97774	K01971	4.2473	K03686	8.95904	K02406	1.56701	K01902	1.51075	K02358	1.81655	K02897	1.73561
K02314	4.05718	K02926	3.97504	K09903	4.24463	K02557	8.9524	K00334	1.55828	K02433	1.50799	K00962	1.80373	K02600	1.73003
K01259	4.0568	K08714	3.97238	K06173	4.2429	K03593	8.94859	K00798	1.55353	K04564	1.50788	K17723	1.79966	K02959	1.72915
K02067	4.05311	K08738	3.97234	K11900	4.23979	K04748	8.94341	K02899	1.54569	K02203	1.4952	K00088	1.79788	K07233	1.72681
K03438	4.0518	K07284	3.97028	K08738	4.23594	K00796	8.93931	K02456	1.54151	K01716	1.49075	K01759	1.796	K03628	1.71851
K04751	4.04839	K07025	3.96912	K01885	4.23266	K01695	8.91916	K04043	1.53818	K05838	1.48113	K02945	1.79395	K00645	1.71221
K07114	4.04343	K10947	3.96659	K17883	4.22026	NA	8.91789	K02961	1.53663	K02035	1.47907	K13893	1.79369	K03168	1.708
K02388	4.04266	K07050	3.96583	K18979	4.21965	K00074	8.9174	K02601	1.53197	K03563	1.47641	K00088	1.79361	K02996	1.70677
K07335	4.04125	K01579	3.9633	K07112	4.2195	NA	8.91244	K03060	1.53013	K00240	1.47589	K02671	1.7913	K00219	1.69572
K07127	4.03845	K10108	3.96147	K02669	4.21845	K01082	8.91192	K00768	1.52923	K02078	1.47359	K11069	1.79103	K01945	1.69294
K02108	4.03834	K02437	3.96098	K03790	4.21308	K02652	8.90582	K00606	1.51996	K15866	1.47244	K00334	1.78591	K01825	1.68767
K16137	4.03421	K03185	3.95956	K03408	4.21301	K01876	8.90425	K02355	1.51955	K03781	1.47213	K02355	1.78574	K05788	1.68714
K02907	4.02953	K03979	3.95881	K13953	4.21175	K00024	8.89976	K02355	1.51955	K02406	1.4707	K05788	1.77643	K00003	1.68643
K01992	4.02255	K01968	3.95845	K00983	4.21013	NA	8.89663	K00031	1.51598	K07233	1.47034	K19055	1.77601	K00046	1.67103
K01455	4.01857	K06878	3.95167	K02884	4.20866	NA	8.88361	K01673	1.51305	K11753	1.46714	K01652	1.77589	K12340	1.67025
K11961	4.01601	K03313	3.94453	K02358	4.19782	K03572	8.88359	K02650	1.51278	K02945	1.46151	K02035	1.77358	K01814	1.65945
K00573	4.01314	K03559	3.94416	K09726	4.19709	K00648	8.88158	K01999	1.5066	K17723	1.46088	K00411	1.7704	K15633	1.65845
K06162	4.00829	K02004	3.9432	K00981	4.19701	K00793	8.87635	K02358	1.50609	K07390	1.45532	K13953	1.76709	K03641	1.65394
K01959	4.00577	K11896	3.94167	K08084	4.19578	K00228	8.87631	K02876	1.50248	K11959	1.44857	K07119	1.76507	K03086	1.65229
K11962	4.00456	K02051	3.93757	K03686	4.19104	NA	8.86772	K02044	1.49094	K01999	1.44852	K02657	1.75619	K02357	1.65116
K11731	4.00294	K11719	3.93139	K03327	4.19012	K02963	8.86487	K02016	1.48441	K08305	1.44502	K09986	1.7531	K00600	1.64651
K03070	3.99741	K01187	3.93011	K01462	4.1844	K00031	8.86413	K01866	1.48102	K03594	1.44012	K00346	1.75275	K01695	1.62756
K09983	3.98222	K07114	3.92333	K15034	4.16502	NA	8.85981	K01265	1.47496	K02000	1.43975	K02557	1.75068	K02519	1.6267
K02115	3.96956	K15977	3.92302	K01895	4.16446	K02851	8.85921	K03070	1.47135	K00788	1.43967	K02911	1.75029	K01870	1.62332
K02892	3.96707	K02933	3.92276	K02909	4.16048	K06942	8.85418	K00249	1.46911	K06720	1.43615	K00627	1.74709	K00955	1.59881
K00685	3.96497	K07397	3.91612	K06015	4.15862	NA	8.84849	K01875	1.46854	K00627	1.43206	K00138	1.74517	K08289	1.59567
K03702	3.96166	K02874	3.91274	K09005	4.15842	K07058	8.84424	K02111	1.466	K03563	1.4315	K03413	1.74436	K01996	1.59322
K01000	3.96159	K02909	3.91217	K01736	4.15329	K01937	8.84123	K01251	1.46469	K07302	1.42871	K02967	1.74415	K00626	1.58545
K11069	3.9613	K02113	3.91203	K02988	4.1512	NA	8.83964	K03070	1.46023	K00406	1.42615	K01704	1.74036	K01960	1.57184
K01941	3.96003	K13771	3.91121	K02899	4.1488	NA	8.83569	K15866	1.45619	K01847	1.42154	K02945	1.73896	K01338	1.56572
K03587	3.95716	K11749	3.91103	K03929	4.14655	K11085	8.8275	K10914	1.45603	K06997	1.41895	K01895	1.7388	K03043	1.55428
K07507	3.95567	K06217	3.91057	K02335	4.14232	K00405	8.82668	K01673	1.45603	K14977	1.41861	K01895	1.7388	K02664	1.54973
K07077	3.95516	K07157	3.9089	K01533	4.13192	K03182	8.8256	K03554	1.45045	K02906	1.4186	K02453	1.7381	K00413	1.54581
K07234	3.95406	K01687	3.90856	K06379	4.13027	K00097	8.82419	K02996	1.44865	K00383	1.41827	K01866	1.73655	K01653	1.54285
K09920	3.94746	K00793	3.90799	K07713	4.12981	K02193	8.82212	K06204	1.44599	K00411	1.41509	K04564	1.73631	K03666	1.52763
K09811	3.94021	K07007	3.89906	K01740	4.12588	NA	8.81505	K00831	1.44203	K03530	1.4138	K02355	1.73558	K00962	1.52409
K03320	3.94012	K07115	3.89529	K03581	4.12566	K00525	8.8128	K03781	1.44153	K00962	1.40729	K01961	1.73088	K01589	1.51572
K03790	3.93825	K02653	3.89001	K02302	4.12221	NA	8.80094	K09774	1.44057	K00942	1.40681	K00046	1.73049	K06076	1.51152
K01875	3.93802	K03442	3.88952	K02961	4.11568	K04748	8.79918	K02406	1.43944	K01817	1.40526	K02907	1.72934	K02884	1.51146
K02056	3.93124	K02109	3.88813	K02420	4.11407	K04561	8.79656	K01759	1.4302	K02338	1.3973	K00413	1.72623	K01915	1.51101
K02034	3.93007	K07387	3.88299	K07301	4.10818	K03111	8.78515	K02303	1.42732	K00075	1.39642	K03070	1.72337	K03798	1.50827
K02018	3.92783	K10235	3.8797	K01754	4.104	NA	8.77998	K02115	1.42648	K04078	1.39462	K00184	1.7226	K08305	1.49975
K00226	3.92727	K00573	3.8795	K02030	4.10018	K01803	8.76574	K03704	1.42542	K02064	1.39335	K02879	1.72216	K06001	1.49238
K04047	3.91975	K18688	3.8766	K07260	4.09988	K01880	8.76549	K01962	1.42426	K09807	1.38523	K01903	1.71707	K07080	1.49008
K01937	3.9181	K07028	3.87494	K00791	4.09298	K01610	8.75311	K02406	1.41956	K00088	1.38452	K09969	1.71567	K02111	1.48699
K05516	3.91345	K00946	3.87249	K00567	4.09267	NA	8.75094	K02275	1.41778	K15633	1.38436	K02871	1.71492	K02433	1.48655
K07315	3.91327	K07160	3.87012	K01961	4.0921	NA	8.7318	K07121	1.41757	K03431	1.38096	K01991	1.70545	K02926	1.47511
K01187	3.90722	K13895	3.86223	K10235	4.09079	NA	8.72942	K04771	1.41543	K00681	1.37781	K08281	1.70486	K17321	1.47479
K02426	3.90484	K03624	3.86143	K02996	4.08558	K01029	8.72905	K07119	1.41423	K00963	1.37654	K02355	1.70061	K01878	1.47443
K10563	3.90469	K00658	3.85799	K05367	4.08366	K00133	8.71418	K02406	1.404	K04088	1.37535	K03781	1.70037	K06075	1.46415
K02575	3.90365	K05527	3.85751	K02994	4.08231	NA	8.71373	K00963	1.39798	K07742	1.37225	K07261	1.69955	K01698	1.45089
K06346	3.90365	K17758	3.85426	K02982	4.07996	K00766	8.7026	K06720	1.39734	K00798	1.36894	K02358	1.69926	K02931	1.44701
K06885	3.90198	K17759	3.85426	K02887	4.07925	K01652	8.7002	K03210	1.39654	K14652	1.36863	K02959	1.69746	K02358	1.44534
K15598	3.89849	K02058	3.85423	K03325	4.07733	NA	8.69606	K02358	1.39275	K14652	1.36863	K04564	1.68887	K11209	1.44397
K18902	3.89637	K09985	3.85422	K01029	4.07709	K02838	8.69355	K02911	1.38955	K00252	1.36724	K01945	1.68863	K03431	1.44336
K02501	3.8941	K01607	3.85385	K11075	4.07455	NA	8.69071	K06720	1.38872	K00053	1.36571	K04564	1.68754	K07080	1.43598
K00645	3.89282	K07336	3.85304	K05979	4.07313	K04078	8.6904	K11901	1.37858	K02931	1.3644	K00800	1.68327	K01991	1.43173
K02650	3.89261	K02982	3.84865	K07127	4.07246	K00789	8.68611	K00954	1.37628	K02372	1.36051	K03071	1.68069	K13038	1.42579
K04762	3.89207	K01664	3.84841	K04043	4.0681	K02034	8.67677	K03704	1.36907	K02996	1.35774	K02601	1.68041	K09797	1.42575
K08976	3.89062	K02116	3.84808	K02303	4.06419	K01409	8.66887	K08720	1.36857	K03770	1.35413	K02358	1.67901	K00052	1.42304
K00208	3.88667	K01814	3.84546	K00528	4.06324	K02454	8.66111	K02657	1.36792	K00382	1.34867	K03812	1.67717	K03040	1.42066
K18954	3.88355	K09903	3.84509	K00297	4.06258	K06886	8.65692	K03704	1.36287	K02907	1.34824	K09797	1.67575	K13893	1.40061
K02195	3.87964	K08990	3.84438	K00927	4.05923	NA	8.65509	K01682	1.3613	K03641	1.34789	K10914	1.67546	K04567	1.39837
K15977	3.87771	K02026	3.83629	K03616	4.05258	K02986	8.64434	K04751	1.35926	K03704	1.34492	K10924	1.6742	K03711	1.38919
K07576	3.87087	K13479	3.83169	K00027	4.05094	K03545	8.64326	K00962	1.3583	K20036	1.34135	K03770	1.6728	K07740	1.38734
K09024	3.8697	K07170	3.83064	K00990	4.04534	K19804	8.64281	K03563	1.35724	K01956	1.33528	K00831	1.67138	K09938	1.38504
K02394	3.86673	K00372	3.82665	K03076	4.04507	K02890	8.63965	K02357	1.35556	K03522	1.33305	K03744	1.6682	K08086	1.38483
K01581	3.8612	K13683	3.82569	K05570	4.04224	K01782	8.62289	K13979	1.35516	K13583	1.33199	K10439	1.65928	K06207	1.37717
K08365	3.86078	K09846	3.82458	K02433	4.03972	K03595	8.62252	K02906	1.35195	K01682	1.33074	K02902	1.65472	K03641	1.37404
K15783	3.86022	K02033	3.82305	K00765	4.03844	K00790	8.62173	K02669	1.34776	K01704	1.32971	K07080	1.65412	K01870	1.36633
K00721	3.85594	K02558	3.81718	K00344	4.03646	NA	8.6177	K03111	1.34652	K00346	1.32689	K02876	1.65396	K03564	1.36603
K10111	3.85486	K01760	3.81292	K02931	4.03413	K02945	8.61126	K09914	1.3451	K00620	1.32392	K03798	1.6479	K00384	1.36012
K10764	3.84755	K00135	3.81278	K01711	4.03208	NA	8.60962	K00627	1.34503	K04752	1.3234	K00059	1.64603	K01704	1.35963
K01613	3.84606	K00342	3.80667	K02916	4.03034	K00404	8.60273	K12340	1.34069	K03744	1.31457	K02659	1.64167	K02933	1.35726
K03566	3.84468	K07006	3.80442	K02886	4.02104	NA	8.60067	K03768	1.33954	K01814	1.31352	K00259	1.64059	K01175	1.34864
K01031	3.83798	K16648	3.80234	K08281	4.01883	NA	8.59886	K00954	1.33744	K07233	1.31241	K01897	1.6395	K12543	1.34708
K03187	3.8294	K09970	3.79895	K03924	4.01542	K02195	8.59812	K03563	1.33478	K00249	1.31095	K12543	1.63815	K07180	1.34319
K04039	3.82753	K01733	3.79757	K01607	4.01408	NA	8.59634	K00989	1.33238	K00311	1.30573	K08720	1.63705	K02952	1.33649
K00126	3.82608	K11075	3.79619	K05845	4.00777	K01207	8.59365	K04047	1.32587	K01807	1.30174	K03520	1.63277	K02996	1.32088
K03978	3.82345	K07460	3.79575	K05846	4.00777	NA	8.58633	K01704	1.32419	K03769	1.3015	K02871	1.62935	K03978	1.30881
K03570	3.81769	K06190	3.79518	K20074	4.00279	NA	8.57923	K03530	1.31663	K02888	1.29662	K02913	1.62482	K09797	1.30582
K03529	3.81207	K03638	3.79251	K11189	4.00134	NA	8.57447	K02906	1.30817	K03704	1.29625	K02888	1.62015	K02986	1.29402
K09861	3.80857	K03076	3.7922	K01626	3.99511	K09458	8.57338	K02073	1.3068	K00053	1.28948	K01239	1.61517	K16872	1.2886
K07238	3.80527	K15576	3.79185	K02867	3.99348	K01790	8.5718	K02888	1.30379	K05838	1.28868	K02864	1.61496	K07250	1.28569
K02914	3.80424	K00338	3.78562	K06215	3.98417	K09792	8.56877	K01682	1.29826	K02935	1.28562	K00788	1.61288	K02663	1.2824
K00404	3.80148	K02654	3.78451	K02528	3.98231	K06168	8.56685	K03561	1.29306	K01784	1.28523	K02520	1.61174	K02035	1.28198
K03611	3.79772	K01665	3.78423	K01965	3.97766	K00059	8.56501	K11959	1.29234	K04043	1.28313	K00616	1.60842	K01940	1.27706
K02049	3.79705	K00537	3.78381	K14446	3.97741	NA	8.56257	K02055	1.29231	K01716	1.28257	K03704	1.60823	K02406	1.27634
K02386	3.79053	K03106	3.78285	K00549	3.97303	K04749	8.56178	K02601	1.29015	K03530	1.28245	K01058	1.60239	K03599	1.27181
K00549	3.78896	K03073	3.78193	K01153	3.9728	NA	8.56019	K13953	1.2877	K01999	1.28093	K00058	1.59696	K03787	1.26772
K12574	3.78701	K00616	3.77982	K02389	3.97198	K00639	8.55393	K02687	1.28233	K00088	1.28044	K01555	1.59653	K02372	1.26608
K00067	3.78588	K04751	3.77728	K03832	3.97181	K00942	8.55378	K00647	1.28222	K02945	1.27969	K11959	1.59329	K17321	1.265
K00405	3.78577	K08311	3.77468	K02014	3.9717	K01255	8.54888	K02058	1.27679	K02012	1.27648	K16165	1.58844	K00249	1.26313
K02029	3.77771	K04035	3.77342	K05896	3.97141	K01736	8.54599	K00311	1.27434	K02996	1.27492	K00088	1.58782	K06720	1.26261
K02392	3.77331	K07793	3.7726	K02114	3.96937	K16087	8.54555	K01142	1.26488	K03111	1.27231	K00569	1.58734	K02358	1.26096
K09158	3.77268	K02034	3.77211	K07284	3.966	K02954	8.545	K02357	1.26475	K02897	1.27082	K00088	1.5871	K03769	1.25935
K14731	3.77	K00303	3.76807	K01998	3.96512	K03086	8.54197	K03519	1.26394	K02899	1.26684	K02876	1.58331	K03406	1.25844
K03769	3.76858	K07260	3.76654	K03536	3.9614	NA	8.54182	K09986	1.25893	K03408	1.26294	K01921	1.58119	K00154	1.25413
K03768	3.76752	K02067	3.76609	K00311	3.95557	K02356	8.54132	K07261	1.25708	K08305	1.25909	K01491	1.5759	K04771	1.25048
K03707	3.76584	K00259	3.76373	K12543	3.95437	K03641	8.53888	K00602	1.25631	K02650	1.24873	K00954	1.57574	K07231	1.25017
K00407	3.75581	K02935	3.76189	K11689	3.94987	NA	8.53703	K02358	1.25392	K02945	1.24839	K04043	1.5743	K12340	1.24436
K10773	3.75498	K03336	3.7617	K00153	3.94974	K03667	8.53681	K00252	1.25253	K07080	1.24833	K19784	1.57022	K02906	1.23997
K01428	3.75419	K19340	3.76086	K09164	3.94881	K03408	8.53275	K02907	1.25047	K02358	1.24814	K02433	1.5664	K00239	1.23927
K02027	3.75305	K00928	3.75981	K06140	3.94868	K02653	8.53037	K02876	1.24825	K00413	1.24552	K00602	1.56121	K05845	1.23376
K03451	3.75218	K00800	3.75781	K02113	3.94732	NA	8.53016	K03559	1.2482	K01682	1.24202	K07304	1.55896	K10022	1.23371
K02529	3.75175	K04047	3.74927	K09883	3.94605	K02495	8.52529	K00963	1.24503	K00606	1.2412	K03530	1.55508	K20034	1.22939
K02623	3.75151	K02988	3.7488	K03578	3.94087	K04077	8.51892	K00406	1.24457	K00114	1.2389	K00382	1.54831	K01682	1.22725
K07052	3.74202	K01424	3.74825	K00616	3.93322	K19302	8.51769	K00184	1.23744	K01912	1.23323	K02355	1.54496	K07277	1.22522
K03076	3.74046	K15724	3.74804	K11902	3.93303	K16089	8.51764	K03408	1.23501	K02040	1.22433	K03413	1.54144	K07246	1.22146
K07735	3.73772	K02968	3.74505	K08316	3.92567	K02392	8.51512	K00001	1.23377	K10439	1.22359	K05838	1.53665	K03406	1.21949
K11606	3.73523	K02473	3.73913	K18687	3.92305	K07093	8.51497	K02358	1.23034	K01703	1.2214	K03640	1.53443	K00031	1.19826
K01925	3.73397	K00790	3.73419	K03932	3.92259	NA	8.51044	K03210	1.23007	K05845	1.21866	K03640	1.53443	K00240	1.18143
K01752	3.73087	K02030	3.73386	K02427	3.92058	NA	8.50909	K01704	1.22743	K02907	1.21644	K01999	1.53334	K01897	1.17344
K02551	3.72838	K00847	3.73087	K02881	3.91274	K02416	8.50884	K02372	1.22656	K01695	1.2161	K00831	1.53224	K02496	1.17189
K03523	3.72783	K10778	3.72341	K00973	3.91052	K03695	8.50699	K02967	1.21951	K06910	1.21437	K02055	1.531	K02874	1.14957
K00705	3.72644	K06973	3.72278	K18890	3.9082	NA	8.50447	K02884	1.21724	K04043	1.21338	K02650	1.52654	K00023	1.14696
K02557	3.72608	K01479	3.7222	K00425	3.90746	NA	8.50202	K03413	1.21717	K00940	1.21301	K00249	1.52077	K01693	1.14076
K09810	3.724	K02391	3.71922	K00413	3.90232	K00060	8.49255	K07080	1.21699	K01867	1.20967	K02111	1.51709	K00600	1.12937
K02422	3.72293	K08929	3.71665	K03703	3.90195	K01756	8.48917	K00311	1.21209	K11959	1.20867	K04043	1.51389	K02874	1.12751
K19810	3.71395	K02112	3.713	K01187	3.89742	K01810	8.48826	K02453	1.20522	K07305	1.20826	K02906	1.50972	K17321	1.12226
K03680	3.71124	K00344	3.71239	K02879	3.89686	K00060	8.48648	K00626	1.20422	K07304	1.20819	K01939	1.50588	K02945	1.12154
K03574	3.70626	K01425	3.71204	K07798	3.89525	K03644	8.48211	K00334	1.20365	K02895	1.20803	K11901	1.50126	K04771	1.11756
K00793	3.70341	K00817	3.70988	K00338	3.89043	NA	8.48088	K11907	1.20294	K03768	1.20598	K04078	1.50045	K13766	1.10091
K01710	3.70284	K02040	3.70758	K02874	3.88919	K11784	8.47057	K02601	1.19999	K07080	1.20585	K03426	1.49662	K02669	1.09831
K00826	3.70178	K02056	3.69908	K02970	3.88813	NA	8.46876	K09969	1.19912	K02895	1.20452	K02040	1.49443	K03628	1.09789
K03189	3.69376	K09792	3.69834	K00901	3.88586	NA	8.46171	K11959	1.19882	K00382	1.20425	K01817	1.49443	K01897	1.09263
K18068	3.69223	K03117	3.6979	K11901	3.88462	NA	8.46046	K00681	1.19857	K01682	1.20087	K07261	1.49204	K07250	1.09254
K01889	3.68943	K01796	3.69711	K02299	3.8841	NA	8.45705	K01681	1.19809	K06075	1.19895	K03568	1.49144	K07315	1.06476
K06975	3.68628	K07004	3.69672	K01561	3.87903	K08676	8.45631	K01939	1.19724	K02501	1.19856	K00411	1.48865	K07233	1.06406
K03630	3.68624	K00927	3.69487	K00845	3.87634	NA	8.45386	K02520	1.19582	K06720	1.19852	K01872	1.48684	K12340	1.05951
K13581	3.68471	K03978	3.69478	K02194	3.87472	NA	8.45207	K01142	1.19397	K03768	1.19165	K01679	1.48652	K02601	1.0592
K11189	3.68453	K03666	3.69233	K11749	3.87341	K00981	8.45199	K00945	1.18953	K00249	1.19137	K12205	1.48549	K00029	1.05457
K01886	3.68266	K01885	3.69091	K06880	3.86986	NA	8.4504	K03522	1.1873	K07080	1.19116	K00632	1.47743	K03408	1.03316
K13893	3.68041	K02887	3.68114	K03386	3.8687	K02652	8.449	K11959	1.18709	K00058	1.18969	K01520	1.47734	K03168	1.031
K04085	3.68018	K03644	3.68067	K06911	3.86848	K01104	8.44562	K02939	1.18635	K09908	1.18928	K02358	1.47714	K03925	1.02787
K07044	3.68005	K01609	3.67854	K00058	3.86547	NA	8.43542	K01847	1.18138	K02055	1.18897	K01356	1.46926	K03770	1.02703
K03809	3.67869	K07462	3.6783	K01633	3.8651	K03040	8.43501	K03563	1.17939	K10036	1.18832	K00228	1.46821	K00612	1.01714
K12267	3.67651	K03406	3.6773	K07507	3.86427	NA	8.4325	K03781	1.1758	K17675	1.18797	K00406	1.4635	K03070	1.01184
K00873	3.6755	K01578	3.67659	K07006	3.8615	K03272	8.43232	K03625	1.17061	K02906	1.18595	K03545	1.46047	K07039	1.0095
K03188	3.67008	K01133	3.67228	K00677	3.86032	K03333	8.43019	K00249	1.17051	K00311	1.18519	K00074	1.45849	K00382	0.99901
K00954	3.66838	K00643	3.67144	K03297	3.85511	K00655	8.42991	K00569	1.17001	K02671	1.18437	K15576	1.45515	K02111	0.994092
K00135	3.66752	K00023	3.66805	K18138	3.8527	NA	8.42974	K01591	1.16859	K00626	1.18434	K02945	1.45254	K00609	0.97186
K03685	3.6602	K01262	3.6646	K00796	3.85135	K04755	8.42752	K00336	1.16053	K01847	1.18004	K01589	1.45226	K02897	0.959043
K00857	3.65946	K01912	3.66373	K03296	3.84791	K00605	8.42223	K03564	1.15993	K02358	1.17821	K02906	1.45167	K02662	0.955999
K19997	3.65928	K17103	3.66322	K06190	3.8432	K02338	8.41648	K00088	1.15863	K03666	1.17655	K01674	1.4507	K01879	0.95221
K02536	3.65606	K02959	3.66257	K07401	3.84291	K19997	8.41226	K06980	1.15808	K05788	1.17447	K02112	1.45069	K17321	0.946234
K06166	3.65325	K00376	3.66119	K08720	3.84175	NA	8.41041	K17675	1.14697	K09938	1.1736	K01623	1.44833	K01520	0.924567
K00303	3.65134	K01903	3.65737	K15725	3.83949	NA	8.40859	K00632	1.14534	K01251	1.17327	K13588	1.44616	K03782	0.924408
K02946	3.6492	K10806	3.65605	K06346	3.83882	K03624	8.40303	K07734	1.14446	K01179	1.17147	K00798	1.44402	K15866	0.9212
K01693	3.64697	K09131	3.65585	K13525	3.83877	NA	8.40181	K10218	1.14235	K01434	1.16674	K03671	1.44379	K01867	0.905197
K01419	3.63973	K07301	3.65496	K09815	3.83393	K02652	8.39911	K02988	1.14208	K00626	1.16375	K03520	1.44325	K16871	0.875726
K14941	3.6393	K03584	3.65487	K00240	3.83017	K01627	8.39731	K00252	1.13992	K02055	1.16117	K03771	1.43943	K04087	0.874152
K05788	3.63771	K01266	3.6533	K17865	3.82146	K02456	8.39589	K02906	1.13956	K02453	1.15724	K01438	1.438	K00626	0.874042
K18277	3.63536	K09971	3.65093	K00384	3.82029	K03555	8.395	K00927	1.13821	K01999	1.15231	K00059	1.43448	K02988	0.868339
K03190	3.631	K02916	3.65048	K00412	3.81957	NA	8.39459	K02881	1.13708	K00088	1.1519	K06907	1.43001	K14981	0.859899
K03734	3.62874	K05366	3.64998	K02050	3.80735	NA	8.39453	K01681	1.13624	K01999	1.15097	K01807	1.42933	K07184	0.853598
K00337	3.62818	K03621	3.64912	K11072	3.80339	NA	8.39327	K01681	1.12725	K09986	1.14908	K03530	1.4269	K07180	0.845467
K00432	3.62785	K00626	3.64826	K08083	3.8008	K02033	8.39282	K01703	1.12699	K00135	1.14882	K01921	1.42457	K00088	0.844379
K01868	3.6277	K01007	3.64436	K10680	3.80069	K01069	8.39117	K00789	1.12575	K02275	1.14769	K00942	1.42214	K00332	0.843493
K02919	3.62471	K03168	3.6436	K02622	3.79913	K09939	8.38432	K02959	1.12439	K00927	1.14406	K01738	1.41938	K03768	0.835994
K02663	3.62142	K06206	3.64033	K00609	3.78904	NA	8.38346	K00600	1.12367	K01679	1.14363	K00088	1.41927	K02982	0.819963
K02456	3.61704	K02879	3.63995	K06871	3.78759	K16087	8.37947	K00548	1.12362	K03687	1.14262	K01426	1.41686	K02994	0.808434
K00529	3.6167	K02838	3.63929	K03784	3.78716	K02301	8.37784	K07263	1.11973	K02871	1.14021	K02899	1.41663	K07246	0.807675
K02396	3.61598	K11927	3.6392	K00847	3.78665	NA	8.37296	K01695	1.11622	K03704	1.138	K01637	1.41655	K01869	0.807008
K02401	3.61294	K03648	3.63732	K07735	3.78645	NA	8.36698	K02909	1.11512	K01714	1.13636	K12204	1.4164	K03797	0.799682
K02437	3.61248	K01620	3.63145	K01591	3.78533	NA	8.35099	K00161	1.11235	K00548	1.13417	K00963	1.41436	K00826	0.787393
K02065	3.61135	K02420	3.63021	K09744	3.78311	K02005	8.34449	K00812	1.10764	K03210	1.13404	K00311	1.41138	K02992	0.785512
K00459	3.61117	K06166	3.62725	K03523	3.78307	K03216	8.34024	K02520	1.10491	K00311	1.13355	K01867	1.41082	K03770	0.782752
K02939	3.60818	K11068	3.62686	K00426	3.7812	K02909	8.33767	K01626	1.10169	K11209	1.13258	K03070	1.40948	K02012	0.774832
K00575	3.60441	K01752	3.6263	K04749	3.77871	K07258	8.33237	K01626	1.10169	K02030	1.13051	K00963	1.40549	K02838	0.774139
K00651	3.59846	K01006	3.62524	K06176	3.77483	K03409	8.3306	K02899	1.09776	K02553	1.12699	K10022	1.40058	K03415	0.773941
K02671	3.59487	K02027	3.6251	K02959	3.77172	K01533	8.3306	K01995	1.09744	K01624	1.12572	K01560	1.40038	K01673	0.771589
K08303	3.59486	K13652	3.622	K01902	3.76753	K14652	8.32958	K01887	1.09635	K07304	1.1255	K03520	1.39789	K01703	0.766485
K01138	3.5827	K03695	3.62019	K01089	3.76711	K00973	8.32933	K00963	1.09586	K02836	1.12413	K03746	1.39743	K02939	0.766167
K04765	3.58095	K11752	3.61935	K06915	3.76467	NA	8.32805	K03732	1.09388	K10232	1.12394	K02907	1.39638	K03798	0.76429
K02670	3.57937	K00685	3.61752	K02523	3.76299	NA	8.31926	K02907	1.09291	K16961	1.12239	K03286	1.3916	K00459	0.763522
K00864	3.57691	K02301	3.61725	K01669	3.75965	K02237	8.3188	K15866	1.0929	K01999	1.11965	K03569	1.38964	K02014	0.76046
K11175	3.57557	K03111	3.61539	K03885	3.75938	NA	8.31424	K03768	1.08879	K00311	1.11705	K09986	1.38849	K00626	0.738558
K00077	3.57447	K00405	3.61528	K07657	3.75722	NA	8.31306	K02433	1.08867	K04047	1.11439	K06137	1.37435	K01687	0.736288
K11258	3.57321	K11209	3.61425	K07304	3.75579	K01924	8.31187	K02035	1.08843	K00812	1.10784	K16961	1.37425	K02948	0.735952
K09780	3.57298	K01000	3.61117	K00162	3.75559	K01736	8.31055	K15576	1.08401	K00020	1.10472	K00334	1.37266	K02886	0.731299
K00528	3.56868	K11175	3.61045	K01154	3.74899	K00239	8.30669	K04043	1.08053	K01921	1.1044	K07119	1.3718	K01031	0.729668
K14652	3.56866	K03734	3.6095	K00134	3.74858	NA	8.30243	K14977	1.07839	K02016	1.1043	K03640	1.36603	K01681	0.728311
K03192	3.56725	K12543	3.6085	K02033	3.74345	K00031	8.29733	K07119	1.07444	K01610	1.10219	K02111	1.36252	K06910	0.72653
K03686	3.56688	K18384	3.60522	K07042	3.74191	K01868	8.29557	K00800	1.07145	K17315	1.10086	K00681	1.36248	K02519	0.716522
K03711	3.56322	K18829	3.60461	K00451	3.738	NA	8.28996	K14519	1.07065	K08084	1.09879	K02906	1.36046	K01868	0.714602
K07390	3.56126	K04762	3.60457	K10764	3.72886	K03799	8.28686	K02935	1.07053	K02933	1.09289	K00647	1.35716	K07390	0.713055
K04750	3.55879	K11689	3.60337	K03317	3.72395	NA	8.28496	K03520	1.06877	K07080	1.09144	K01999	1.35474	K01255	0.708418
K03638	3.55682	K02495	3.60126	K01069	3.71739	NA	8.28339	K02275	1.06636	K02520	1.09113	K02655	1.35417	K07119	0.703189
K03439	3.55598	K02280	3.60063	K03117	3.71447	K15864	8.28221	K02961	1.06472	K00963	1.09107	K11959	1.35214	K00930	0.699392
K02200	3.55531	K01126	3.59946	K03466	3.71403	K07146	8.281	K05788	1.06299	K03640	1.09088	K00031	1.35108	K03782	0.69238
K00145	3.55476	K09987	3.59483	K07305	3.71369	K04043	8.27991	K02660	1.06214	K00059	1.08935	K05845	1.3494	K00018	0.679316
K00616	3.55459	K00145	3.59319	K07793	3.70812	NA	8.27887	K00053	1.05981	K00963	1.08869	K00311	1.34489	K02111	0.674717
K01623	3.54639	K00571	3.59128	K06896	3.70406	K01295	8.27668	K01940	1.05877	K01902	1.08829	K03704	1.34405	K02406	0.672665
K07387	3.5436	K18996	3.58942	K05801	3.70258	K09458	8.27367	K00053	1.05802	K02109	1.08413	K00346	1.34352	K02406	0.668578
K14447	3.53968	K18587	3.58512	K12542	3.70047	K00383	8.26886	K01716	1.05398	K00411	1.08399	K01451	1.3432	K01704	0.658034
K00688	3.53205	K00990	3.58421	K02495	3.69803	NA	8.26505	K03520	1.05288	K11069	1.08338	K03060	1.34275	K03043	0.657999
K02304	3.53147	K00496	3.58365	K00806	3.69758	K01031	8.26379	K01878	1.05067	K01915	1.07817	K04564	1.34018	K00134	0.655309
K09760	3.52911	K15987	3.58211	K04762	3.69742	K01890	8.26371	K00252	1.04527	K02058	1.07562	K00074	1.33969	K00766	0.652438
K01119	3.52891	K02050	3.57885	K02438	3.6963	K00404	8.26277	K02948	1.04273	K02935	1.0705	K01092	1.33415	K01955	0.642343
K00641	3.52814	K03413	3.57642	K11209	3.69538	K01507	8.25903	K01999	1.03721	K08720	1.0677	K02520	1.33295	K03640	0.637418
K08738	3.52641	K03043	3.57534	K06978	3.69272	NA	8.2568	K00481	1.03497	K00940	1.06717	K20454	1.32832	K07080	0.6205
K07182	3.52346	K00796	3.57488	K03841	3.69268	K02992	8.24433	K00963	1.03392	K04047	1.06267	K09015	1.32128	K01895	0.617635
K02405	3.52136	K07393	3.57481	K13069	3.6871	K00677	8.24195	K02838	1.03147	K01681	1.06137	K00311	1.31939	K07258	0.613295
K04035	3.51438	K05807	3.57289	K11175	3.68629	K01878	8.24082	K09807	1.02978	K01591	1.05944	K01703	1.31788	K07738	0.612357
K04042	3.50737	K02356	3.57263	K04782	3.68401	NA	8.24075	K00657	1.02616	K00161	1.0584	K10805	1.31548	K02963	0.611059
K03168	3.507	K06076	3.56805	K15786	3.68372	NA	8.23915	K04043	1.02234	K10036	1.05546	K17722	1.31322	K03286	0.601547
K07093	3.50688	K02864	3.56751	K02058	3.6834	K00873	8.23409	K01611	1.01818	K02035	1.0553	K00058	1.30754	K01915	0.593081
K18829	3.50622	K02487	3.56416	K07025	3.67698	K00382	8.23221	K02674	1.01637	K02111	1.04932	K03111	1.30752	K02939	0.574898
K03571	3.50598	K06596	3.56416	K00337	3.67519	NA	8.23123	K03770	1.0157	K06910	1.04707	K02933	1.30713	K03465	0.568983
K03111	3.50523	K17686	3.56114	K01756	3.67426	K03979	8.22985	K00832	1.01466	K02836	1.04672	K04043	1.29891	K01251	0.56575
K01266	3.50466	K07552	3.56092	K00564	3.67369	K02666	8.22916	K00088	1.00816	K04564	1.04655	K09969	1.29612	K12204	0.565215
K05777	3.50367	K02904	3.56071	K02112	3.6702	K00286	8.22686	K01653	1.00577	K05845	1.04634	K11959	1.29315	K06720	0.555907
K10227	3.50352	K06207	3.56006	K11907	3.6648	K02837	8.22611	K17675	1.00567	K13893	1.04408	K01759	1.2929	K02355	0.548184
K02339	3.50126	K00339	3.55791	K00648	3.66136	K00242	8.21668	K01961	1.00368	K09969	1.04257	K00449	1.28933	K02355	0.545352
K02902	3.50119	K13282	3.55763	K01881	3.66056	NA	8.21473	K01939	1.0031	K02496	1.04042	K02355	1.28648	K02355	0.545111
K09013	3.50112	K02907	3.55549	K10773	3.65855	K03271	8.21385	K02338	1.00254	K01999	1.03769	K03704	1.2851	K02406	0.538976
K03595	3.48702	K07516	3.55539	K00232	3.65747	NA	8.21372	K02650	1.00053	K01714	1.03561	K03798	1.28429	K07795	0.537278
K00537	3.48636	K07390	3.55481	K03224	3.65727	NA	8.20997	K09938	0.99984	K01689	1.03549	K00114	1.28392	K07080	0.536597
K09769	3.48372	K01915	3.55473	K03559	3.65674	K03702	8.20856	K00799	0.99976	K02358	1.03291	K02884	1.28212	K05807	0.536228
K02890	3.48264	K03545	3.55433	K09457	3.65664	NA	8.20356	K00645	0.996314	K07738	1.03269	K05788	1.27991	K00864	0.5312
K02834	3.48135	K02911	3.55338	K07124	3.65368	NA	8.20289	K02520	0.99257	K01507	1.02914	K01999	1.2794	K03415	0.524663
K09001	3.48134	K11085	3.55331	K02967	3.65292	NA	8.20203	K03798	0.99253	K06076	1.02911	K01991	1.27887	K09699	0.519651
K18911	3.47891	K03640	3.55116	K00457	3.64593	NA	8.20184	K00940	0.991237	K03545	1.02874	K02935	1.27799	K00448	0.505941
K10440	3.47727	K02956	3.55086	K02907	3.64459	K03521	8.19956	K03704	0.990741	K00406	1.02867	K03568	1.27669	K06207	0.502132
K00684	3.47506	K00340	3.54472	K10563	3.64398	K00406	8.19529	K01918	0.985439	K02834	1.0252	K01061	1.27664	K01952	0.493362
K02389	3.47163	K00874	3.5421	K07456	3.64328	NA	8.19503	K01847	0.984099	K02906	1.02339	K01999	1.27429	K02048	0.491355
K06978	3.46667	K01625	3.54037	K09919	3.64267	NA	8.1928	K02672	0.983761	K00859	1.02175	K00548	1.27382	K02275	0.490148
K09918	3.46475	K07275	3.54031	K12941	3.64222	K00600	8.19004	K00058	0.978161	K04564	1.01827	K02109	1.27185	K02014	0.487798
K00330	3.46382	K04761	3.54019	K08744	3.64109	NA	8.18841	K00114	0.977335	K00286	1.01635	K11688	1.27043	K03407	0.482393
K06902	3.46072	K02931	3.53968	K05567	3.6384	K16052	8.18744	K07393	0.976894	K15576	1.0127	K00348	1.26781	K02417	0.481351
K02116	3.45996	K02945	3.5379	K02871	3.63454	K01667	8.18587	K04043	0.975638	K06149	1.01204	K05807	1.26631	K04744	0.480647
K09966	3.45991	K02517	3.53734	K01113	3.63362	K01845	8.18585	K00053	0.973477	K00954	1.0098	K10227	1.26416	K03530	0.460426
K00101	3.4598	K00833	3.53605	K09810	3.63041	NA	8.16689	K01681	0.972023	K04047	1.00956	K01695	1.259	K01679	0.458854
K19725	3.45937	K00850	3.53069	K02956	3.62749	K01534	8.16431	K03406	0.97088	K04047	1.00956	K17315	1.25835	K01989	0.453728
K03701	3.45589	K06015	3.52951	K07080	3.62643	K02389	8.16206	K02355	0.970359	K00413	1.00798	K07258	1.25742	K03406	0.449082
K02001	3.45324	K00407	3.52056	K03336	3.6251	NA	8.15946	K03561	0.969353	K03554	1.00779	K04565	1.25389	K11069	0.431551
K01791	3.45089	K03205	3.51863	K02004	3.62463	K01425	8.14851	K01069	0.967439	K00121	1.00754	K04751	1.25199	K02881	0.42961
K02948	3.44895	K00133	3.51561	K00615	3.62169	K04088	8.14758	K00311	0.965151	K19802	1.00617	K12209	1.25081	K00831	0.429473
K02965	3.44636	K00164	3.51379	K00819	3.62058	K00560	8.14647	K00647	0.96462	K01681	1.0052	K00568	1.25012	K03406	0.426706
K01585	3.44474	K01847	3.51357	K07183	3.62033	K07170	8.14534	K00135	0.964555	K02988	1.0026	K01933	1.24967	K17324	0.426073
K00928	3.4438	K03601	3.51193	K07010	3.62007	K02523	8.14279	K06075	0.963924	K00812	1.00116	K03781	1.24957	K03562	0.425922
K07284	3.43958	K03687	3.51193	K00655	3.6175	NA	8.14211	K03746	0.96286	K07119	1.00111	K03797	1.24935	K00602	0.424287
K02114	3.43453	K02387	3.51157	K00760	3.61736	K14652	8.14153	K15633	0.96261	K02027	0.999564	K10221	1.24799	K01999	0.42374
K01876	3.43336	K15034	3.51141	K05563	3.6171	NA	8.14077	K00626	0.961772	K02358	0.997807	K03210	1.24782	K00989	0.420878
K03405	3.43275	K00363	3.50962	K10227	3.61475	NA	8.13629	K05845	0.9597	K11901	0.992964	K01681	1.2459	K13821	0.398071
K01284	3.43255	K01409	3.50878	K00858	3.61158	K01939	8.13254	K01885	0.958332	K02044	0.991655	K03040	1.24518	K07080	0.392937
K09774	3.43178	K01057	3.50874	K02670	3.61147	K06041	8.13186	K01999	0.957487	K03797	0.991246	K19802	1.24504	K09774	0.388489
K04764	3.43177	K02503	3.50495	K09796	3.60726	NA	8.13074	K03406	0.955345	K00088	0.99092	K00681	1.24381	K01626	0.387254
K02916	3.42953	K03325	3.50488	K11070	3.60645	K17103	8.12724	K01689	0.952466	K02838	0.990465	K02992	1.24353	K00632	0.38137
K01733	3.42602	K00008	3.5047	K02888	3.60322	K00384	8.12706	K00796	0.949886	K01624	0.98853	K03640	1.24148	K07231	0.379461
K03519	3.42541	K09001	3.50458	K03111	3.60156	K00324	8.12465	K01816	0.945324	K00962	0.986714	K00239	1.24067	K00758	0.377281
K11749	3.42142	K00948	3.50306	K00126	3.6002	NA	8.12118	K00632	0.945259	K01681	0.984781	K00031	1.23911	K05838	0.376117
K17762	3.4186	K02996	3.50199	K07050	3.60016	NA	8.12072	K19784	0.944658	K02358	0.983741	K00053	1.2389	K02470	0.375992
K02878	3.41734	K04756	3.50117	K15633	3.59739	K01273	8.11748	K02078	0.94442	K02044	0.979951	K20034	1.23863	K02483	0.369933
K00995	3.41264	K02358	3.50012	K01465	3.59721	NA	8.11496	K00135	0.944257	K01991	0.97316	K00626	1.23804	K01995	0.339701
K02904	3.40841	K07119	3.49761	K03387	3.59505	NA	8.11454	K00266	0.941534	K02109	0.97276	K01872	1.23783	K03286	0.335774
K02911	3.39485	K03664	3.497	K03820	3.59243	K01892	8.11347	K02406	0.940997	K02496	0.970864	K03781	1.23589	K01958	0.334979
K01523	3.39364	K01286	3.49505	K06893	3.59005	NA	8.11056	K00053	0.938892	K02836	0.968712	K02356	1.23539	K07736	0.328127
K02611	3.39331	K02477	3.4945	K07043	3.58967	NA	8.10676	K02952	0.933931	K09969	0.967183	K01916	1.23186	K01999	0.320191
K00957	3.39214	K03684	3.49419	K02437	3.58743	K00626	8.10487	K02907	0.933769	K08720	0.965644	K06204	1.22816	K03774	0.303034
K06167	3.39115	K02011	3.49314	K19784	3.58569	NA	8.1005	K03640	0.933542	K02909	0.96364	K01755	1.22762	K07080	0.296625
K02058	3.39113	K06925	3.492	K03177	3.58539	K03386	8.09529	K00963	0.932857	K02867	0.962806	K03563	1.22623	K01999	0.296128
K02496	3.38905	K18929	3.49158	K01644	3.58425	K17686	8.09362	K00963	0.93241	K01738	0.954907	K02000	1.22604	K03592	0.293822
K02003	3.38612	K01653	3.49149	K15977	3.58352	K09749	8.09098	K00626	0.932068	K00832	0.954652	K02899	1.22578	K01999	0.285866
K02395	3.38511	K01902	3.49094	K03154	3.58214	NA	8.08858	K07250	0.930672	K03746	0.953792	K00963	1.2239	K02500	0.279244
K13747	3.38314	K01113	3.48868	K03113	3.57645	K02456	8.08634	K01693	0.929819	K18224	0.953262	K15633	1.2232	K01937	0.27544
K03925	3.3827	K06923	3.48806	K01704	3.57573	K01647	8.08633	K10924	0.928987	K01689	0.952709	K04752	1.22245	K03043	0.274611
K05527	3.3826	K00067	3.48591	K02919	3.57507	NA	8.08142	K16329	0.92889	K01610	0.950728	K05807	1.22157	K13979	0.270712
K01778	3.38058	K00351	3.48236	K13993	3.57414	NA	8.07755	K01679	0.927698	K02536	0.95006	K01255	1.22007	K02600	0.266207
K13895	3.37299	K02622	3.48207	K01091	3.57399	NA	8.07383	K01895	0.924288	K01923	0.950019	K01682	1.21634	K01895	0.264295
K02563	3.37291	K04771	3.48131	K01299	3.56854	K03151	8.07187	K02888	0.922857	K00240	0.948254	K12213	1.21605	K01649	0.263331
K02414	3.37183	K02888	3.47747	K02477	3.56776	NA	8.06812	K01903	0.920118	K03768	0.946896	K03520	1.21287	K02871	0.24289
K03667	3.36853	K06978	3.47668	K00969	3.56695	NA	8.06528	K05788	0.919264	K00548	0.946393	K00059	1.21253	K04764	0.239018
K10125	3.36788	K14652	3.47662	K01218	3.5636	K01867	8.05688	K01960	0.916646	K12340	0.943905	K00208	1.20832	K01939	0.222386
K06955	3.36643	K15783	3.47546	K05810	3.56298	K02274	8.0565	K01960	0.916646	K01358	0.942749	K01703	1.20756	K02044	0.218321
K02558	3.36595	K00858	3.47467	K14652	3.5624	K02453	8.05352	K02338	0.915501	K02358	0.94158	K00059	1.20602	K03775	0.217694
K07285	3.35744	K02488	3.47445	K09861	3.56232	NA	8.049	K03070	0.912591	K02358	0.94158	K13643	1.20549	K01679	0.198189
K02052	3.35441	K03498	3.47425	K00823	3.56212	K00376	8.04196	K02945	0.911376	K11073	0.940995	K08691	1.20366	K11903	0.192677
K00131	3.35439	K02493	3.47374	K00799	3.56197	K02670	8.04127	K03594	0.910251	K02078	0.937413	K00831	1.20353	K01782	0.192559
K00963	3.3532	K03745	3.46888	K09001	3.56164	NA	8.04064	K02111	0.910191	K10227	0.936304	K07080	1.20336	K01775	0.191954
K00167	3.35274	K14448	3.4684	K03072	3.56038	K00368	8.03992	K05807	0.910095	K02867	0.936247	K03805	1.20191	K08691	0.185541
K00956	3.35243	K02967	3.46639	K01032	3.55734	K02916	8.0389	K02864	0.906499	K02055	0.935663	K01588	1.19885	K00259	0.182158
K11896	3.35173	K02407	3.4645	K06929	3.55657	K01784	8.03872	K01939	0.904594	K02935	0.934002	K00647	1.19363	K00948	0.173152
K02666	3.35173	K18979	3.46202	K01006	3.55476	K00338	8.03795	K17228	0.900358	K00681	0.934	K02406	1.19313	K02600	0.163179
K10674	3.35048	K03503	3.45762	K02913	3.55347	K03392	8.03485	K07080	0.899269	K07080	0.933977	K00602	1.19157	K01897	0.162451
K02982	3.34527	K02621	3.45632	K00059	3.55273	K02575	8.0242	K03406	0.898566	K02935	0.930888	K07080	1.18994	K01895	0.161197
K10716	3.34497	K01803	3.45623	K12256	3.5499	NA	8.01854	K03781	0.897459	K01878	0.930592	K03640	1.18942	K13652	0.15592
K09969	3.34393	K02963	3.45479	K02536	3.54644	NA	8.01768	K02109	0.897443	K02355	0.928271	K10227	1.18913	K01740	0.148135
K12972	3.34249	K03926	3.45403	K03545	3.54589	K19689	8.01279	K07390	0.894634	K02355	0.928271	K01887	1.18911	K01872	0.146661
K07552	3.34226	K00003	3.45351	K05837	3.5455	K03924	8.01048	K02601	0.892807	K00029	0.927167	K01939	1.18483	K03043	0.138898
K11209	3.34224	K01725	3.45153	K02914	3.54164	K05916	8.00933	K01945	0.892734	K03770	0.926745	K18235	1.18411	K20034	0.138309
K03786	3.34223	K06990	3.44966	K02238	3.54133	K17686	8.0073	K01703	0.890021	K02358	0.925943	K03641	1.18197	K00266	0.133586
K06966	3.342	K15725	3.44718	K01738	3.53838	K00342	8.00632	K02876	0.889899	K02044	0.925325	K17226	1.18094	K02000	0.128373
K00329	3.34075	K02025	3.44651	K01093	3.53558	NA	8.00596	K01756	0.885658	K17752	0.923522	K05788	1.18045	K13766	0.125966
K00356	3.34075	K01243	3.4442	K00019	3.53512	NA	8.00581	K02501	0.884633	K14449	0.923137	K03979	1.17949	K01638	0.123073
K00831	3.33984	K02388	3.44254	K00020	3.52838	NA	8.00564	K02952	0.878113	K02961	0.923124	K10439	1.17799	K00832	0.118818
K02400	3.33819	K01153	3.44027	K01681	3.52814	NA	7.99696	K01082	0.876874	K01714	0.922385	K04764	1.17562	K00074	0.103134
K09005	3.33785	K00153	3.43948	K11076	3.52775	NA	7.99402	K01940	0.874942	K04078	0.914678	K09807	1.17524	K07231	0.100177
K03324	3.33751	K02913	3.43759	K00611	3.52736	K09001	7.99094	K00459	0.871338	K02994	0.911802	K00681	1.17074	K03406	0.0966513
K02428	3.33708	K01887	3.43287	K09948	3.52634	NA	7.99002	K02890	0.865235	K01588	0.911569	K01703	1.16727	K00161	0.093982
K02419	3.33658	K13992	3.43213	K16937	3.52463	K03768	7.9898	K03408	0.864739	K11959	0.909758	K01902	1.16608	K01876	0.0834937
K09967	3.33594	K00823	3.43211	K07275	3.52357	K02867	7.98725	K01897	0.862256	K01755	0.909637	K01814	1.1627	K02500	0.0829303
K07460	3.3357	K00973	3.42999	K01119	3.5234	K00939	7.98392	K05808	0.862039	K02048	0.90583	K10439	1.16097	K01952	0.0789516
K02674	3.3353	K00384	3.42805	K15782	3.523	NA	7.98141	K02035	0.860224	K01940	0.905392	K01681	1.16001	K01897	0.0768838
K03503	3.33469	K03925	3.42782	K09023	3.52078	NA	7.98079	K01887	0.859495	K03640	0.905132	K01693	1.15834	K00954	0.0755214
K02113	3.33405	K01783	3.42742	K00331	3.52033	K02897	7.9776	K03704	0.856839	K07341	0.904177	K00239	1.15518	K03530	0.0750266
K09846	3.33278	K03892	3.42604	K00411	3.51803	K00764	7.97734	K02902	0.855733	K01082	0.903936	K00239	1.15518	K02032	0.0685637
K03218	3.3311	K02919	3.42579	K04078	3.51791	K03641	7.97479	K03406	0.850565	K00789	0.90176	K01682	1.1545	K02945	0.0594492
K07183	3.33052	K00979	3.42572	K05973	3.51764	NA	7.97142	K11959	0.850564	K02933	0.897136	K08738	1.15416	K03046	0.0529257
K11930	3.33027	K01011	3.42552	K02346	3.51748	K07124	7.97044	K07261	0.849484	K10805	0.89603	K00311	1.15399	K01897	0.0444692
K01104	3.32999	K03805	3.42471	K00571	3.51714	K02112	7.97032	K01673	0.847237	K15576	0.895681	K06720	1.15355	K02878	0.0440765
K01816	3.32888	K06162	3.42382	K02487	3.51704	K11903	7.9586	K04043	0.844156	K00600	0.893718	K11175	1.15095	K00626	0.0421255
K01533	3.32869	K03924	3.42364	K06596	3.51704	NA	7.94959	K00135	0.84401	K02956	0.892037	K06997	1.14872	K02035	0.0303996
K01154	3.32778	K05795	3.42334	K07093	3.51665	K14287	7.94657	K17321	0.842874	K04752	0.88932	K01897	1.1429	K03286	0.0297397
K01649	3.32771	K12980	3.42301	K01274	3.51461	K06942	7.94643	K02994	0.84201	K00128	0.888612	K00052	1.13919	K00989	0.0142166
K16249	3.32114	K15634	3.41805	K07056	3.51212	NA	7.93525	K01736	0.838496	K09986	0.884934	K05807	1.13903	K02624	0.0132684
K02996	3.31938	K10794	3.41747	K06902	3.50971	NA	7.93307	K01999	0.837839	K17722	0.884905	K01924	1.13755	K00821	-0.00128054
K00612	3.31879	K01507	3.41636	K09981	3.5073	K00639	7.93147	K01923	0.837296	K02952	0.884101	K00088	1.13577	K02109	-0.00399917
K13282	3.31512	K06193	3.41625	K11741	3.50728	K07400	7.92528	K02897	0.83635	K02834	0.883434	K03640	1.13518	K01995	-0.00848248
K06886	3.314	K02396	3.41169	K00962	3.50629	K02108	7.92515	K07170	0.836033	K11065	0.882291	K01738	1.13055	K03406	-0.0254105
K15580	3.31341	K12262	3.41106	K03799	3.50578	K00574	7.92494	K00031	0.834406	K12213	0.881413	K01626	1.12816	K02871	-0.0304264
K03724	3.31332	K03782	3.41086	K01610	3.50526	K01555	7.92111	K07390	0.834209	K00826	0.881046	K01626	1.12816	K00311	-0.0325363
K02291	3.31241	K17722	3.41068	K00658	3.50315	K01990	7.92008	K02518	0.833807	K00311	0.880228	K02884	1.1278	K01951	-0.0326233
K05816	3.31236	K00767	3.40788	K19302	3.50253	NA	7.91784	K01999	0.833121	K00602	0.877691	K01591	1.12756	K02111	-0.0368844
K02016	3.31137	K00812	3.40637	K00053	3.50128	K10674	7.9155	K00114	0.832367	K03625	0.875734	K01999	1.12745	K00626	-0.0393133
K01665	3.31059	K02994	3.40562	K03478	3.49637	K00339	7.91384	K03530	0.8314	K09908	0.875613	K02946	1.12632	K02112	-0.0404605
K11753	3.31024	K05837	3.40538	K07335	3.49594	K02669	7.91346	K02863	0.829632	K04564	0.874388	K02959	1.1249	K07304	-0.0468624
K03796	3.30882	K01464	3.40499	K03567	3.49455	K03569	7.9125	K11959	0.829283	K00346	0.874285	K06042	1.12473	K00059	-0.0481521
K03415	3.30748	K01070	3.40464	K02614	3.4942	NA	7.91096	K01857	0.827349	K04043	0.874021	K03070	1.12159	K01923	-0.0501248
K04773	3.30705	K02258	3.40451	K02049	3.49388	NA	7.91077	K02952	0.826583	K09946	0.873024	K14447	1.12126	K03406	-0.0518934
K00057	3.30517	K02341	3.40071	K06153	3.49365	K03587	7.91059	K03704	0.822166	K15785	0.872598	K03111	1.12021	K05936	-0.0531582
K06153	3.30503	K06176	3.40039	K07746	3.49277	K03424	7.90957	K02338	0.821807	K06997	0.872044	K03640	1.11859	K07119	-0.0580071
K01625	3.30449	K00290	3.39768	K13642	3.49114	K03517	7.90762	K10036	0.821497	K00114	0.871869	K02035	1.11627	K02879	-0.0685229
K00019	3.30428	K12573	3.39747	K07787	3.49095	K03687	7.90739	K02014	0.819745	K10022	0.866249	K02663	1.1147	K00681	-0.0729755
K09857	3.30368	K01807	3.39654	K00956	3.49094	K00574	7.90561	K01991	0.818853	K07661	0.863535	K02663	1.1147	K00013	-0.0782954
K02433	3.30358	K04045	3.39632	K05571	3.48999	K02895	7.90509	K01803	0.818221	K01607	0.861229	K01417	1.11469	K00873	-0.0802643
K11707	3.30329	K02939	3.39602	K04565	3.48952	K02357	7.90139	K00674	0.81785	K07661	0.860392	K03524	1.1146	K01897	-0.0804997
K02015	3.30202	K01556	3.39208	K01937	3.48903	K04043	7.89994	K02358	0.816219	K00114	0.859815	K01251	1.11456	K02112	-0.082645
K02316	3.30126	K12132	3.38918	K00759	3.48849	K11209	7.8959	K06447	0.816062	K00135	0.858281	K00602	1.11312	K02864	-0.085406
K02874	3.29648	K00263	3.38108	K02650	3.48629	K01873	7.89146	K00088	0.813599	K02358	0.85753	K07341	1.11193	K03520	-0.0867045
K07175	3.29525	K03635	3.37858	K02057	3.48002	K11381	7.89072	K11902	0.813121	K07080	0.852547	K02902	1.11095	K02887	-0.0906828
K04516	3.29422	K00059	3.37736	K03833	3.47888	K03088	7.88886	K02040	0.8092	K04764	0.851645	K01749	1.11059	K01599	-0.0916644
K08691	3.29189	K01735	3.37619	K02456	3.47862	K03412	7.88841	K02030	0.807066	K18235	0.851634	K01749	1.11059	K11472	-0.0928268
K07304	3.29019	K03776	3.37589	K03205	3.4759	K03564	7.88717	K07250	0.80571	K03672	0.849633	K01673	1.11029	K00939	-0.101319
K03812	3.28895	K10227	3.37309	K00857	3.47499	K02456	7.88407	K07080	0.801513	K01790	0.848666	K01939	1.10956	K01889	-0.104519
K00425	3.28346	K11707	3.37108	K00383	3.47331	NA	7.88164	K02601	0.799266	K01358	0.847708	K00883	1.10754	K03704	-0.107351
K13482	3.28155	K03594	3.37105	K02221	3.47201	K01952	7.88137	K02655	0.796707	K02048	0.847701	K04752	1.10721	K03046	-0.111778
K00076	3.28133	K01438	3.37031	K01962	3.46989	NA	7.88016	K00927	0.796313	K00053	0.847289	K00239	1.10701	K03408	-0.114289
K00605	3.28092	K11605	3.36748	K01897	3.46686	K01791	7.87891	K02406	0.796063	K02453	0.847278	K07393	1.10656	K03406	-0.114618
K02548	3.2803	K03525	3.36722	K01710	3.46665	NA	7.87844	K01689	0.79583	K01589	0.845081	K00927	1.10574	K03439	-0.119938
K03527	3.27933	K03282	3.36621	K03768	3.46609	K13356	7.87771	K00626	0.794974	K11069	0.844251	K15633	1.10556	K00962	-0.12258
K09796	3.27933	K00390	3.36508	K03571	3.46545	K01262	7.87553	K03769	0.794959	K00769	0.843923	K03183	1.10388	K02358	-0.127406
K02198	3.27778	K03787	3.36285	K06145	3.46467	K04077	7.87227	K02036	0.794448	K02160	0.843567	K01175	1.10358	K01999	-0.129204
K16239	3.27743	K01692	3.36048	K00241	3.46267	K07259	7.87177	K11959	0.788722	K00252	0.842808	K01704	1.10223	K02961	-0.132719
K04518	3.27721	K02986	3.35926	K02601	3.46156	K03625	7.86953	K01589	0.787263	K03111	0.839087	K13979	1.1007	K13766	-0.146144
K01556	3.27719	K06287	3.3592	K04771	3.46141	NA	7.86287	K02078	0.785901	K00800	0.836158	K02406	1.09902	K03043	-0.147213
K08984	3.27719	K04096	3.35898	K13895	3.45999	NA	7.85849	K00940	0.785406	K02358	0.827497	K04564	1.09785	K01895	-0.160571
K04759	3.27691	K07113	3.35668	K17227	3.45727	NA	7.85659	K01571	0.783873	K02356	0.825629	K01599	1.09762	K02967	-0.160937
K07167	3.27612	K09774	3.35355	K01867	3.45661	K01883	7.85294	K01756	0.783832	K05810	0.825521	K02372	1.09687	K02884	-0.168903
K01673	3.27553	K00324	3.35122	K07497	3.45481	K01848	7.8521	K10804	0.783776	K09987	0.819223	K06980	1.09667	K00332	-0.169635
K06923	3.27515	K07068	3.34961	K04758	3.4547	K02003	7.84907	K01991	0.782543	K01952	0.81558	K02358	1.09557	K01892	-0.188394
K02221	3.27498	K00806	3.34951	K19267	3.45295	K00972	7.84867	K01915	0.782425	K01610	0.813863	K03640	1.09316	K02406	-0.195582
K03695	3.27449	K02600	3.34766	K06443	3.45045	K00943	7.84831	K09908	0.782253	K02520	0.809975	K15918	1.09316	K01991	-0.205092
K01462	3.27442	K10228	3.34701	K03615	3.44965	K03558	7.84211	K02338	0.781464	K03060	0.809485	K02907	1.09249	K01933	-0.210312
K09989	3.27308	K16055	3.34583	K02434	3.44894	NA	7.84205	K02660	0.781288	K00059	0.809071	K04564	1.09166	K00076	-0.215848
K00228	3.273	K08084	3.34217	K16264	3.4482	NA	7.83816	K01924	0.781021	K02520	0.807384	K02358	1.09125	K00013	-0.217679
K07112	3.26435	K09796	3.34097	K03789	3.44801	NA	7.8355	K13481	0.78046	K01689	0.806557	K00058	1.0909	K02553	-0.226072
K05846	3.26385	K00574	3.33979	K02291	3.4475	NA	7.83393	K01996	0.775342	K01996	0.806373	K00942	1.09032	K02503	-0.227317
K12251	3.2594	K02003	3.33817	K06168	3.44588	NA	7.83143	K00930	0.77503	K09748	0.804738	K00626	1.08954	K01995	-0.239539
K00380	3.25928	K06187	3.33654	K01912	3.44501	K02968	7.83107	K03670	0.773614	K04564	0.802297	K00674	1.08752	K03110	-0.239901
K07734	3.25714	K03558	3.33566	K01491	3.44172	K02863	7.83003	K01790	0.773304	K01491	0.800862	K02536	1.08622	K01588	-0.242075
K00927	3.2571	K01990	3.33476	K06995	3.44003	NA	7.82583	K09796	0.771564	K00626	0.800833	K02864	1.08393	K03474	-0.245115
K01156	3.25468	K01256	3.33473	K07461	3.43995	NA	7.82236	K03771	0.770618	K01716	0.799826	K03671	1.07796	K02111	-0.250415
K02487	3.25298	K09921	3.33444	K09844	3.43694	NA	7.8219	K07258	0.769534	K02601	0.796588	K01142	1.07739	K00626	-0.253722
K06596	3.25298	K01962	3.33318	K09748	3.43397	NA	7.81851	K01814	0.768905	K03599	0.795608	K02988	1.07724	K06207	-0.259613
K09164	3.25284	K16164	3.33247	K04712	3.43387	K02014	7.81783	K01624	0.76817	K00058	0.793635	K02988	1.07724	K03518	-0.260018
K01579	3.25263	K00162	3.33114	K02334	3.43248	NA	7.8177	K00052	0.766688	K19802	0.791694	K03469	1.07463	K02111	-0.273442
K12132	3.2525	K07658	3.33045	K03412	3.4299	NA	7.81465	K00059	0.765008	K02687	0.79017	K13979	1.07454	K00053	-0.276783
K01687	3.25132	K11073	3.32889	K08307	3.42964	K11178	7.81186	K02935	0.76367	K02372	0.78971	K00831	1.07012	K00333	-0.287242
K07025	3.25058	K00684	3.32863	K01266	3.42876	K01991	7.81061	K00239	0.761699	K03426	0.783003	K04752	1.06751	K03496	-0.290071
K01918	3.2503	K09781	3.32731	K01061	3.42862	K03088	7.80993	K00239	0.761699	K03413	0.780163	K01358	1.06643	K03046	-0.292873
K02390	3.24944	K02428	3.32731	K07117	3.42783	NA	7.80837	K02884	0.760738	K01996	0.779488	K02931	1.06564	K00529	-0.29486
K07391	3.24824	K01969	3.32648	K01799	3.4278	K02405	7.80743	K01687	0.756574	K02939	0.778286	K07304	1.06398	K07231	-0.296111
K00331	3.24726	K11076	3.32598	K11707	3.42712	K07152	7.80574	K01356	0.755513	K02601	0.777938	K02275	1.06016	K02338	-0.300203
K09748	3.24627	K00794	3.32583	K06975	3.42456	NA	7.80426	K02931	0.755378	K07119	0.773158	K00940	1.05867	K02945	-0.300649
K02913	3.24436	K08309	3.32511	K11896	3.42345	NA	7.79787	K03744	0.753551	K01703	0.770314	K00208	1.05729	K02836	-0.303226
K10206	3.24215	K06911	3.32402	K01858	3.42228	K10531	7.79094	K01637	0.753464	K00029	0.770224	K00332	1.05162	K01903	-0.303847
K02282	3.2417	K02498	3.32328	K07568	3.42088	K00067	7.78879	K01784	0.752821	K05808	0.770163	K01889	1.04979	K00800	-0.309938
K16329	3.24142	K01533	3.32227	K00099	3.41977	K01945	7.78726	K01897	0.752669	K00962	0.768263	K02909	1.04793	K00329	-0.313187
K18384	3.24123	K03496	3.32216	K05832	3.41584	NA	7.78043	K18074	0.752556	K02836	0.768232	K17722	1.04739	K07080	-0.314406
K07226	3.24122	K00962	3.32104	K18911	3.4155	K03088	7.78004	K01867	0.750953	K02836	0.768232	K09969	1.04731	K02358	-0.314425
K00939	3.23898	K03832	3.31931	K06925	3.41548	K00135	7.77846	K02111	0.749402	K15576	0.767814	K03704	1.04715	K01956	-0.320479
K02493	3.23424	K18893	3.31914	K01958	3.41364	NA	7.77771	K01491	0.749334	K03559	0.766746	K02112	1.04709	K01889	-0.324843
K07276	3.23368	K07729	3.31743	K11927	3.41184	K02494	7.77568	K07119	0.747789	K02462	0.763662	K00311	1.04643	K09807	-0.325545
K01839	3.2301	K02895	3.31406	K19577	3.40929	NA	7.77507	K02876	0.745795	K00769	0.762847	K09972	1.04527	K00128	-0.32606
K03783	3.22984	K01619	3.31228	K06876	3.40927	K01972	7.77406	K10036	0.744246	K13588	0.762047	K01915	1.04176	K00626	-0.328827
K07566	3.22859	K02031	3.30917	K11752	3.40712	K04042	7.77319	K03711	0.740418	K00058	0.761638	K00832	1.04016	K06942	-0.332923
K00411	3.22797	K03744	3.3086	K03795	3.40364	NA	7.77316	K03711	0.740418	K08738	0.75615	K00411	1.03798	K00031	-0.34042
K00978	3.2247	K00766	3.30791	K07164	3.40266	K00575	7.7719	K00413	0.738886	K07184	0.755987	K03704	1.03706	K00383	-0.343003
K03524	3.22464	K03707	3.30673	K00023	3.40114	K18682	7.77083	K02406	0.738793	K17227	0.755471	K01995	1.03368	K01703	-0.343091
K10778	3.22066	K10773	3.30629	K15783	3.40102	K00057	7.77018	K00046	0.735836	K03744	0.755058	K04078	1.03244	K01999	-0.347649
K00384	3.2184	K07232	3.30489	K02280	3.39988	NA	7.76728	K02863	0.735181	K02112	0.754819	K02876	1.03206	K01091	-0.348044
K07107	3.21828	K02652	3.30393	K19092	3.39967	K01839	7.7591	K02030	0.733044	K03594	0.752908	K01756	1.03199	K08738	-0.350351
K00643	3.2176	K05595	3.30211	K09969	3.39866	K13038	7.75741	K02372	0.73239	K01915	0.751926	K03671	1.03128	K09861	-0.352457
K00054	3.21721	K07019	3.30209	K01817	3.39812	NA	7.75486	K00138	0.731169	K01119	0.751554	K02358	1.03009	K00602	-0.359094
K02259	3.21662	K01959	3.302	K01870	3.39791	NA	7.75212	K03545	0.728958	K07246	0.750863	K02112	1.02961	K01945	-0.361564
K01654	3.21534	K03327	3.30198	K01772	3.39787	NA	7.75075	K01912	0.72804	K01991	0.749343	K02112	1.02961	K00528	-0.363918
K02435	3.21465	K03046	3.30157	K01579	3.39624	K02653	7.74811	K00927	0.72627	K03773	0.745272	K03530	1.02886	K00249	-0.37531
K07712	3.21367	K02426	3.30128	K06955	3.39411	NA	7.74663	K02012	0.725821	K00459	0.74523	K04751	1.02798	K11065	-0.381128
K02000	3.21332	K07082	3.3008	K09131	3.39154	NA	7.74126	K02664	0.725001	K01956	0.744628	K04751	1.02798	K03406	-0.38203
K00833	3.21315	K06001	3.29905	K03774	3.39153	K04080	7.73748	K03795	0.724351	K00616	0.741608	K04751	1.02798	K01952	-0.390388
K01081	3.21157	K07124	3.29682	K02065	3.3913	K02909	7.73552	K01588	0.724315	K08281	0.736827	K03640	1.02739	K09972	-0.390494
K02112	3.21105	K02316	3.29379	K03829	3.38815	K00453	7.73423	K02863	0.723313	K07250	0.736012	K02035	1.02685	K01689	-0.396163
K02768	3.20861	K00989	3.29313	K06147	3.38758	K13483	7.733	K02040	0.72053	K05808	0.734829	K03640	1.0267	K00647	-0.399493
K08483	3.20861	K10823	3.29241	K03801	3.3854	K02996	7.72913	K00088	0.715867	K00088	0.734452	K02355	1.02665	K01961	-0.410269
K11183	3.20861	K09981	3.29148	K02032	3.38415	K02437	7.72718	K00962	0.715863	K00088	0.734452	K00940	1.02651	K01653	-0.410269
K03327	3.20765	K00865	3.28972	K03498	3.38288	K06149	7.72385	K03787	0.714841	K04043	0.733021	K00795	1.02467	K02948	-0.417757
K07393	3.20605	K00024	3.28909	K03183	3.38106	NA	7.72375	K01999	0.712858	K00252	0.73059	K01999	1.02435	K02986	-0.418624
K06217	3.2032	K03089	3.28818	K01586	3.37844	K09691	7.72346	K01999	0.712858	K03040	0.729624	K02884	1.02383	K07516	-0.419701
K07115	3.20035	K01866	3.28762	K03797	3.37557	NA	7.72049	K02939	0.710306	K07258	0.72817	K06720	1.02304	K01740	-0.421626
K03787	3.20001	K04063	3.28753	K01807	3.37537	K02455	7.72021	K15551	0.708875	K00647	0.725949	K00927	1.02291	K01892	-0.424179
K03525	3.19917	K18707	3.2872	K07095	3.37401	K02945	7.71793	K00788	0.708837	K02863	0.725867	K01649	1.02091	K00548	-0.427188
K01840	3.19527	K09780	3.28692	K02003	3.37345	NA	7.71081	K03406	0.707744	K14447	0.725339	K03795	1.0188	K02967	-0.434097
K07124	3.19103	K01761	3.28686	K03741	3.37252	NA	7.71056	K00406	0.705385	K00240	0.724966	K02965	1.01502	K14449	-0.44922
K02462	3.18806	K04768	3.28577	K08678	3.37189	K00058	7.70958	K01520	0.705241	K02836	0.724418	K01599	1.01334	K02954	-0.451777
K02959	3.18723	K00012	3.28468	K03438	3.3717	K00873	7.70917	K03531	0.704531	K00413	0.721968	K02601	1.01309	K03168	-0.454764
K03550	3.18643	K00335	3.2843	K11690	3.37145	NA	7.70827	K03406	0.701436	K00600	0.720268	K02358	1.01246	K00381	-0.455719
K02109	3.1804	K02065	3.28426	K02548	3.37006	NA	7.70788	K03406	0.701436	K01915	0.718111	K02967	1.01218	K00219	-0.457547
K03750	3.17837	K05515	3.28384	K00674	3.36946	K02033	7.70594	K00128	0.701256	K01687	0.717553	K00162	1.0115	K00762	-0.457617
K07400	3.17747	K01880	3.28368	K02426	3.36875	K00957	7.70585	K02112	0.701237	K17226	0.716988	K02111	1.01078	K01999	-0.458232
K06867	3.17696	K06918	3.28335	K02939	3.36839	K00175	7.70223	K02112	0.701237	K00133	0.713039	K01698	1.00774	K02406	-0.462292
K16880	3.17204	K02433	3.28335	K00940	3.36747	K00333	7.70136	K01921	0.700751	K00311	0.712967	K03797	1.00718	K02035	-0.465952
K02990	3.17103	K10960	3.28334	K01733	3.36732	K01006	7.69751	K01996	0.698742	K08738	0.712858	K03795	1.00707	K02835	-0.473694
K00548	3.17024	K09794	3.28057	K14155	3.36713	K02495	7.6953	K03406	0.6986	K01991	0.709377	K01923	1.00631	K01945	-0.474387
K00381	3.16814	K00334	3.28025	K00266	3.36643	NA	7.68993	K01599	0.698282	K03795	0.707886	K01736	1.00415	K14449	-0.475888
K00324	3.16803	K07304	3.27865	K05838	3.36529	NA	7.68829	K02044	0.69687	K00411	0.707521	K00240	1.00335	K00252	-0.477247
K02035	3.16392	K02519	3.27819	K11073	3.36522	K04078	7.68606	K02946	0.695264	K02275	0.703387	K00240	1.00335	K16319	-0.477954
K18067	3.16159	K02221	3.27699	K03800	3.36502	K01915	7.68381	K02112	0.694973	K00658	0.702882	K00031	1.00263	K01782	-0.480001
K03412	3.15866	K01176	3.27502	K03179	3.36406	NA	7.68009	K02111	0.693844	K02935	0.700465	K01999	1.00127	K04087	-0.484025
K07157	3.15837	K08256	3.2738	K02020	3.3626	NA	7.67763	K03406	0.693791	K11959	0.700416	K08691	1.00103	K00459	-0.487708
K03119	3.15791	K01703	3.27321	K02314	3.35817	NA	7.67171	K00831	0.691664	K01239	0.699921	K04043	0.998663	K00058	-0.497134
K03116	3.1553	K02108	3.27303	K02904	3.35751	NA	7.6705	K07402	0.690369	K03773	0.699558	K01714	0.99672	K03474	-0.499894
K01935	3.1528	K00343	3.2715	K11069	3.35668	K01868	7.66926	K03111	0.690018	K05520	0.699318	K01740	0.995656	K02115	-0.506697
K06190	3.15192	K01696	3.2714	K02945	3.35668	NA	7.66513	K02112	0.689955	K01520	0.696953	K06975	0.994747	K00114	-0.509385
K13481	3.15069	K03980	3.2649	K16137	3.35668	NA	7.66377	K00029	0.689671	K09774	0.696778	K11959	0.994679	K02390	-0.510451
K01869	3.14562	K03829	3.26472	K03704	3.35591	K01875	7.66353	K01693	0.687544	K04771	0.696097	K03704	0.992296	K07082	-0.513266
K16653	3.14149	K15383	3.2639	K03892	3.35213	K07652	7.66325	K03497	0.687084	K09386	0.694944	K01464	0.989137	K13599	-0.517125
K08720	3.14112	K08999	3.2632	K04090	3.35164	K01919	7.66157	K02959	0.684845	K00789	0.694586	K03704	0.988729	K02113	-0.52134
K09691	3.13704	K01483	3.26286	K06966	3.35119	NA	7.65888	K07738	0.683273	K00789	0.694586	K02433	0.988109	K04088	-0.534476
K05844	3.13688	K03625	3.26167	K02341	3.34907	NA	7.65729	K01653	0.681949	K03070	0.693071	K02876	0.987493	K00046	-0.536615
K02500	3.13669	K09747	3.26096	K06990	3.34863	NA	7.65586	K02014	0.681296	K01623	0.688151	K02834	0.984873	K09013	-0.539867
K03637	3.13412	K01462	3.26076	K03688	3.34792	NA	7.65253	K02358	0.68121	K01903	0.687207	K00796	0.983256	K01464	-0.543711
K19055	3.12598	K04656	3.25885	K04087	3.34655	NA	7.65239	K00411	0.681147	K02358	0.686207	K11959	0.982388	K01610	-0.548704
K10441	3.12374	K03742	3.25791	K07167	3.34593	K01928	7.65119	K00962	0.680498	K02112	0.685254	K00134	0.982166	K00076	-0.552132
K02886	3.12022	K11607	3.25681	K03070	3.34385	K01893	7.64984	K03797	0.680143	K02112	0.685254	K01693	0.982069	K01940	-0.553167
K02621	3.11989	K00412	3.256	K09967	3.34181	NA	7.6496	K01902	0.679375	K03640	0.683276	K03406	0.979839	K01956	-0.560893
K02413	3.11963	K18138	3.25536	K02108	3.34143	NA	7.64902	K01599	0.678505	K05808	0.68193	K00606	0.979689	K02002	-0.561786
K03648	3.11808	K03569	3.25513	K15583	3.33949	K02037	7.64603	K06910	0.678371	K04752	0.681921	K00459	0.974837	K00029	-0.567891
K14446	3.11475	K00762	3.25459	K03527	3.33797	K02114	7.63755	K07323	0.678317	K01915	0.681703	K01759	0.974522	K11688	-0.57045
K01951	3.11366	K01591	3.25453	K09972	3.3374	K12526	7.637	K00658	0.677305	K01915	0.681703	K04564	0.974078	K00383	-0.571522
K03640	3.11246	K02032	3.25371	K02895	3.33724	K02907	7.63364	K02035	0.677016	K14519	0.680221	K07566	0.974039	K01689	-0.572542
K02884	3.10773	K06987	3.25186	K03773	3.33718	NA	7.63307	K02600	0.674861	K02860	0.679118	K03210	0.972855	K01915	-0.57289
K02926	3.10692	K06920	3.25118	K05522	3.33499	K19342	7.6313	K11959	0.674074	K02035	0.679049	K00626	0.972854	K02884	-0.573776
K02031	3.10501	K03655	3.24968	K02897	3.33289	K02011	7.63093	K00459	0.673585	K00240	0.679005	K01647	0.972078	K01874	-0.576293
K02037	3.09722	K03201	3.2495	K03307	3.33279	K02407	7.63059	K04078	0.672142	K02952	0.678269	K00800	0.970311	K01919	-0.581766
K07246	3.09682	K17723	3.24917	K06177	3.33202	NA	7.6286	K09807	0.671235	K15576	0.677323	K04751	0.966287	K03686	-0.586556
K09816	3.09564	K01719	3.24908	K06282	3.33125	K01972	7.6286	K03768	0.671039	K03771	0.676099	K03704	0.965962	K00114	-0.589232
K00052	3.09489	K01626	3.24829	K01262	3.3303	NA	7.62463	K07231	0.670858	K01142	0.674582	K02836	0.965665	K01756	-0.591926
K07088	3.09079	K02897	3.24645	K01915	3.32787	K01057	7.62251	K00560	0.670253	K02112	0.67364	K05807	0.961442	K01714	-0.613947
K06222	3.09078	K00413	3.24293	K01924	3.32769	K00939	7.61893	K03040	0.669528	K03640	0.67257	K10938	0.96111	K14155	-0.615993
K12372	3.09004	K06215	3.24282	K10228	3.3263	NA	7.61509	K14449	0.669255	K01866	0.671395	K04077	0.959028	K02519	-0.617943
K11907	3.08909	K02520	3.24169	K06980	3.32561	K01179	7.61184	K01681	0.668775	K00382	0.669778	K03769	0.958268	K00798	-0.618269
K00413	3.08729	K07657	3.24015	K13479	3.3243	K02488	7.61176	K01921	0.668036	K03599	0.668984	K02946	0.957866	K00761	-0.619802
K01911	3.08698	K00449	3.23871	K01696	3.32331	K06990	7.61162	K03110	0.666137	K01738	0.66607	K07738	0.952797	K01999	-0.621616
K09808	3.08698	K06142	3.2374	K07733	3.32294	K02536	7.61114	K16961	0.664778	K01738	0.66607	K01940	0.951696	K02992	-0.625089
K15633	3.0869	K12574	3.23419	K01092	3.32275	K11720	7.61096	K00658	0.662043	K00228	0.665986	K00930	0.951579	K01939	-0.62809
K01755	3.08638	K00336	3.23398	K03286	3.32145	K13288	7.61042	K17321	0.661912	K00459	0.665643	K01962	0.951204	K01995	-0.628815
K01845	3.0863	K03774	3.23301	K15866	3.32107	NA	7.60655	K03749	0.660666	K02358	0.664144	K07795	0.950435	K00261	-0.628918
K03770	3.08608	K15738	3.23246	K17828	3.32099	K02662	7.60627	K07323	0.659216	K00077	0.663927	K09857	0.948061	K00128	-0.629219
K00835	3.08567	K03469	3.23237	K00939	3.32074	K01627	7.60415	K04564	0.659095	K03687	0.663849	K10227	0.944413	K04566	-0.631525
K00162	3.08446	K01720	3.23033	K03733	3.31874	NA	7.60126	K02496	0.657168	K01673	0.663393	K00019	0.943285	K01996	-0.637073
K14347	3.08393	K03071	3.22884	K13770	3.31842	NA	7.59994	K00161	0.655634	K00059	0.660679	K08738	0.942804	K01875	-0.640885
K10037	3.08314	K01925	3.22734	K00339	3.31623	K01322	7.59953	K03746	0.654671	K00963	0.659549	K00658	0.940544	K03795	-0.641313
K09903	3.08296	K03544	3.22668	K03818	3.31605	K00162	7.59929	K03406	0.651493	K01995	0.658926	K14660	0.939664	K17752	-0.645036
K03520	3.08249	K01881	3.22538	K03106	3.3146	NA	7.59857	K03406	0.651493	K00075	0.658658	K02899	0.939315	K01738	-0.652444
K00406	3.08204	K00261	3.22367	K03671	3.30997	NA	7.59738	K03406	0.651493	K00620	0.65834	K00329	0.939309	K03782	-0.653778
K03297	3.08132	K00058	3.22261	K01814	3.30936	NA	7.59316	K03406	0.651493	K09165	0.657698	K01857	0.938499	K03704	-0.653851
K01885	3.08014	K00382	3.22066	K02806	3.30861	K02493	7.58817	K03406	0.651493	K03585	0.65758	K02111	0.936964	K01879	-0.655055
K02053	3.08011	K07027	3.21993	K03802	3.30684	NA	7.58796	K03776	0.651493	K02035	0.656805	K00053	0.936545	K03040	-0.669794
K08987	3.07723	K01644	3.21863	K01649	3.30664	NA	7.586	K03406	0.651493	K00029	0.65626	K08321	0.936135	K00824	-0.673615
K01892	3.077	K04075	3.21796	K03696	3.30489	NA	7.58507	K03406	0.651493	K02601	0.65602	K07119	0.932857	K03641	-0.673754
K12542	3.0766	K13794	3.21681	K02836	3.30225	K10907	7.58398	K03406	0.651493	K04063	0.654739	K04751	0.93142	K00001	-0.682364
K01940	3.07564	K02062	3.21659	K01657	3.29843	K01829	7.58299	K01653	0.650976	K02899	0.654482	K16871	0.931152	K01093	-0.686617
K02584	3.07562	K02160	3.21515	K06973	3.29834	K00059	7.57983	K03520	0.650742	K09457	0.653849	K03640	0.929083	K00979	-0.689492
K15786	3.07539	K02018	3.21408	K04773	3.29747	K03650	7.57675	K11890	0.650737	K06204	0.653218	K01991	0.923339	K01889	-0.69007
K01118	3.07474	K07313	3.21372	K10716	3.29716	NA	7.57662	K02000	0.648911	K03111	0.652833	K02945	0.920883	K06911	-0.6922
K01669	3.07458	K01858	3.2133	K03451	3.29632	K11912	7.56916	K00962	0.64623	K00626	0.652467	K01716	0.916745	K00297	-0.694509
K03565	3.07446	K02355	3.20971	K07402	3.29454	K02299	7.56884	K02358	0.646102	K01032	0.652197	K01736	0.916243	K01687	-0.696919
K01480	3.07446	K00645	3.20911	K02835	3.29441	K02970	7.56487	K02358	0.646102	K11065	0.652024	K09972	0.916144	K02967	-0.705946
K03308	3.074	K02456	3.20883	K09747	3.29258	K02169	7.56227	K03562	0.645984	K02338	0.651074	K01939	0.916034	K00240	-0.710553
K07708	3.07373	K01923	3.20511	K09166	3.29221	NA	7.56227	K09969	0.644846	K03666	0.650966	K02553	0.915722	K03640	-0.713526
K01006	3.07345	K01991	3.20387	K03654	3.29219	NA	7.55991	K02358	0.644791	K03666	0.650966	K05813	0.915236	K07323	-0.714562
K00123	3.07334	K01573	3.20355	K10112	3.29186	NA	7.55564	K17321	0.644615	K10221	0.65016	K00606	0.913012	K08720	-0.715243
K03926	3.072	K02078	3.20274	K06217	3.29148	NA	7.55473	K03522	0.643208	K00053	0.649708	K01756	0.91279	K08691	-0.715897
K03501	3.07155	K00525	3.20191	K10441	3.29123	K03544	7.55369	K02867	0.641476	K02111	0.648574	K01439	0.910792	K00381	-0.720473
K00390	3.07153	K18459	3.20023	K01448	3.28642	NA	7.55127	K02931	0.640751	K05808	0.648316	K01070	0.909255	K01999	-0.721805
K03325	3.07076	K00099	3.1997	K00529	3.28021	K00857	7.54893	K17722	0.640575	K02907	0.647671	K02035	0.90911	K00052	-0.723149
K05349	3.07011	K03595	3.197	K03524	3.27869	K01870	7.54829	K03797	0.640363	K02838	0.644158	K11959	0.905512	K01653	-0.729598
K03795	3.0694	K03801	3.19663	K03925	3.27792	K07231	7.54305	K03040	0.6396	K01693	0.644103	K02078	0.905043	K01255	-0.730741
K01738	3.06934	K01704	3.19479	K01611	3.27782	NA	7.54256	K00059	0.638512	K03769	0.643478	K01119	0.903672	K01996	-0.734344
K02527	3.06869	K02037	3.19301	K07024	3.27777	K00971	7.54151	K00088	0.637985	K02357	0.64311	K07233	0.902227	K02907	-0.738783
K03101	3.06644	K04653	3.19218	K02990	3.27761	NA	7.53676	K03210	0.637068	K02657	0.642262	K00940	0.902003	K03979	-0.741546
K07260	3.06613	K02335	3.18864	K01520	3.27721	K07275	7.53375	K01895	0.636159	K02657	0.642262	K02358	0.899431	K00059	-0.743727
K01609	3.06524	K01935	3.18731	K01609	3.27714	K04078	7.53327	K01689	0.635943	K01962	0.642004	K01895	0.897678	K00333	-0.75298
K01903	3.06496	K00799	3.18724	K07082	3.27526	K02887	7.5332	K01434	0.633497	K01255	0.641802	K03497	0.897256	K01903	-0.755095
K01867	3.06463	K00955	3.18646	K07119	3.27525	NA	7.53148	K13766	0.63248	K01142	0.640632	K06204	0.896348	K00336	-0.76512
K00845	3.0635	K06147	3.1846	K07734	3.27469	K06941	7.53148	K01740	0.632347	K03673	0.640601	K07250	0.895264	K02939	-0.76736
K06169	3.0615	K00640	3.18353	K05524	3.27371	K02806	7.52931	K02496	0.631824	K02600	0.639952	K14652	0.892509	K00335	-0.770099
K02408	3.05973	K07235	3.18318	K11071	3.27272	NA	7.52814	K00812	0.630548	K01784	0.639743	K14652	0.892509	K01491	-0.775185
K03559	3.05931	K07335	3.18218	K07071	3.27156	K03070	7.52749	K02358	0.629877	K06016	0.639014	K00059	0.891883	K00331	-0.777642
K07028	3.05844	K03110	3.18151	K01012	3.27067	K03496	7.52456	K09860	0.629279	K00012	0.638513	K08691	0.888811	K01990	-0.777826
K09815	3.05822	K08998	3.18099	K01698	3.26882	NA	7.52406	K02111	0.628927	K07080	0.638047	K14449	0.888559	K02884	-0.780812
K00800	3.05674	K09978	3.17907	K02519	3.26695	NA	7.52306	K03640	0.627214	K11065	0.637962	K01673	0.887574	K03518	-0.780837
K02863	3.05363	K02164	3.17892	K04750	3.26692	K00283	7.51967	K00135	0.62708	K00962	0.636716	K04751	0.886851	K01626	-0.784676
K02453	3.04942	K07302	3.17773	K02687	3.26468	K01784	7.51924	K00052	0.625216	K02358	0.635956	K08602	0.886582	K03594	-0.789406
K02355	3.04868	K01477	3.17499	K02116	3.26449	K03555	7.51912	K03426	0.624846	K07795	0.634939	K03286	0.886079	K00798	-0.791077
K00799	3.04854	K06886	3.17473	K00075	3.26357	NA	7.51834	K01571	0.623886	K00266	0.634639	K07152	0.885294	K01995	-0.795268
K00364	3.04748	K00655	3.17421	K09165	3.26013	K06153	7.51638	K02834	0.623843	K00954	0.63439	K01999	0.883709	K07258	-0.796049
K00926	3.04725	K11690	3.17298	K03218	3.25979	K11897	7.51092	K03469	0.623051	K04077	0.632766	K03406	0.883632	K03667	-0.796515
K02032	3.0456	K01480	3.1729	K08691	3.25818	NA	7.51089	K01995	0.622808	K03071	0.631805	K07080	0.883497	K01996	-0.801231
K03040	3.04552	K04774	3.17105	K13622	3.25778	K03790	7.50582	K00128	0.621912	K13288	0.629262	K05788	0.882778	K03551	-0.80595
K00969	3.04409	K03561	3.1707	K03100	3.25756	NA	7.50382	K00128	0.621912	K02952	0.62801	K02357	0.882066	K00939	-0.807947
K02398	3.04401	K11263	3.17025	K03673	3.25352	K13015	7.49922	K02113	0.621081	K00459	0.625241	K02961	0.88155	K00448	-0.809744
K16089	3.04363	K00760	3.16948	K18926	3.25206	K18235	7.49915	K01814	0.620481	K03924	0.623013	K00059	0.879044	K02887	-0.811944
K07011	3.04358	K07154	3.16835	K01077	3.25086	NA	7.49915	K00831	0.616419	K05788	0.622312	K02111	0.874096	K02902	-0.811951
K03217	3.04256	K00341	3.1671	K06166	3.25	K07234	7.49911	K03040	0.615305	K06910	0.62148	K03286	0.872619	K06041	-0.81239
K03671	3.04218	K00648	3.16669	K00525	3.24796	NA	7.49884	K02913	0.614534	K04751	0.621126	K01571	0.871665	K18074	-0.812518
K01821	3.03904	K03551	3.16482	K01908	3.24676	NA	7.49821	K02867	0.613409	K03497	0.61284	K02520	0.871496	K02406	-0.813415
K01760	3.03821	K04754	3.16103	K03635	3.24632	NA	7.49705	K01996	0.612945	K01875	0.612693	K02002	0.871476	K02931	-0.816772
K13683	3.03779	K00560	3.16027	K01673	3.24567	NA	7.49504	K03530	0.612706	K02899	0.611567	K00240	0.870843	K03531	-0.817329
K01251	3.03777	K02016	3.16009	K00008	3.24408	K03977	7.49436	K02664	0.612631	K07080	0.610846	K04752	0.87042	K04088	-0.818171
K01783	3.03667	K01768	3.15672	K02237	3.24241	NA	7.48946	K02935	0.612458	K00626	0.609745	K10036	0.867459	K01912	-0.819551
K17686	3.0361	K00128	3.15607	K02056	3.24229	K04749	7.48852	K01589	0.610488	K00019	0.609192	K02992	0.865388	K00162	-0.821941
K03210	3.03584	K18139	3.15568	K01714	3.24224	K01533	7.48826	K02415	0.610487	K01872	0.607598	K00620	0.864592	K03168	-0.822042
K10126	3.03577	K02523	3.15333	K07044	3.24218	K02952	7.48543	K02892	0.609982	K00020	0.606246	K02355	0.862334	K01069	-0.826478
K07456	3.03574	K04117	3.15293	K03563	3.24067	K03772	7.48323	K08691	0.607807	K02275	0.604051	K00793	0.86162	K03851	-0.827887
K00858	3.03525	K03101	3.15246	K07012	3.23996	K01358	7.48304	K02663	0.607059	K01935	0.602126	K02568	0.860056	K09456	-0.835504
K03113	3.03497	K09768	3.15191	K01338	3.23955	NA	7.48027	K02663	0.607059	K02939	0.601805	K00240	0.858642	K00681	-0.837911
K01894	3.03487	K03072	3.15072	K00249	3.23926	NA	7.47549	K02338	0.606387	K19055	0.600629	K04751	0.858599	K02902	-0.838016
K08316	3.03486	K01892	3.15059	K03657	3.2387	K03797	7.47436	K02338	0.606387	K03704	0.595305	K04063	0.858388	K02867	-0.838169
K09932	3.03481	K03320	3.14865	K09986	3.23851	K02406	7.4702	K02338	0.606387	K01814	0.595239	K03797	0.858213	K02874	-0.838686
K16915	3.03451	K00831	3.14842	K01782	3.23762	K01808	7.46615	K03640	0.606111	K02990	0.594759	K01999	0.856229	K07304	-0.840327
K06173	3.03389	K13593	3.14651	K07141	3.23121	K01754	7.4649	K04077	0.605086	K08602	0.593098	K01866	0.853959	K02874	-0.84384
K00383	3.03345	K03589	3.14559	K03828	3.23109	NA	7.46435	K01119	0.60483	K01961	0.592803	K11903	0.853688	K01652	-0.846628
K18926	3.03253	K13622	3.14557	K00820	3.23085	K00406	7.46419	K00074	0.604689	K03545	0.592589	K03406	0.85301	K02884	-0.850179
K00975	3.03249	K01876	3.14426	K07397	3.23085	K13292	7.46286	K03530	0.604618	K16871	0.591618	K03522	0.852032	K01749	-0.861087
K18979	3.0316	K02346	3.1422	K00340	3.22999	NA	7.4625	K02895	0.603439	K01674	0.591597	K02933	0.849846	K09882	-0.863499
K11604	3.03096	K01669	3.14072	K03724	3.22918	K07277	7.46099	K02884	0.602952	K01480	0.591456	K02897	0.84689	K02358	-0.86855
K02992	3.03079	K01939	3.14043	K07062	3.22909	NA	7.45939	K01915	0.602062	K01069	0.589674	K02456	0.846401	K12256	-0.8689
K07095	3.03036	K01953	3.1404	K08714	3.22878	K06045	7.45829	K09857	0.60199	K00962	0.587901	K07080	0.845941	K03851	-0.870466
K09190	3.02879	K00161	3.13877	K00351	3.22686	K03149	7.45313	K02933	0.60146	K00831	0.58714	K09985	0.845146	K02601	-0.87049
K03414	3.0284	K02419	3.13762	K07400	3.22512	K07037	7.45222	K06076	0.601429	K01915	0.586732	K02624	0.843416	K04077	-0.871966
K02664	3.02228	K03100	3.13726	K03650	3.22464	K00481	7.44899	K00208	0.601051	K02876	0.58493	K02358	0.841054	K03797	-0.875409
K13356	3.01841	K01610	3.13719	K13924	3.22373	K00340	7.44883	K00942	0.600616	K01759	0.584487	K00133	0.839578	K01696	-0.880062
K00794	3.01762	K00761	3.13668	K02012	3.22314	NA	7.44336	K00133	0.600543	K01637	0.584058	K01999	0.839054	K00215	-0.880581
K02835	3.01687	K03437	3.13642	K09014	3.22282	NA	7.44273	K03406	0.598656	K00794	0.583923	K03978	0.837198	K00626	-0.88069
K01012	3.01596	K03521	3.13538	K00164	3.22279	NA	7.44245	K00240	0.591795	K01258	0.583901	K13481	0.836063	K01776	-0.889148
K06910	3.01459	K01918	3.13391	K08681	3.22137	K04096	7.44196	K03641	0.590853	K06997	0.583807	K02358	0.835695	K02358	-0.892727
K01262	3.01397	K07276	3.13225	K02078	3.22074	K01609	7.44133	K13038	0.590055	K03210	0.582999	K00240	0.833756	K02887	-0.894434
K17723	3.01324	K00677	3.13099	K03734	3.21582	NA	7.43892	K06910	0.588076	K02055	0.581883	K03110	0.833668	K05807	-0.895831
K02276	3.0085	K03177	3.12991	K03558	3.21567	K00748	7.43294	K02358	0.587961	K02055	0.581883	K05788	0.831193	K07277	-0.899867
K01961	3.00716	K12972	3.12968	K03808	3.21557	NA	7.42833	K00616	0.586802	K12204	0.581494	K01962	0.831176	K01623	-0.900287
K15034	3.00711	K19163	3.1291	K09015	3.21333	K08307	7.42347	K00077	0.585428	K00053	0.580552	K07736	0.829001	K00067	-0.90703
K00604	3.0071	K01791	3.12854	K03737	3.21271	NA	7.41935	K00029	0.585289	K00626	0.580375	K03110	0.828148	K01999	-0.908115
K06168	3.00709	K02314	3.12757	K02613	3.20967	K01658	7.41483	K02988	0.582843	K02055	0.579214	K09908	0.826319	K01679	-0.909191
K11908	3.00695	K02357	3.12678	K03530	3.20954	NA	7.41468	K02988	0.582843	K00942	0.578415	K00266	0.825381	K02058	-0.912167
K10026	3.00695	K07183	3.12653	K00428	3.20929	NA	7.41205	K03564	0.57841	K03666	0.575217	K03518	0.823293	K00761	-0.912993
K01782	3.00655	K00941	3.12625	K07729	3.20916	NA	7.4116	K01081	0.577936	K03673	0.574717	K00059	0.822904	K16320	-0.915924
K18138	3.00517	K02020	3.12585	K01878	3.20853	K09773	7.40745	K13599	0.577594	K03749	0.574568	K07140	0.821938	K01920	-0.917791
K01897	3.00467	K00305	3.12572	K02372	3.20842	NA	7.40603	K04043	0.575434	K03787	0.57284	K14449	0.821514	K00059	-0.91859
K02614	3.00439	K00567	3.12526	K11991	3.20786	K02031	7.40058	K01756	0.573106	K02113	0.568669	K07080	0.821324	K00962	-0.919955
K14162	3.00438	K04654	3.12366	K01284	3.20741	NA	7.39987	K00239	0.572505	K02939	0.565068	K00626	0.81905	K01890	-0.927345
K00609	3.00428	K00364	3.12211	K00632	3.20561	NA	7.39689	K00239	0.572505	K02946	0.563524	K01571	0.818312	K00674	-0.928941
K01628	3.00415	K03709	3.12015	K00826	3.20506	NA	7.38979	K02601	0.571997	K00632	0.562139	K00121	0.815119	K02358	-0.931617
K01485	3.00403	K00803	3.11967	K00167	3.20496	K01520	7.38972	K00133	0.568151	K03111	0.561672	K02035	0.814978	K17675	-0.932341
K11752	3.00367	K08681	3.11958	K01839	3.20481	K06204	7.38874	K00812	0.567976	K11688	0.555608	K01647	0.814808	K15866	-0.937861
K06206	3.00336	K01586	3.11709	K03584	3.20429	K01737	7.38752	K01687	0.567911	K00020	0.555567	K01647	0.814808	K01714	-0.947185
K07568	3.00247	K06139	3.11655	K01992	3.20412	NA	7.38255	K00029	0.566303	K11959	0.554184	K01488	0.814601	K00249	-0.949965
K01883	3.00209	K00820	3.11618	K01056	3.20385	NA	7.38233	K00940	0.566264	K02055	0.554137	K02913	0.814321	K01965	-0.950823
K11605	3.00122	K04485	3.11602	K07101	3.20259	NA	7.38204	K01358	0.565018	K01999	0.552666	K03640	0.814167	K07277	-0.963794
K01924	3.00074	K17760	3.11303	K00817	3.20258	NA	7.38081	K05808	0.56484	K00059	0.551074	K04077	0.812559	K01591	-0.964549
K07302	2.99842	K18687	3.10909	K03217	3.20223	K02276	7.37775	K09903	0.564787	K09165	0.548923	K01029	0.812205	K03520	-0.964658
K00997	2.99816	K03116	3.10844	K06186	3.20122	K02433	7.37506	K08720	0.564055	K01999	0.548144	K03628	0.811985	K04043	-0.964855
K00791	2.99763	K01790	3.10763	K07170	3.20117	NA	7.37436	K02945	0.563456	K02002	0.547965	K05788	0.810253	K00626	-0.966158
K00215	2.99757	K01451	3.10669	K07068	3.20106	K03147	7.37214	K01995	0.562496	K02483	0.547565	K00448	0.809613	K01912	-0.978104
K01142	2.99708	K02393	3.10603	K02825	3.20097	NA	7.37201	K01740	0.561178	K02933	0.545082	K03496	0.809558	K02358	-0.978848
K07397	2.99706	K00666	3.1045	K04761	3.19901	K00335	7.36523	K02357	0.560743	K02055	0.544253	K03561	0.80759	K06447	-0.989511
K03518	2.9927	K01956	3.10428	K10804	3.19804	K11912	7.36385	K02358	0.560531	K02864	0.544006	K01081	0.807062	K01920	-1.01248
K00053	2.99221	K05788	3.10419	K01625	3.1979	K03553	7.36353	K00413	0.560014	K02867	0.543312	K01507	0.806748	K00031	-1.01403
K08591	2.99189	K01156	3.1029	K03637	3.19738	K03177	7.36162	K01255	0.558859	K01716	0.541567	K00632	0.806497	K01652	-1.0197
K10943	2.98688	K20534	3.10284	K14447	3.19582	K00939	7.36126	K00459	0.55873	K07039	0.539734	K01738	0.806222	K09458	-1.02491
K02897	2.98386	K02372	3.10281	K10823	3.19535	K06861	7.36092	K17315	0.557946	K01995	0.539453	K02355	0.806131	K12340	-1.0331
K04078	2.98112	K03799	3.10113	K03664	3.19506	K04088	7.35999	K04771	0.557844	K00940	0.538973	K01915	0.805526	K09458	-1.03478
K07263	2.97992	K02446	3.09806	K00957	3.19384	NA	7.35906	K08602	0.557311	K20034	0.538609	K02939	0.805421	K08300	-1.03856
K00108	2.97719	K11070	3.09802	K03560	3.19237	K08591	7.35594	K04077	0.55719	K02838	0.538474	K04077	0.804782	K03521	-1.03955
K00252	2.9752	K02409	3.09355	K01485	3.1908	K01265	7.35537	K03520	0.556505	K00135	0.538254	K00927	0.801391	K17947	-1.04717
K03584	2.97481	K00020	3.09234	K00499	3.19053	NA	7.35441	K00348	0.556371	K09987	0.537926	K02899	0.800665	K02939	-1.05062
K02342	2.97452	K03566	3.09231	K01759	3.19036	K11895	7.35241	K00249	0.555319	K07080	0.537909	K02496	0.799713	K00088	-1.0573
K00806	2.97443	K06042	3.09216	K09908	3.18892	NA	7.35177	K02483	0.554198	K07080	0.537909	K00259	0.799697	K00821	-1.06274
K02231	2.97419	K13587	3.08973	K18235	3.18879	K00324	7.35128	K00406	0.554134	K07080	0.537909	K01653	0.79932	K04077	-1.06444
K00882	2.97415	K01710	3.08771	K09987	3.18859	K02035	7.34929	K02114	0.553731	K07080	0.537406	K00600	0.799044	K15866	-1.06543
K01153	2.97399	K02002	3.08768	K03629	3.18811	K00404	7.3486	K02055	0.55172	K10227	0.537201	K00031	0.796938	K00240	-1.06634
K00036	2.97335	K08300	3.08738	K01555	3.18648	K03924	7.3475	K07263	0.551453	K01872	0.536834	K02030	0.795156	K02234	-1.07061
K03590	2.97121	K00019	3.08674	K02517	3.18557	K02878	7.34632	K04077	0.55139	K01693	0.536157	K00114	0.794839	K02988	-1.07124
K08372	2.97022	K09710	3.08501	K03521	3.18462	NA	7.34179	K07305	0.55057	K04751	0.535699	K03641	0.794281	K00573	-1.07381
K03615	2.96933	K12253	3.08357	K10747	3.18438	K00411	7.34035	K03773	0.550467	K02884	0.533365	K02664	0.794177	K07516	-1.07387
K07032	2.96883	K16239	3.08303	K01414	3.1835	K02197	7.34013	K00145	0.550382	K03704	0.533172	K03832	0.794021	K00133	-1.08056
K00979	2.96773	K07285	3.08261	K03316	3.18262	NA	7.33883	K03640	0.550311	K00088	0.532854	K00053	0.79372	K03686	-1.08292
K02851	2.96684	K02528	3.08134	K07153	3.18114	K00337	7.33222	K07080	0.548379	K03640	0.531306	K01647	0.792771	K00674	-1.08621
K09895	2.96487	K17225	3.0798	K02655	3.18113	K02959	7.32807	K04078	0.547992	K03640	0.531306	K00626	0.792739	K01647	-1.09387
K00481	2.96428	K00333	3.07714	K00052	3.1805	K02768	7.32619	K15986	0.546137	K02553	0.53117	K00674	0.792575	K01439	-1.09945
K01756	2.96413	K01738	3.0763	K04094	3.17929	K00773	7.32614	K04077	0.545794	K01520	0.530458	K01940	0.79205	K02338	-1.10181
K10112	2.96413	K04083	3.07614	K02077	3.17769	K02427	7.32337	K00645	0.542617	K07263	0.530303	K02051	0.791368	K00790	-1.10341
K00820	2.96352	K02548	3.07515	K03585	3.17667	NA	7.32298	K00333	0.542529	K01695	0.528994	K07323	0.790903	K02884	-1.10832
K06980	2.96339	K08720	3.07482	K00261	3.17535	K02982	7.32231	K02372	0.542189	K03530	0.528352	K15576	0.790767	K01814	-1.12228
K02473	2.96273	K08484	3.07388	K04042	3.17512	NA	7.32231	K10543	0.541289	K09985	0.526122	K02275	0.790603	K00059	-1.1258
K06165	2.96262	K09018	3.07282	K00945	3.17346	K00831	7.3222	K01284	0.541149	K07258	0.526096	K01923	0.789451	K01885	-1.12699
K00788	2.96236	K02000	3.07127	K01749	3.172	K09710	7.32176	K02109	0.539971	K00448	0.524947	K00481	0.789198	K00962	-1.12778
K06915	2.96226	K03550	3.0705	K09895	3.1706	NA	7.31993	K11209	0.539858	K02961	0.52191	K07080	0.789163	K03771	-1.12998
K00615	2.96224	K15866	3.07048	K03719	3.17036	K00425	7.31938	K00800	0.539432	K01716	0.520844	K03787	0.788958	K00626	-1.13302
K03797	2.95835	K11072	3.07035	K07232	3.16982	K06213	7.31863	K04077	0.539359	K02358	0.519612	K00939	0.788505	K03625	-1.13872
K01008	2.95727	K07315	3.06846	K14731	3.16488	K02495	7.31849	K01999	0.537113	K00333	0.518618	K02948	0.788169	K00052	-1.14377
K03782	2.95653	K17223	3.06826	K06949	3.16479	K02305	7.31821	K02044	0.536894	K06980	0.518246	K07250	0.788072	K01032	-1.14841
K03828	2.95636	K03179	3.06692	K02837	3.16465	NA	7.31589	K02926	0.535947	K02160	0.51684	K06447	0.787926	K10805	-1.1533
K07301	2.95634	K17227	3.06607	K11720	3.16376	K02377	7.31317	K01571	0.535847	K00962	0.51596	K00240	0.787295	K00626	-1.15419
K02416	2.95565	K19342	3.06604	K00145	3.16346	K02013	7.31058	K01358	0.535486	K09386	0.515395	K11959	0.786938	K03531	-1.16644
K01874	2.95519	K01921	3.06477	K00762	3.1633	K01533	7.30598	K03545	0.535455	K03110	0.515385	K03704	0.785961	K07127	-1.17023
K03589	2.95271	K03710	3.06349	K00030	3.15939	NA	7.30548	K00031	0.534314	K02035	0.514829	K02358	0.785474	K03628	-1.17635
K05847	2.9512	K00873	3.06264	K09937	3.15756	K00405	7.30282	K03704	0.533598	K09914	0.510534	K02988	0.783794	K02112	-1.17733
K07062	2.94957	K09811	3.06153	K02031	3.15377	K01840	7.30272	K02888	0.532072	K03286	0.510149	K02952	0.783712	K03060	-1.17801
K00024	2.94925	K00208	3.06098	K19164	3.15246	NA	7.30041	K09969	0.531726	K09972	0.510096	K08602	0.780585	K09882	-1.17959
K03821	2.94457	K01929	3.06064	K12511	3.15229	K09015	7.29811	K01991	0.531285	K02518	0.509031	K00973	0.778427	K00989	-1.18844
K04774	2.94343	K03478	3.0601	K01259	3.15227	K02874	7.29809	K15576	0.530784	K02111	0.508131	K01814	0.777954	K08720	-1.18944
K00937	2.94074	K01992	3.05956	K04568	3.15176	K09794	7.29545	K02234	0.53034	K02357	0.508084	K01915	0.777056	K01885	-1.19227
K06445	2.93998	K02410	3.05743	K11263	3.15102	NA	7.29421	K04077	0.529352	K02114	0.507663	K00963	0.776698	K01868	-1.19489
K06598	2.93991	K10942	3.05548	K07028	3.14921	K00652	7.29307	K02994	0.529068	K01999	0.506564	K01912	0.776439	K00239	-1.20339
K13924	2.93957	K01493	3.05467	K01142	3.14847	NA	7.29286	K02931	0.528828	K03520	0.506243	K02948	0.775945	K10022	-1.20787
K11708	2.93887	K02835	3.05152	K00604	3.14737	K00486	7.29211	K04077	0.527729	K04564	0.502003	K00253	0.775715	K02674	-1.21182
K03924	2.93819	K11891	3.05079	K00573	3.14593	K00925	7.29135	K01915	0.525849	K03781	0.501911	K01673	0.775089	K02358	-1.22468
K00655	2.93792	K07497	3.0506	K15461	3.14575	K14170	7.29057	K04077	0.525291	K07661	0.501037	K03641	0.77491	K00128	-1.22516
K02258	2.93742	K00759	3.04998	K00768	3.14566	K04564	7.28972	K13979	0.524827	K04751	0.499627	K00645	0.774474	K00940	-1.22811
K05810	2.93707	K01919	3.04859	K00208	3.14526	K00946	7.28857	K12543	0.523933	K01939	0.497903	K11069	0.773566	K03773	-1.22946
K01990	2.93384	K02055	3.04521	K19341	3.14422	NA	7.28759	K02952	0.522585	K05788	0.497405	K00658	0.770506	K03771	-1.23159
K13038	2.93267	K02415	3.04482	K20034	3.14414	NA	7.28438	K03406	0.516645	K03530	0.496528	K01915	0.770073	K04077	-1.24072
K08309	2.93251	K04518	3.04361	K17204	3.14373	K02301	7.28315	K04087	0.51485	K01673	0.49566	K02881	0.768414	K03520	-1.24168
K17722	2.93187	K06177	3.04283	K03553	3.1433	K11752	7.28001	K00239	0.514683	K00794	0.494362	K02051	0.766958	K01885	-1.25589
K03635	2.92922	K02044	3.0428	K19271	3.14258	NA	7.2794	K07119	0.514592	K02356	0.494264	K03519	0.765166	K00014	-1.25716
K06178	2.92838	K00939	3.04223	K03745	3.14128	K00343	7.27932	K02462	0.514186	K00059	0.492679	K02112	0.764949	K00046	-1.25958
K19577	2.92723	K12410	3.04218	K01928	3.14058	NA	7.27552	K00794	0.513211	K04077	0.489858	K03925	0.763478	K04771	-1.2612
K01297	2.92669	K00167	3.04208	K11717	3.13915	K03282	7.27539	K00334	0.511855	K02002	0.48947	K07080	0.763433	K03797	-1.26307
K01495	2.9245	K09159	3.03884	K00003	3.13883	NA	7.27478	K03795	0.510842	K01673	0.489053	K02358	0.763411	K01996	-1.26569
K11071	2.924	K02671	3.03689	K09780	3.13764	NA	7.27403	K02112	0.508574	K00616	0.487528	K03925	0.762445	K13599	-1.27091
K11531	2.92358	K00943	3.03678	K16048	3.13562	NA	7.27202	K02990	0.508404	K01759	0.487074	K02838	0.762336	K01999	-1.27197
K02020	2.92357	K13482	3.03526	K04077	3.13543	NA	7.26764	K02990	0.508404	K03152	0.487045	K02338	0.761503	K02952	-1.29261
K11070	2.9221	K02535	3.03379	K00641	3.13475	K09826	7.26721	K03071	0.507507	K02016	0.484055	K03641	0.761391	K02012	-1.29591
K03665	2.92065	K01520	3.03215	K05800	3.13426	NA	7.26661	K03530	0.507438	K01081	0.482578	K00031	0.761087	K01142	-1.29708
K04087	2.92017	K03153	3.03185	K03783	3.13365	NA	7.263	K05808	0.505035	K01803	0.480903	K00789	0.760963	K02113	-1.30094
K07039	2.9199	K13288	3.03147	K03555	3.13091	K01462	7.26242	K02112	0.504676	K01358	0.480517	K00001	0.760278	K01647	-1.30808
K01029	2.91943	K03570	3.0287	K01778	3.12735	NA	7.26235	K02358	0.501609	K04751	0.480264	K02520	0.759884	K16320	-1.31423
K02952	2.91941	K15771	3.02813	K00569	3.1273	K03801	7.26159	K03585	0.499987	K00817	0.479543	K04077	0.75943	K00135	-1.32468
K00790	2.91862	K13581	3.02809	K03863	3.12689	K07263	7.26078	K04077	0.499948	K03568	0.479132	K01689	0.759126	K00602	-1.32527
K03694	2.91786	K01426	3.0264	K10806	3.12608	K01056	7.2605	K17241	0.499225	K00620	0.478737	K00769	0.758745	K03520	-1.32609
K02431	2.91725	K11960	3.02595	K01687	3.12541	NA	7.26046	K03413	0.498277	K07738	0.477719	K02078	0.758147	K01740	-1.32861
K01724	2.91662	K01589	3.02583	K03321	3.12509	K03413	7.25422	K02656	0.497508	K03545	0.476189	K00808	0.755495	K10232	-1.33675
K01719	2.91646	K00864	3.02541	K01665	3.12452	NA	7.25422	K00831	0.497426	K00626	0.475369	K01716	0.75225	K02871	-1.33768
K01420	2.91338	K03316	3.02216	K01488	3.12293	NA	7.25417	K04077	0.497341	K00821	0.474672	K01935	0.751771	K04077	-1.34012
K02494	2.91242	K01810	3.02192	K01619	3.12274	K03797	7.24946	K02035	0.496722	K07068	0.473278	K11209	0.751702	K02055	-1.3407
K02111	2.91003	K01092	3.02158	K07566	3.12271	K01000	7.24887	K03782	0.496277	K01687	0.472323	K01496	0.751544	K00097	-1.34233
K02867	2.90869	K02013	3.02148	K03551	3.12239	K11903	7.24822	K12205	0.496227	K03746	0.471377	K02338	0.749456	K02931	-1.34748
K09971	2.90663	K07043	3.02036	K00507	3.12191	K03616	7.24802	K03406	0.49533	K01912	0.47079	K02338	0.749456	K00413	-1.35183
K01776	2.90662	K00311	3.01992	K02968	3.12153	NA	7.24771	K02913	0.495321	K03687	0.470429	K02357	0.749253	K00948	-1.35664
K06189	2.90047	K01657	3.01982	K06999	3.12137	K00602	7.24732	K04078	0.494879	K03568	0.46992	K08305	0.746781	K20036	-1.35778
K05833	2.90042	K04763	3.01939	K00074	3.11739	NA	7.24377	K00012	0.493178	K00794	0.468407	K00812	0.745845	K01649	-1.36622
K00045	2.90015	K05792	3.01879	K00104	3.11624	NA	7.23957	K02881	0.49024	K01996	0.46722	K01607	0.745214	K00799	-1.36884
K06001	2.89974	K02518	3.01868	K07552	3.11527	K00948	7.23759	K01689	0.48856	K03641	0.466479	K02931	0.74463	K02002	-1.3721
K07483	2.89915	K03154	3.01868	K15987	3.11522	NA	7.23648	K03673	0.487816	K00674	0.466126	K02864	0.744208	K01897	-1.38042
K03641	2.89821	K07653	3.01841	K01265	3.11293	NA	7.23597	K00140	0.48743	K04043	0.465803	K00059	0.743896	K03106	-1.38201
K12543	2.8974	K12278	3.01778	K06178	3.11091	K06920	7.23479	K04752	0.486889	K00088	0.464968	K11751	0.742379	K01897	-1.38232
K13583	2.89723	K01711	3.01739	K02563	3.10859	K04087	7.23478	K09165	0.483996	K01999	0.463629	K01679	0.741934	K01207	-1.3836
K10974	2.89501	K01082	3.01353	K03569	3.1055	NA	7.23249	K00031	0.483782	K03795	0.462867	K02160	0.741891	K01588	-1.38401
K05561	2.89119	K07042	3.01295	K07711	3.10544	NA	7.23124	K00145	0.481989	K11897	0.462409	K01682	0.740897	K02002	-1.38806
K08990	2.88981	K01091	3.01259	K02042	3.10522	K00943	7.22991	K08720	0.480298	K02040	0.462119	K02433	0.738996	K18990	-1.38906
K12508	2.88896	K16074	3.01157	K06889	3.10448	NA	7.22942	K00348	0.477702	K03781	0.458567	K07080	0.738657	K00979	-1.38948
K07164	2.88885	K07091	3.01145	K03811	3.10414	K02340	7.22815	K06221	0.477164	K04088	0.458201	K03671	0.737937	K01814	-1.40011
K00824	2.8872	K09748	3.00923	K07154	3.10374	NA	7.22735	K04564	0.475751	K02881	0.457787	K01749	0.73743	K00958	-1.40452
K12282	2.88625	K00381	3.00833	K00912	3.10217	NA	7.22541	K01175	0.47562	K01607	0.457751	K01571	0.736897	K09457	-1.40535
K06601	2.88589	K01940	3.00702	K07052	3.09971	NA	7.22478	K02483	0.474508	K04518	0.457614	K03684	0.736665	K03426	-1.40944
K02954	2.88515	K03970	3.00567	K06180	3.0984	NA	7.22376	K00626	0.473986	K03530	0.455985	K02358	0.735223	K01991	-1.41141
K00058	2.88512	K03631	3.00467	K03638	3.0974	K03040	7.22324	K01624	0.473627	K13766	0.455291	K02895	0.734508	K04077	-1.41465
K02657	2.88486	K01658	3.00466	K01426	3.09673	K02110	7.22266	K00674	0.473148	K03286	0.45388	K01952	0.733988	K00135	-1.4177
K00346	2.88358	K04077	3.00361	K09989	3.09532	K01802	7.21817	K02888	0.472696	K02338	0.453802	K03782	0.733874	K02990	-1.42058
K04752	2.88341	K00963	3.00247	K07334	3.09305	K14445	7.21614	K01995	0.469988	K03519	0.453236	K02931	0.732486	K02160	-1.42633
K00164	2.88328	K16872	3.00233	K07323	3.09192	K00162	7.2112	K03564	0.469655	K07740	0.451412	K10439	0.731734	K08720	-1.43322
K03455	2.88232	K11604	3.00158	K03606	3.09125	K00030	7.21105	K00031	0.469291	K10439	0.451032	K00059	0.730857	K03111	-1.43832
K04080	2.88062	K03629	2.99973	K07148	3.09049	K09005	7.21092	K10022	0.468168	K01426	0.450909	K00266	0.729359	K03424	-1.43943
K03496	2.87914	K17224	2.99831	K01495	3.0888	K01961	7.20992	K04078	0.467487	K04063	0.450547	K03563	0.728608	K05813	-1.44155
K00891	2.87637	K07278	2.99643	K05808	3.08835	NA	7.20924	K05807	0.467098	K00831	0.450101	K02899	0.72571	K03531	-1.44255
K02528	2.87532	K07798	2.99593	K01497	3.08817	NA	7.20922	K07231	0.466559	K03641	0.44989	K02111	0.724784	K01875	-1.45344
K00855	2.87383	K09013	2.99042	K15738	3.08771	NA	7.20809	K00014	0.46654	K01902	0.44705	K00548	0.724781	K02926	-1.45768
K03631	2.87303	K00332	2.98909	K17762	3.08555	NA	7.20398	K02358	0.466003	K04751	0.446794	K08305	0.723829	K00626	-1.45929
K06942	2.86944	K03522	2.98861	K00304	3.08544	NA	7.20398	K02996	0.465767	K12205	0.44641	K02909	0.721534	K01092	-1.4609
K02477	2.86851	K04564	2.9871	K02316	3.08226	K19339	7.20257	K16871	0.465256	K02000	0.445572	K03787	0.721361	K02950	-1.46112
K11085	2.8683	K06601	2.98664	K07098	3.08213	K00362	7.20249	K04077	0.462795	K03522	0.445001	K01251	0.720839	K02992	-1.46235
K17321	2.86448	K09165	2.98651	K11754	3.08194	K06177	7.20158	K01996	0.462275	K00145	0.444441	K01915	0.719861	K01999	-1.46926
K00033	2.86225	K06966	2.98549	K04518	3.08165	K01588	7.20047	K02884	0.461987	K03519	0.443079	K19745	0.719667	K02982	-1.47688
K06193	2.8618	K10674	2.98491	K06138	3.08055	NA	7.19965	K02935	0.455595	K02867	0.440345	K00135	0.719458	K02058	-1.48032
K01465	2.86143	K03741	2.98474	K00626	3.08015	K00760	7.199	K02892	0.455277	K00067	0.438688	K03544	0.719272	K00651	-1.48423
K10747	2.86052	K02337	2.98364	K02672	3.07905	K03801	7.19681	K02557	0.453822	K02990	0.437837	K01689	0.719262	K00058	-1.48704
K12280	2.85951	K03723	2.98264	K12942	3.07747	K12132	7.19577	K01895	0.453729	K03787	0.437033	K02884	0.716522	K03406	-1.49066
K03684	2.85784	K09959	2.9811	K01847	3.07535	NA	7.19577	K01895	0.453729	K01673	0.436593	K02834	0.715973	K02897	-1.49409
K02069	2.85783	K14441	2.9811	K07001	3.0742	NA	7.19412	K00647	0.45318	K11069	0.436416	K04077	0.71531	K03111	-1.49535
K00948	2.8486	K03593	2.98078	K02193	3.07394	K00150	7.19269	K02884	0.45294	K01902	0.43586	K02016	0.71525	K02967	-1.49793
K01487	2.84636	K00930	2.97893	K10126	3.07387	K01952	7.19221	K00939	0.452236	K00616	0.434495	K02988	0.714191	K01055	-1.49936
K18997	2.84429	K01129	2.9788	K06193	3.07348	K00333	7.1922	K01885	0.452152	K01715	0.431901	K02988	0.714191	K09014	-1.50211
K00690	2.83921	K02041	2.97817	K12340	3.07336	K03306	7.1919	K01920	0.451418	K01999	0.431888	K00384	0.713466	K00523	-1.50614
K09972	2.83767	K14162	2.97559	K02474	3.07203	NA	7.19188	K01591	0.448412	K00208	0.430952	K02358	0.713436	K01940	-1.50658
K00703	2.83661	K12205	2.97413	K00703	3.0703	NA	7.19186	K02935	0.445586	K00989	0.429918	K02358	0.713436	K03545	-1.51025
K07666	2.83254	K06169	2.97088	K03427	3.06876	K06971	7.19181	K00831	0.444291	K10022	0.428641	K00053	0.712467	K01736	-1.5104
K02397	2.83041	K01867	2.9704	K20534	3.06861	NA	7.18689	K13766	0.442664	K02048	0.428433	K02109	0.712085	K03829	-1.51147
K02372	2.82946	K06140	2.96901	K00330	3.06644	NA	7.18689	K02961	0.44236	K03564	0.427444	K02939	0.71188	K00114	-1.5155
K06718	2.82766	K00013	2.96889	K01489	3.06531	K03587	7.18487	K02906	0.441785	K07250	0.426529	K18074	0.710606	K00831	-1.52095
K04096	2.82672	K02338	2.96691	K11785	3.06529	K02874	7.18377	K01991	0.441347	K00411	0.424987	K02897	0.71039	K03624	-1.53273
K02233	2.82583	K03696	2.96243	K07007	3.06528	K03071	7.17973	K02945	0.439484	K03518	0.424944	K09748	0.709684	K02055	-1.53784
K01890	2.82455	K07794	2.96202	K19997	3.06105	NA	7.17964	K01999	0.438156	K00647	0.424574	K01716	0.709018	K11900	-1.53868
K00412	2.82175	K02234	2.96005	K00407	3.05677	NA	7.17809	K00059	0.437843	K02838	0.422885	K03641	0.70805	K00826	-1.5388
K03407	2.81923	K00981	2.95971	K02652	3.05551	K13832	7.17745	K03594	0.43774	K02909	0.421098	K02109	0.707567	K02884	-1.53915
K00600	2.81602	K01870	2.9595	K03216	3.05388	K02913	7.1766	K01704	0.43748	K02874	0.420972	K01647	0.707075	K03040	-1.53925
K08929	2.81183	K19341	2.9593	K13787	3.05258	K13038	7.17289	K11065	0.437385	K13652	0.419756	K08738	0.705413	K02040	-1.54267
K03704	2.81045	K03931	2.95888	K13766	3.0511	K02992	7.17169	K02895	0.437158	K00411	0.417907	K03628	0.704675	K01647	-1.5486
K00375	2.80982	K07137	2.95852	K07516	3.05079	K02358	7.17108	K04564	0.436729	K07068	0.417426	K07233	0.702661	K01991	-1.55228
K18335	2.80823	K06153	2.95666	K07126	3.05027	NA	7.17037	K00817	0.435735	K02483	0.416201	K01897	0.702555	K03782	-1.55385
K01448	2.80657	K02527	2.95657	K12410	3.04749	K01834	7.16906	K09969	0.433051	K02112	0.413103	K01756	0.702064	K04088	-1.55618
K07098	2.80624	K02871	2.9549	K02527	3.04732	NA	7.1677	K01480	0.432735	K00459	0.412033	K02881	0.70085	K01081	-1.56838
K02601	2.80398	K01895	2.95428	K01424	3.04575	K01484	7.1673	K00651	0.432101	K02058	0.409317	K07032	0.699888	K15866	-1.57291
K01807	2.80206	K00147	2.95403	K00130	3.04554	K03687	7.16639	K07395	0.432058	K02961	0.406732	K02899	0.698878	K00266	-1.576
K12982	2.79961	K06952	2.95314	K08994	3.04421	K04101	7.16624	K07395	0.432058	K03040	0.405945	K01790	0.698672	K01609	-1.57898
K02014	2.799	K03524	2.9527	K07636	3.04414	K06217	7.16416	K01935	0.431278	K03641	0.403957	K06720	0.698121	K02952	-1.58102
K01176	2.79766	K00604	2.95248	K14187	3.04172	K02039	7.1626	K00031	0.431153	K02002	0.403221	K01999	0.697953	K11903	-1.58195
K03798	2.79552	K03586	2.95242	K02671	3.04067	NA	7.15695	K01571	0.430944	K03773	0.402881	K07323	0.697843	K00645	-1.59496
K07497	2.79491	K13789	2.95107	K01745	3.03862	K00640	7.1569	K02867	0.427412	K07742	0.398755	K02109	0.697501	K02907	-1.59662
K06013	2.79194	K02470	2.95042	K03701	3.03828	NA	7.15667	K02035	0.427139	K01740	0.398666	K04754	0.6972	K00413	-1.60209
K03696	2.79178	K02650	2.94976	K09013	3.03767	NA	7.15665	K02027	0.426488	K02948	0.398505	K04077	0.697189	K03406	-1.60766
K02653	2.78906	K00451	2.94795	K06954	3.03651	K02355	7.15624	K02027	0.426226	K01999	0.397418	K02892	0.695902	K02994	-1.60888
K07313	2.78671	K00075	2.94716	K00873	3.03572	NA	7.15604	K00074	0.426167	K01999	0.397325	K02052	0.695685	K03638	-1.61025
K10218	2.78312	K11741	2.94646	K02483	3.03426	K09013	7.15602	K13893	0.425728	K04564	0.396466	K07056	0.694994	K03520	-1.6153
K01069	2.78266	K09761	2.9439	K06139	3.034	NA	7.15567	K02048	0.425461	K03520	0.395693	K00145	0.69368	K02520	-1.61751
K07147	2.77771	K09931	2.9438	K03643	3.03228	NA	7.15566	K02663	0.425299	K00658	0.394113	K00606	0.693171	K03424	-1.62178
K09902	2.77645	K15461	2.94364	K04079	3.0313	K03614	7.15268	K07152	0.424892	K01358	0.394013	K00979	0.692949	K02035	-1.62292
K01779	2.77636	K01756	2.94341	K03695	3.03025	K01613	7.15222	K02035	0.424844	K02892	0.393786	K04752	0.692217	K02948	-1.62619
K13039	2.77576	K00241	2.94339	K03771	3.02944	K04077	7.15169	K04043	0.423638	K01704	0.391745	K06910	0.691624	K00616	-1.63436
K01610	2.77532	K07090	2.94309	K00215	3.02943	NA	7.15077	K02406	0.422367	K02935	0.391526	K03625	0.690989	K03545	-1.63655
K02876	2.77519	K16052	2.9426	K16089	3.02894	NA	7.14907	K02890	0.421885	K03641	0.390576	K01687	0.690458	K01689	-1.64321
K03216	2.77488	K06969	2.93963	K07316	3.02679	K02906	7.14527	K11073	0.421526	K01885	0.390119	K02044	0.690264	K07305	-1.64693
K01929	2.77452	K00609	2.93765	K00681	3.02614	K02041	7.14462	K07080	0.421315	K02338	0.390074	K04077	0.689968	K02058	-1.65674
K19342	2.77444	K01721	2.93677	K00794	3.02274	K02967	7.1431	K13693	0.420689	K00128	0.388632	K03469	0.689298	K03521	-1.66022
K13775	2.77037	K01937	2.93408	K16055	3.02255	K03723	7.14271	K11900	0.420359	K02199	0.387984	K03469	0.689298	K04088	-1.66048
K15778	2.76961	K03780	2.93333	K00432	3.02181	K02557	7.14141	K02003	0.419937	K07335	0.384241	K02948	0.689066	K00088	-1.66454
K09181	2.768	K07148	2.93268	K03469	3.02156	NA	7.14024	K00286	0.418871	K03750	0.383704	K04077	0.688707	K00789	-1.66967
K01814	2.76799	K01772	2.93158	K02304	3.01985	NA	7.13972	K03040	0.41823	K00059	0.383431	K02406	0.688386	K01653	-1.67432
K05563	2.76799	K13051	2.93106	K06134	3.01857	NA	7.13726	K02902	0.417758	K03686	0.38199	K12506	0.688384	K01885	-1.67581
K13013	2.76799	K02276	2.9304	K01918	3.01762	K00368	7.13693	K00859	0.417729	K16329	0.379953	K00626	0.688127	K07080	-1.68857
K00116	2.76798	K01883	2.92878	K02570	3.0167	K03695	7.13682	K07233	0.417443	K01119	0.377409	K02890	0.688011	K02335	-1.70093
K03919	2.76757	K02194	2.92857	K03522	3.01653	NA	7.13677	K17213	0.417306	K01875	0.376341	K03111	0.687024	K09015	-1.70333
K00973	2.76733	K15539	2.92749	K17735	3.01608	K00525	7.13677	K01897	0.416205	K14449	0.375159	K01956	0.686441	K00031	-1.70422
K15724	2.76664	K03474	2.92282	K02000	3.01578	K00341	7.1321	K16320	0.414002	K03670	0.374022	K02112	0.686309	K00134	-1.70838
K07084	2.7666	K02444	2.92243	K00341	3.01493	K00833	7.13195	K07107	0.413525	K02838	0.373805	K01679	0.685011	K03071	-1.71036
K02399	2.76643	K00919	2.92189	K05782	3.01219	K07220	7.13038	K05787	0.413277	K02601	0.373686	K10552	0.684794	K03770	-1.71263
K01919	2.76554	K03574	2.92189	K07140	3.01121	K01488	7.12932	K02933	0.41233	K00348	0.371795	K07080	0.684453	K02994	-1.71341
K03710	2.76544	K02834	2.92153	K06942	3.01118	NA	7.11927	K03805	0.412068	K03981	0.369401	K03673	0.683279	K00626	-1.715
K08311	2.76537	K00432	2.92135	K00951	3.00936	K01950	7.11734	K01130	0.411824	K01589	0.36774	K01082	0.683003	K02112	-1.72837
K02963	2.76457	K06179	2.9205	K01464	3.0091	K02422	7.11598	K03210	0.411408	K02058	0.367534	K00024	0.681707	K07736	-1.72921
K07259	2.76324	K00526	2.92042	K00688	3.00858	NA	7.11436	K00411	0.411401	K02012	0.366681	K02895	0.681706	K00239	-1.73507
K00382	2.76304	K02404	2.92037	K02935	3.00831	K01448	7.11411	K01704	0.411315	K00568	0.36589	K04564	0.680787	K02115	-1.73661
K02652	2.76296	K01674	2.92029	K04080	3.00802	K00891	7.11402	K03518	0.410465	K01783	0.364196	K06910	0.680545	K03569	-1.75143
K00764	2.76259	K03218	2.92026	K02385	3.00783	K11907	7.11274	K03770	0.410367	K01591	0.363568	K00052	0.679018	K02112	-1.75228
K02461	2.76258	K00325	2.9196	K02044	3.00722	K00505	7.10883	K03518	0.409284	K09807	0.361963	K00053	0.678084	K03040	-1.76626
K00606	2.76099	K02501	2.9188	K03642	3.00606	K06886	7.10792	K10227	0.40918	K07080	0.361537	K01915	0.676296	K00645	-1.76864
K00766	2.76052	K01933	2.91862	K05794	3.00547	K06173	7.10524	K03704	0.408113	K01356	0.361391	K17675	0.673194	K03564	-1.78569
K09794	2.76029	K06945	2.91828	K11963	3.0048	NA	7.10476	K02358	0.407461	K04764	0.361371	K04751	0.67289	K15866	-1.7875
K07026	2.76009	K13894	2.91792	K00382	3.00455	K01255	7.10419	K02902	0.407445	K00817	0.361196	K09987	0.672859	K02982	-1.80027
K00297	2.76009	K02299	2.91634	K03455	3.00381	NA	7.10246	K01903	0.405546	K03805	0.360831	K00626	0.672513	K01358	-1.80379
K07090	2.76009	K01689	2.91456	K01925	3.00319	K01807	7.10098	K00413	0.404286	K01999	0.3595	K02863	0.672276	K02988	-1.80653
K07165	2.75972	K02029	2.91391	K16052	3.00316	K19339	7.10061	K15785	0.404238	K00939	0.359329	K03282	0.671819	K02959	-1.80663
K00003	2.75967	K13924	2.91386	K07462	3.00276	NA	7.10059	K00059	0.403411	K02406	0.358398	K02051	0.670096	K01439	-1.80772
K01644	2.75961	K03315	2.91371	K03531	3.00248	K02988	7.10028	K00059	0.403411	K00249	0.357756	K04077	0.669755	K04087	-1.81377
K03664	2.75898	K04749	2.91326	K03500	3.00219	NA	7.0985	K02113	0.403345	K10914	0.356238	K03641	0.668981	K17675	-1.83681
K03179	2.75883	K06196	2.91263	K00012	3.00201	NA	7.09753	K01681	0.403188	K06041	0.354864	K00240	0.66872	K01867	-1.84263
K02665	2.75882	K03784	2.91254	K05786	2.99917	NA	7.09617	K01609	0.402654	K06447	0.35175	K02956	0.666649	K00059	-1.84364
K03386	2.75865	K02351	2.91128	K02034	2.99668	K00405	7.09568	K01029	0.4024	K02051	0.350388	K00311	0.665967	K01903	-1.85244
K09991	2.75817	K16137	2.91127	K01892	2.99639	NA	7.09524	K00031	0.401939	K02073	0.350134	K02939	0.665459	K02871	-1.85385
K01711	2.75805	K03685	2.91076	K01573	2.99594	K02519	7.0931	K02836	0.401219	K01897	0.349324	K00134	0.664859	K01962	-1.85823
K01092	2.75791	K00598	2.90996	K02036	2.99506	NA	7.09145	K02664	0.400157	K01093	0.347481	K07661	0.664443	K12340	-1.86045
K12256	2.75755	K07056	2.90867	K09117	2.99485	K01278	7.09135	K00600	0.39998	K00632	0.345342	K06016	0.663753	K01996	-1.86343
K06207	2.75636	K07787	2.90769	K00283	2.99482	K01955	7.09114	K02048	0.399661	K03640	0.344995	K02888	0.663528	K02982	-1.86744
K02673	2.75612	K02408	2.90667	K06048	2.99472	NA	7.08954	K04083	0.397104	K03640	0.342614	K00114	0.662652	K02600	-1.86939
K07017	2.75612	K00937	2.90642	K09190	2.99438	K01939	7.08791	K01807	0.396716	K01923	0.342075	K13038	0.661956	K02406	-1.87423
K01750	2.75601	K05777	2.90638	K03073	2.99184	K02886	7.08729	K00266	0.394756	K02027	0.341183	K01889	0.661536	K02874	-1.88115
K07043	2.75571	K03973	2.90493	K00627	2.98899	NA	7.08462	K04077	0.394698	K02051	0.34007	K01999	0.661017	K00023	-1.88361
K18234	2.75569	K16165	2.90311	K01692	2.98866	K00161	7.08253	K01623	0.394499	K01638	0.33909	K11900	0.659448	K02897	-1.89994
K00849	2.75568	K07795	2.90266	K01409	2.98774	K01933	7.08241	K10227	0.393877	K00020	0.339048	K03060	0.657486	K00411	-1.91232
K00796	2.75542	K07152	2.89866	K06019	2.98449	NA	7.0785	K02553	0.392634	K03641	0.338684	K02600	0.657452	K00024	-1.92416
K01658	2.7554	K09947	2.89818	K01991	2.98369	K02492	7.07816	K03704	0.392242	K02030	0.338067	K04077	0.657203	K02988	-1.93636
K06958	2.7551	K17662	2.89795	K01903	2.98081	K01436	7.07714	K02867	0.391284	K02988	0.337518	K02160	0.655872	K02909	-1.9379
K02226	2.75436	K09937	2.89699	K03439	2.98014	NA	7.07576	K03640	0.390268	K06942	0.336992	K03520	0.655861	K01921	-1.94565
K01451	2.75435	K06033	2.89527	K00287	2.97891	K03551	7.07467	K18224	0.390127	K02355	0.336861	K03218	0.655036	K00334	-1.94957
K00370	2.75334	K14446	2.89328	K09952	2.97785	K00940	7.07249	K00626	0.390071	K05788	0.332849	K02888	0.654881	K12340	-1.95274
K19158	2.75238	K03642	2.89276	K00954	2.97714	K02404	7.0701	K00658	0.38662	K02884	0.331538	K02358	0.653993	K02109	-1.95318
K01736	2.75235	K01875	2.89191	K14058	2.97671	K11749	7.06906	K02358	0.386523	K01624	0.331308	K01591	0.653849	K07277	-1.95766
K06042	2.7523	K10233	2.89117	K00029	2.97529	K00826	7.06905	K03545	0.38652	K10022	0.330899	K02035	0.653745	K02952	-1.95889
K00795	2.75218	K03310	2.88918	K17722	2.97497	NA	7.0686	K02035	0.385954	K01070	0.330583	K02358	0.65358	K00940	-1.98109
K10548	2.75214	K03820	2.88884	K00108	2.97474	K02055	7.06782	K00240	0.385257	K02358	0.329468	K04077	0.653428	K03106	-2.00356
K02444	2.75213	K11189	2.88865	K16090	2.97431	K03046	7.06683	K02956	0.3844	K02040	0.326405	K00973	0.652649	K00134	-2.01164
K06138	2.75213	K00978	2.88862	K19355	2.9736	K03695	7.06654	K02956	0.3844	K01962	0.326037	K00940	0.65074	K01740	-2.01717
K20036	2.75092	K01673	2.88824	K02452	2.97191	K02878	7.06528	K19745	0.38418	K02939	0.325501	K07080	0.650011	K00930	-2.02329
K03723	2.75032	K03786	2.88809	K13598	2.97165	K02935	7.06433	K03521	0.384079	K01653	0.324484	K04077	0.649595	K02112	-2.03159
K07137	2.74968	K01924	2.88807	K08372	2.97161	K02010	7.06137	K01915	0.383766	K03088	0.324218	K01940	0.649145	K01889	-2.03455
K05794	2.74923	K03070	2.88787	K10216	2.97084	K02406	7.06045	K02003	0.383356	K02656	0.322842	K01996	0.647657	K01494	-2.05217
K06952	2.7492	K03523	2.88786	K00928	2.97081	K02954	7.05925	K02035	0.382785	K03832	0.321204	K01902	0.647362	K01092	-2.05427
K10439	2.74917	K00549	2.88685	K01720	2.97077	K01886	7.05789	K07231	0.382179	K11073	0.32104	K00031	0.64716	K04771	-2.10769
K02837	2.74903	K06603	2.88533	K03772	2.96979	NA	7.0554	K11065	0.381681	K02946	0.320414	K00943	0.646624	K00023	-2.11494
K03274	2.74858	K01273	2.88475	K00640	2.96736	NA	7.05518	K07304	0.381511	K03711	0.320363	K02904	0.644779	K01754	-2.11647
K00767	2.74832	K03585	2.88334	K07302	2.967	K03417	7.05391	K01956	0.381176	K03711	0.320363	K02058	0.644072	K02035	-2.12348
K03087	2.7481	K01693	2.88242	K03742	2.96687	K03438	7.05341	K00411	0.380516	K04077	0.320139	K02338	0.643797	K02112	-2.12942
K03469	2.74794	K00123	2.88014	K09950	2.96553	NA	7.05093	K00266	0.380342	K03704	0.320127	K09972	0.643775	K01999	-2.13098
K07462	2.74769	K03408	2.88001	K07277	2.96509	NA	7.04522	K03687	0.379903	K00145	0.317477	K05787	0.64309	K03071	-2.13335
K09947	2.74762	K11996	2.87984	K05807	2.96481	K09764	7.04345	K00024	0.379124	K03770	0.317008	K04043	0.6426	K03770	-2.15609
K01689	2.74704	K09815	2.87916	K10206	2.96236	K00789	7.04154	K04755	0.378948	K02338	0.316756	K01623	0.641185	K15553	-2.16912
K04061	2.74699	K02453	2.87912	K01940	2.96126	K01012	7.04148	K02665	0.37772	K01999	0.316712	K00413	0.640937	K11902	-2.19255
K03551	2.74565	K01889	2.87844	K01775	2.95915	K01885	7.03956	K00135	0.377002	K02358	0.314363	K02357	0.640518	K01990	-2.22246
K03500	2.74503	K08591	2.87719	K00822	2.95835	NA	7.03676	K04764	0.37629	K02051	0.314274	K01277	0.637723	K03519	-2.23566
K03335	2.74416	K02663	2.87686	K01719	2.95781	K03770	7.0342	K05810	0.376196	K07080	0.313662	K04077	0.637401	K00411	-2.23597
K04083	2.74381	K01647	2.87676	K00315	2.9576	K03313	7.03384	K07566	0.375943	K02863	0.31322	K17227	0.63655	K00789	-2.24241
K03820	2.74306	K05844	2.87659	K02834	2.95579	NA	7.03144	K00059	0.375647	K09810	0.313103	K02945	0.634596	K01999	-2.24365
K00507	2.74305	K01166	2.87599	K00647	2.9555	NA	7.0314	K00114	0.375375	K03782	0.311152	K03686	0.634155	K01740	-2.24412
K09954	2.74267	K05800	2.87515	K03979	2.95399	NA	7.02984	K03568	0.375218	K03782	0.311152	K00826	0.633517	K00789	-2.2445
K15461	2.74208	K00101	2.87505	K00459	2.95385	NA	7.02983	K02836	0.374579	K02867	0.310847	K07742	0.633358	K00088	-2.25615
K01126	2.7418	K07263	2.87467	K01095	2.9536	K03060	7.02758	K06910	0.374374	K01689	0.310582	K02988	0.63292	K02115	-2.26147
K01129	2.74026	K01779	2.87418	K19340	2.95176	K03696	7.02711	K00019	0.373618	K00138	0.310505	K01940	0.632867	K00023	-2.2651
K06201	2.74019	K02418	2.87124	K00318	2.95144	K00979	7.01942	K09985	0.37342	K04751	0.310124	K01428	0.632377	K01714	-2.27865
K03801	2.73941	K07258	2.87052	K01715	2.95103	K02454	7.01883	K10022	0.37215	K04751	0.310124	K01698	0.632218	K12368	-2.2941
K09987	2.73393	K12506	2.8705	K06204	2.95037	NA	7.01823	K01968	0.371883	K04751	0.310124	K01273	0.631682	K02112	-2.31008
K03296	2.73331	K09823	2.86811	K00705	2.94925	NA	7.01348	K08602	0.371781	K02044	0.309969	K02988	0.630788	K03594	-2.32833
K01159	2.73056	K01588	2.86735	K04767	2.94881	NA	7.01337	K04764	0.371111	K01867	0.309811	K01687	0.629282	K00658	-2.33703
K02164	2.72754	K13069	2.86718	K03786	2.9479	NA	7.01074	K07082	0.371101	K09014	0.309684	K03670	0.628032	K00573	-2.35376
K00970	2.72739	K01139	2.86693	K03702	2.94706	NA	7.01033	K04564	0.370631	K01902	0.309371	K03497	0.627852	K00215	-2.36111
K00812	2.72603	K00575	2.86612	K03980	2.94471	K02988	7.00919	K01940	0.370114	K01586	0.307908	K03497	0.627852	K00674	-2.36526
K03424	2.7245	K06138	2.86575	K00946	2.94457	NA	7.00883	K00765	0.369499	K01999	0.307398	K01885	0.62751	K01999	-2.37517
K03536	2.72447	K03618	2.86473	K09985	2.94372	NA	7.00868	K00135	0.368141	K02959	0.307265	K02687	0.62712	K02160	-2.38222
K09386	2.72445	K01654	2.86428	K02500	2.942	NA	7.00834	K10805	0.367209	K02793	0.304941	K01607	0.626712	K01875	-2.3846
K07004	2.72324	K00826	2.86231	K01966	2.94163	NA	7.00802	K03925	0.366547	K01892	0.304194	K01579	0.625458	K02982	-2.38597
K01933	2.72273	K02390	2.86217	K03580	2.94101	NA	7.00643	K02358	0.364955	K03564	0.303218	K00135	0.624687	K07080	-2.40153
K03110	2.72173	K00228	2.86173	K00919	2.94086	NA	7.00183	K02358	0.363698	K07080	0.302957	K00075	0.624524	K02961	-2.41114
K01681	2.72166	K05786	2.86161	K07478	2.94064	NA	7.00127	K04764	0.362884	K01996	0.302684	K00077	0.6241	K03519	-2.46411
K06987	2.72101	K03587	2.86047	K01695	2.94041	NA	7.00042	K02836	0.362805	K03071	0.302387	K04078	0.623417	K02109	-2.47394
K18069	2.72092	K11753	2.86005	K07389	2.94032	K00791	7.00037	K01962	0.362419	K00013	0.301577	K01902	0.6231	K01715	-2.50836
K17316	2.71664	K01241	2.8597	K02067	2.94019	K01533	6.99881	K15576	0.362266	K01611	0.301303	K03640	0.622756	K01995	-2.53092
K03676	2.71664	K04477	2.85922	K02444	2.93974	K01082	6.99807	K03666	0.36017	K10938	0.300761	K01687	0.622684	K02112	-2.54511
K00262	2.71664	K04092	2.85866	K08591	2.93967	K11177	6.99721	K00128	0.35955	K03413	0.300097	K09972	0.620232	K02863	-2.55384
K11434	2.71624	K11962	2.85847	K01138	2.93966	K00820	6.99695	K04047	0.359052	K01902	0.298961	K02406	0.620135	K01704	-2.58777
K06889	2.71619	K02305	2.85782	K15771	2.93943	NA	6.99398	K00013	0.358964	K00831	0.297668	K04047	0.619011	K01093	-2.62278
K03672	2.71616	K00788	2.85774	K09811	2.93903	K01419	6.99283	K00286	0.358313	K01939	0.297153	K02002	0.616574	K01255	-2.62854
K07403	2.71575	K03427	2.85488	K00949	2.93843	K01929	6.9928	K03671	0.357419	K02952	0.296751	K03594	0.616098	K08084	-2.63073
K07027	2.71494	K13775	2.85442	K01256	2.93786	NA	6.98839	K01714	0.357162	K00411	0.296635	K00114	0.616002	K01999	-2.65261
K00989	2.71488	K06598	2.85442	K02283	2.93705	K15257	6.98834	K03530	0.357009	K03521	0.296531	K01996	0.613677	K03704	-2.66896
K05562	2.71484	K03657	2.8536	K00336	2.93649	K03698	6.98766	K02601	0.356626	K02338	0.295671	K02372	0.611031	K09969	-2.67678
K06131	2.71469	K00830	2.85236	K05844	2.93589	K02864	6.98657	K11065	0.35404	K01736	0.29412	K07082	0.610834	K04764	-2.68271
K06140	2.71461	K05801	2.85228	K13018	2.93579	K01952	6.98623	K07341	0.353833	K09780	0.293473	K01999	0.610795	K07080	-2.68457
K00859	2.71444	K00688	2.85196	K02258	2.93443	K00963	6.98451	K03497	0.353008	K07390	0.292547	K01693	0.610083	K14652	-2.68727
K03979	2.71402	K03771	2.85162	K03525	2.93398	K00643	6.98311	K02453	0.352924	K02863	0.290048	K02836	0.607869	K00031	-2.69448
K07275	2.71343	K01430	2.85153	K09696	2.93398	K07071	6.98092	K04047	0.35218	K03520	0.287118	K02035	0.607615	K12256	-2.73024
K04760	2.71327	K13747	2.8503	K01963	2.93336	K02851	6.97798	K02988	0.351354	K01647	0.286966	K02112	0.606984	K01465	-2.77944
K09781	2.71315	K01715	2.8492	K09136	2.93312	NA	6.97595	K10559	0.350847	K02510	0.286142	K01710	0.60639	K02945	-2.82509
K07389	2.7127	K15726	2.8476	K00798	2.93178	K11899	6.97549	K00128	0.349953	K01451	0.284619	K00616	0.606312	K00023	-2.87572
K00347	2.71264	K09949	2.84606	K01890	2.93093	NA	6.97473	K02871	0.349637	K01892	0.282388	K00239	0.605422	K00930	-2.89838
K00965	2.71145	K07265	2.84375	K01000	2.92999	K03773	6.97462	K14155	0.34927	K02002	0.280736	K02052	0.605252	K00626	-2.90751
K07050	2.70984	K09826	2.84371	K03473	2.92981	K02658	6.97167	K13588	0.348517	K17227	0.28067	K00826	0.60518	K02988	-2.9149
K13642	2.70957	K08641	2.84361	K06207	2.92977	K01647	6.97011	K07068	0.347438	K09767	0.280017	K05808	0.603954	K07080	-2.92554
K10229	2.70955	K19302	2.841	K01597	2.92884	K00407	6.96972	K07659	0.347246	K00228	0.279849	K00812	0.603782	K01081	-2.93094
K07250	2.70917	K00121	2.84012	K07283	2.92743	NA	6.96941	K02939	0.347187	K02879	0.278744	K00927	0.602557	K03771	-2.95315
K01524	2.70883	K06281	2.83974	K00031	2.92694	K11896	6.96813	K17947	0.3467	K02876	0.278447	K02948	0.602441	K02035	-2.9681
K13771	2.70786	K10805	2.83955	K02838	2.92668	K01745	6.96713	K04077	0.346152	K02002	0.277742	K10221	0.60174	K03797	-2.98696
K09022	2.70785	K04066	2.83892	K03071	2.92326	NA	6.96519	K03089	0.344684	K02160	0.276714	K01895	0.600104	K00626	-3.00414
K05801	2.70729	K02168	2.83889	K09931	2.92246	K03496	6.96425	K04087	0.344399	K03413	0.27607	K03286	0.599543	K00973	-3.00924
K04477	2.70725	K03556	2.8387	K02674	2.92186	K03778	6.96373	K03628	0.344318	K01647	0.274824	K02035	0.599301	K09969	-3.02107
K00674	2.70647	K00600	2.83846	K14742	2.92137	K02948	6.96006	K00046	0.344309	K00161	0.274167	K02948	0.598901	K02406	-3.06763
K00886	2.706	K03453	2.83798	K03601	2.92001	K01130	6.95895	K01693	0.344123	K01142	0.273418	K00627	0.598583	K00023	-3.07098
K05936	2.70599	K07032	2.83732	K03593	2.91888	NA	6.95894	K02109	0.343871	K01915	0.272885	K01609	0.59832	K03413	-3.10477
K00748	2.70598	K09798	2.83592	K13794	2.91763	K02448	6.95646	K00145	0.343503	K02935	0.271905	K03088	0.597886	K01491	-3.10991
K06180	2.70581	K02313	2.8356	K03978	2.9174	NA	6.95619	K09969	0.343081	K02904	0.271614	K00128	0.59468	K11688	-3.1392
K01425	2.70564	K13642	2.83376	K08226	2.91624	NA	6.95565	K00088	0.342521	K09969	0.27088	K00019	0.593705	K09969	-3.1565
K03215	2.70458	K07277	2.8329	K04035	2.9146	K00991	6.9553	K01878	0.342282	K09767	0.268294	K02656	0.593338	K03497	-3.17181
K10679	2.70437	K01491	2.8329	K15984	2.91438	K01889	6.95455	K02111	0.3414	K01571	0.263002	K01902	0.593217	K02886	-3.18709
K09131	2.70437	K09458	2.83234	K01653	2.91374	K08305	6.95448	K05808	0.339915	K00088	0.261304	K11073	0.593143	K00334	-3.20388
K02110	2.70427	K07054	2.82984	K04066	2.91354	K18997	6.95315	K00831	0.339778	K00010	0.259155	K07740	0.592943	K07795	-3.28529
K02564	2.70416	K03549	2.82943	K03588	2.9114	K09748	6.95284	K03406	0.338227	K01703	0.258908	K10220	0.591814	K01887	-3.29323
K06938	2.70398	K18586	2.82741	K00259	2.91118	K07218	6.95027	K07080	0.337443	K03704	0.258676	K01915	0.591579	K01679	-3.34616
K03802	2.70376	K03769	2.82685	K08305	2.91106	K11899	6.94933	K09117	0.336282	K01902	0.256835	K03628	0.588735	K00336	-3.37885
K11688	2.70362	K07018	2.82679	K04564	2.91086	NA	6.94793	K11903	0.336032	K00605	0.256422	K01892	0.588251	K12574	-3.41787
K07733	2.70324	K01839	2.82593	K03101	2.91012	NA	6.94766	K01687	0.335651	K10805	0.255694	K00208	0.588007	K11900	-3.49566
K07010	2.70316	K07742	2.82446	K12510	2.90868	NA	6.94686	K12980	0.335397	K00184	0.255585	K02935	0.586715	K11688	-3.57981
K07119	2.70259	K01755	2.82377	K09159	2.90838	NA	6.94543	K01912	0.333581	K01902	0.255479	K01031	0.586297	K01999	-3.58488
K09134	2.70254	K07259	2.82336	K03770	2.90818	NA	6.94285	K02674	0.333097	K03594	0.25473	K09972	0.584903	K01991	-3.61871
K02199	2.70242	K07334	2.82307	K15396	2.90808	NA	6.94123	K09780	0.333017	K00602	0.254303	K09972	0.584903	K03519	-3.63583
K00457	2.70132	K00406	2.82224	K03821	2.90725	K15738	6.93969	K03640	0.33292	K01560	0.254043	K00031	0.582744	K09969	-3.85675
K07336	2.70101	K02199	2.82101	K02011	2.90562	K02115	6.93874	K00208	0.332785	K07080	0.253619	K00627	0.581925	K09969	-3.96003
K01950	2.70083	K01130	2.82092	K06131	2.90555	K02931	6.93866	K00135	0.332664	K00620	0.25183	K04077	0.581807	K00626	-4.21359
K01586	2.70054	K03297	2.81963	K06945	2.90552	K09117	6.93822	K01714	0.332269	K01571	0.251323	K00826	0.580177	K09969	-4.27672
K07110	2.70011	K03477	2.81955	K03973	2.90549	K00800	6.9372	K09888	0.332216	K11073	0.249495	K01082	0.580088	K00658	-4.39858
K19302	2.70011	K03394	2.81914	K02446	2.90504	NA	6.93555	K00240	0.331422	K02002	0.249023	K18587	0.577256	K02035	-4.46953
K03089	2.69968	K04085	2.81911	K07054	2.9048	K02888	6.93195	K00240	0.331422	K01698	0.24792	K01956	0.577152	K12574	-5.54174
K01902	2.6994	K07098	2.81884	K00128	2.90447	K01657	6.92774	K03522	0.329303	K01714	0.247684	K00826	0.576586
K02906	2.69891	K01640	2.81254	K09929	2.90288	NA	6.92547	K03406	0.328949	K02864	0.24752	K01032	0.57579
K03784	2.69854	K03311	2.81164	K01689	2.90178	NA	6.92496	K02864	0.328252	K00114	0.245999	K00600	0.574239
K02280	2.69793	K00331	2.81116	K01451	2.90093	NA	6.92249	K00135	0.32799	K01903	0.245619	K09165	0.573957
K00677	2.69787	K13583	2.81094	K02040	2.90045	NA	6.91986	K01716	0.326501	K01999	0.245533	K04077	0.573456
K01619	2.69761	K07088	2.81028	K07265	2.89832	NA	6.91931	K01491	0.325584	K16961	0.245282	K00799	0.573045
K00451	2.69697	K01142	2.81025	K05562	2.89829	K06140	6.91894	K04564	0.32486	K02600	0.24477	K10036	0.571995
K01907	2.69172	K08296	2.81011	K03168	2.89808	K02337	6.91894	K03640	0.323431	K02160	0.241928	K00133	0.571502
K07516	2.69156	K06346	2.80993	K01693	2.89792	NA	6.91894	K03564	0.323424	K02990	0.241727	K03559	0.571433
K02427	2.68774	K02575	2.80952	K07004	2.89789	K02004	6.91689	K01609	0.323404	K02664	0.240693	K01996	0.570976
K03657	2.6875	K07215	2.8087	K03685	2.8975	K11890	6.91611	K00266	0.323125	K00940	0.240662	K01995	0.570391
K03807	2.68635	K12213	2.80832	K07716	2.89748	NA	6.91587	K02863	0.322787	K01915	0.239635	K07661	0.569045
K03549	2.68106	K02343	2.80524	K06918	2.89738	NA	6.91343	K06075	0.322054	K01915	0.239635	K00940	0.568857
K00508	2.67654	K02193	2.80209	K03655	2.89491	K02113	6.91302	K02933	0.321885	K09972	0.238834	K03394	0.567678
K05570	2.67302	K11708	2.80136	K00821	2.89466	NA	6.91274	K00645	0.321822	K03474	0.238352	K01999	0.567603
K03703	2.6723	K09769	2.80082	K00766	2.89443	NA	6.91189	K02039	0.320076	K02948	0.238113	K01995	0.566824
K02961	2.66999	K17321	2.80072	K02600	2.89391	NA	6.91115	K00228	0.318977	K02355	0.237626	K02035	0.566534
K00942	2.66921	K00031	2.79987	K04691	2.89315	K01322	6.91062	K03406	0.3162	K00001	0.236613	K02601	0.565202
K02194	2.66918	K07071	2.79882	K06958	2.892	K04561	6.90868	K03551	0.315924	K02935	0.236354	K02600	0.565179
K02335	2.66906	K02275	2.79864	K01436	2.88949	NA	6.90851	K03925	0.312859	K00128	0.234334	K01693	0.562862
K02078	2.66836	K00852	2.79708	K01560	2.88878	K06997	6.90642	K01703	0.311653	K00831	0.234216	K00627	0.562641
K02806	2.66771	K03616	2.79621	K07576	2.88877	K03424	6.90377	K04564	0.311103	K00826	0.234138	K00600	0.561949
K02452	2.66755	K03555	2.7959	K06969	2.88844	K01929	6.9028	K01356	0.310357	K02660	0.234114	K02946	0.558578
K01599	2.66708	K13588	2.79553	K03544	2.8881	NA	6.90207	K03520	0.309626	K15576	0.232307	K01687	0.558459
K01640	2.66702	K00627	2.79524	K03306	2.88759	K09991	6.90177	K00789	0.309268	K19733	0.232056	K02933	0.557116
K02358	2.66696	K06985	2.79523	K01755	2.8826	NA	6.90177	K01999	0.308513	K00797	0.231227	K01607	0.556615
K03705	2.66657	K00769	2.79374	K03666	2.88067	NA	6.90127	K17723	0.307977	K02988	0.230734	K00135	0.556123
K05988	2.66646	K00102	2.79255	K06912	2.88032	NA	6.89845	K03746	0.307283	K00681	0.230201	K02939	0.555816
K04719	2.66627	K01032	2.79022	K00812	2.88016	NA	6.89433	K00240	0.306959	K01740	0.229463	K00681	0.555447
K00930	2.66623	K19092	2.78973	K00348	2.88008	K01992	6.8919	K00620	0.306214	K06910	0.228359	K03406	0.553993
K00097	2.66621	K14742	2.78917	K07577	2.88007	NA	6.88982	K01710	0.305653	K01999	0.227897	K00761	0.553859
K07101	2.66615	K03530	2.7891	K17723	2.87957	K13038	6.88971	K01687	0.305626	K02051	0.22539	K07045	0.553838
K01056	2.6658	K13896	2.78624	K01950	2.87949	K03606	6.88914	K10439	0.305586	K01738	0.225066	K06942	0.553765
K01520	2.66561	K02454	2.78241	K18455	2.87707	K01923	6.88806	K07304	0.305267	K01647	0.223478	K00134	0.55325
K07742	2.66529	K07636	2.78172	K01479	2.87661	K03072	6.8859	K01682	0.30434	K01647	0.223478	K00647	0.552879
K11717	2.66506	K01069	2.78151	K18902	2.87484	K02305	6.88437	K02663	0.303379	K03704	0.223417	K03406	0.552769
K01190	2.66399	K18990	2.78044	K01934	2.87468	K03517	6.88157	K07080	0.302118	K09001	0.222515	K07263	0.552381
K01921	2.66392	K01265	2.78029	K01502	2.87452	K02641	6.88058	K07080	0.302118	K01465	0.221873	K00046	0.552233
K00817	2.66359	K01679	2.78024	K02343	2.87265	NA	6.87993	K07080	0.302118	K09815	0.221865	K03563	0.550757
K01464	2.66171	K01941	2.77923	K02673	2.8723	K07126	6.87922	K10938	0.301679	K09908	0.221393	K11688	0.550696
K09931	2.66157	K06871	2.77764	K00405	2.87195	NA	6.87649	K00548	0.300074	K03782	0.220105	K07080	0.550578
K02341	2.66154	K07507	2.77663	K00943	2.87194	K02495	6.87631	K01736	0.300058	K02160	0.220064	K01915	0.548935
K00567	2.66141	K06222	2.77566	K04768	2.87186	NA	6.87525	K11959	0.298781	K01082	0.220026	K00548	0.54848
K15986	2.66101	K00052	2.77536	K00978	2.87121	NA	6.87231	K00076	0.298041	K02601	0.219932	K01875	0.548198
K07054	2.66099	K01563	2.77471	K03597	2.87076	NA	6.8721	K03704	0.297496	K05524	0.217393	K03628	0.548026
K02568	2.66094	K00330	2.77438	K01889	2.87072	K09903	6.87123	K00059	0.297392	K02055	0.217097	K03704	0.547949
K07289	2.6605	K16092	2.77388	K03634	2.87006	K02372	6.86982	K01999	0.297253	K01999	0.216768	K00766	0.547622
K02225	2.6594	K00983	2.77326	K00036	2.86958	K02470	6.86898	K02836	0.296342	K11959	0.21481	K00766	0.547622
K01483	2.6591	K06980	2.77288	K11753	2.86957	K09895	6.86881	K04083	0.295343	K09458	0.214426	K02111	0.546148
K03426	2.65906	K02017	2.77052	K14540	2.86936	K02456	6.86836	K00058	0.295081	K08602	0.214339	K01999	0.545822
K00031	2.65736	K17865	2.77032	K04759	2.86846	NA	6.86835	K09987	0.294539	K03474	0.213701	K07447	0.545631
K02935	2.65707	K03808	2.76953	K03074	2.86841	NA	6.86739	K00568	0.293476	K01251	0.213557	K00658	0.544375
K01803	2.65592	K01495	2.76926	K01273	2.86646	NA	6.86624	K01507	0.293138	K00215	0.213238	K01649	0.543721
K14998	2.65561	K00383	2.76848	K00931	2.86412	NA	6.86519	K01902	0.293128	K12543	0.212808	K15986	0.543549
K06988	2.65561	K02687	2.76771	K08990	2.8636	K16171	6.86511	K00626	0.292303	K02338	0.210671	K00616	0.542723
K15777	2.65516	K00674	2.7675	K02498	2.86299	K04100	6.86338	K13599	0.29021	K00600	0.210157	K09774	0.542454
K02871	2.65433	K01255	2.76609	K03550	2.86295	K06142	6.86309	K00134	0.290126	K01081	0.20926	K03585	0.542141
K15634	2.65395	K03074	2.76565	K02234	2.86228	NA	6.86052	K01962	0.290064	K00135	0.207086	K01991	0.541376
K13993	2.6523	K14977	2.76497	K14287	2.86167	NA	6.86025	K01736	0.288917	K09969	0.206857	K01995	0.541105
K03621	2.65098	K00254	2.76206	K08309	2.8589	NA	6.85988	K00769	0.287859	K01996	0.20633	K00031	0.540504
K18912	2.6478	K03197	2.762	K07226	2.85838	NA	6.85644	K03628	0.287844	K01902	0.206167	K02303	0.538304
K18691	2.6427	K03554	2.76199	K01428	2.85627	NA	6.85494	K03628	0.287844	K01902	0.206167	K00351	0.536146
K13992	2.64196	K06145	2.76198	K05540	2.85618	K03773	6.85415	K06886	0.28665	K01902	0.205758	K01736	0.534273
K00266	2.64143	K03818	2.76167	K01951	2.85569	K02926	6.85374	K03744	0.286346	K17321	0.205563	K03561	0.53324
K00850	2.63952	K06163	2.76005	K04754	2.85338	NA	6.85073	K03687	0.286138	K07152	0.204705	K01902	0.533001
K04749	2.63949	K00595	2.75931	K01887	2.85191	K15634	6.84891	K01999	0.284868	K07080	0.204365	K01902	0.533001
K00014	2.63859	K10111	2.75877	K09946	2.8515	K03100	6.84815	K00145	0.28406	K07080	0.204365	K02946	0.53162
K16013	2.63815	K00647	2.75801	K08097	2.84917	K14645	6.84744	K09903	0.283628	K09969	0.204248	K01624	0.531299
K07738	2.63712	K00768	2.75716	K02860	2.84838	K11891	6.8473	K00627	0.283373	K03530	0.202882	K02836	0.53128
K02899	2.6371	K16053	2.75615	K03613	2.84778	NA	6.84281	K04077	0.28289	K00600	0.202877	K04077	0.530074
K15269	2.63567	K03636	2.75587	K10439	2.84629	K11753	6.83977	K00602	0.28223	K02948	0.201097	K02030	0.530007
K07120	2.63555	K11069	2.75554	K07289	2.84615	NA	6.83967	K00019	0.281742	K09117	0.200634	K01999	0.529726
K09160	2.63265	K00926	2.75512	K03495	2.84591	NA	6.83937	K09014	0.2776	K01028	0.200554	K03666	0.529107
K05792	2.63228	K04750	2.7549	K01921	2.84531	NA	6.83911	K02935	0.277155	K00114	0.200115	K03666	0.529107
K02446	2.63121	K07226	2.7542	K09970	2.84388	NA	6.83738	K00831	0.276616	K07736	0.199956	K01687	0.52895
K03271	2.62886	K07080	2.7539	K00763	2.84299	NA	6.83514	K01999	0.276439	K07119	0.199339	K01687	0.52895
K00050	2.62845	K12209	2.75327	K03782	2.84192	K11898	6.835	K09946	0.276007	K09969	0.198704	K00059	0.527883
K09798	2.62776	K16213	2.74994	K04092	2.84121	K01992	6.83238	K01759	0.27557	K07395	0.198479	K02836	0.527428
K07001	2.627	K08083	2.74897	K09930	2.84108	K00128	6.83091	K01186	0.274962	K07395	0.198479	K01995	0.527378
K00874	2.62661	K03650	2.74705	K01588	2.83988	K00850	6.83032	K04752	0.274434	K00134	0.198245	K02111	0.526054
K18139	2.62652	K19355	2.74463	K07160	2.83985	K02472	6.82869	K06189	0.274066	K03704	0.197193	K02111	0.526054
K02458	2.6259	K00615	2.74387	K02001	2.83924	K02014	6.82829	K02109	0.273306	K00762	0.196714	K02111	0.526054
K02988	2.62346	K06168	2.74355	K07220	2.83848	NA	6.82368	K01430	0.273203	K04077	0.196228	K02111	0.526054
K07042	2.62145	K03783	2.74343	K11475	2.83831	NA	6.82291	K07661	0.272851	K02358	0.195924	K02496	0.525811
K11902	2.62052	K02386	2.74038	K03752	2.83791	K06213	6.822	K02933	0.272228	K00651	0.19547	K00790	0.525699
K00773	2.61999	K20074	2.73739	K12267	2.836	NA	6.82194	K01759	0.27063	K12980	0.194666	K01897	0.523972
K01735	2.61932	K00901	2.73691	K09769	2.83596	K01698	6.81947	K00826	0.269369	K06145	0.194446	K00817	0.522752
K02843	2.61757	K03667	2.73684	K00605	2.83505	NA	6.81947	K01875	0.268353	K04752	0.193614	K18224	0.52267
K00311	2.61511	K02379	2.73653	K01919	2.83466	NA	6.81848	K02879	0.268041	K00600	0.192904	K00134	0.521269
K06916	2.61404	K03686	2.73595	K16213	2.83455	K00297	6.81758	K04564	0.267618	K00600	0.192904	K03782	0.52085
K01032	2.61401	K00457	2.73183	K00347	2.83271	K01681	6.81753	K03060	0.26753	K01589	0.192265	K07390	0.520364
K09791	2.61392	K02472	2.7318	K00560	2.83258	NA	6.81598	K01956	0.266893	K03469	0.191799	K04078	0.520135
K15371	2.61289	K00824	2.73137	K01933	2.83179	K02881	6.81235	K00627	0.263712	K09985	0.190489	K01962	0.518556
K06177	2.61184	K01951	2.7308	K00767	2.83159	K01662	6.80811	K00627	0.263712	K08691	0.189466	K01919	0.518352
K09159	2.61147	K03615	2.73022	K00891	2.83062	K11710	6.80626	K02860	0.263083	K00769	0.183838	K01923	0.517371
K06920	2.61121	K04651	2.73015	K02520	2.83057	NA	6.80626	K00067	0.262793	K02888	0.183534	K02113	0.516906
K02610	2.61057	K11928	2.72561	K11473	2.82994	K00604	6.80553	K00548	0.262066	K01704	0.183367	K01571	0.516207
K18990	2.61016	K03770	2.72523	K00097	2.829	K01803	6.80487	K02600	0.261898	K03594	0.182654	K01091	0.516158
K01972	2.60982	K03750	2.72396	K05770	2.82509	K00368	6.80425	K01693	0.261302	K00796	0.182501	K01996	0.515586
K04744	2.60971	K07175	2.72321	K01255	2.82483	K09458	6.80371	K02109	0.260908	K01999	0.181894	K02663	0.515026
K05837	2.60967	K00529	2.72284	K00942	2.82367	NA	6.80303	K02902	0.260819	K02051	0.181686	K02961	0.515002
K09797	2.6093	K00045	2.72179	K01159	2.82275	NA	6.80301	K11073	0.259888	K01740	0.181532	K02358	0.514945
K01770	2.60811	K01808	2.72143	K06133	2.8225	K03734	6.79965	K02897	0.259137	K17723	0.180556	K09882	0.514796
K11719	2.60781	K03565	2.7213	K00979	2.82238	NA	6.79773	K07039	0.25864	K06204	0.180423	K02959	0.514608
K02301	2.60728	K19641	2.72088	K00769	2.82234	NA	6.79634	K02658	0.258563	K00266	0.179675	K16319	0.514388
K06883	2.6071	K01724	2.72062	K00793	2.82184	NA	6.79571	K01915	0.258374	K02988	0.1784	K00253	0.514307
K06597	2.6069	K00705	2.72044	K04794	2.82096	NA	6.79509	K01915	0.258374	K02988	0.1784	K00939	0.513506
K00951	2.60526	K05563	2.72033	K01082	2.81844	NA	6.79184	K01920	0.258241	K02650	0.178193	K00208	0.513091
K02654	2.60459	K06195	2.72025	K09760	2.81792	NA	6.79131	K00600	0.257602	K01749	0.177169	K00940	0.512919
K05341	2.60449	K02392	2.7202	K03710	2.81792	K02042	6.79091	K00600	0.257602	K17321	0.177148	K00548	0.512849
K00355	2.60441	K09022	2.71954	K03394	2.81727	K02454	6.78895	K00059	0.257527	K01790	0.175452	K04771	0.512793
K03594	2.60423	K06180	2.71722	K06179	2.81646	K03611	6.78788	K03519	0.256538	K01589	0.174515	K02863	0.511445
K13693	2.60286	K13589	2.7153	K01916	2.81531	NA	6.78708	K00031	0.256457	K01555	0.173445	K01687	0.511287
K04045	2.60201	K06910	2.7145	K06894	2.81346	NA	6.78629	K01902	0.256091	K03732	0.172579	K11065	0.511111
K02237	2.60168	K00244	2.71354	K09774	2.81282	K03527	6.78438	K16165	0.256063	K00939	0.171664	K01358	0.511111
K06016	2.59932	K01623	2.71168	K07662	2.81257	K10674	6.78431	K01027	0.254882	K02055	0.1706	K03625	0.510642
K07402	2.59842	K01154	2.71092	K07394	2.81254	NA	6.78194	K02035	0.25422	K01710	0.170371	K01716	0.509865
K06223	2.5974	K00392	2.70926	K02986	2.81154	NA	6.78155	K03564	0.253165	K01465	0.169882	K00297	0.509341
K06143	2.5964	K15633	2.70907	K03723	2.81055	K00174	6.78066	K07661	0.25252	K09903	0.169232	K01736	0.508778
K13634	2.59626	K18349	2.70857	K07037	2.80846	NA	6.77792	K07795	0.252172	K15576	0.168875	K03640	0.508414
K01847	2.59367	K16264	2.70649	K03548	2.80739	NA	6.77792	K04751	0.252106	K01889	0.168793	K00031	0.507713
K00426	2.59086	K09812	2.706	K09971	2.80719	K01782	6.77735	K03782	0.25096	K04764	0.167814	K00761	0.507559
K05795	2.59057	K00773	2.70522	K02461	2.80647	K03070	6.7759	K10439	0.250741	K16320	0.166501	K02601	0.506521
K01841	2.59048	K13628	2.70508	K07115	2.80606	NA	6.77577	K03496	0.250238	K00413	0.165136	K02601	0.504566
K00983	2.58982	K00951	2.70503	K01697	2.80455	NA	6.77404	K04087	0.249027	K03624	0.164733	K01999	0.504187
K02895	2.58807	K06885	2.70024	K00024	2.80415	NA	6.77176	K17321	0.248061	K03568	0.164644	K02433	0.50402
K03307	2.58789	K02233	2.70016	K07263	2.80355	K03650	6.77157	K17321	0.247355	K06720	0.163771	K01265	0.503484
K01477	2.58735	K02014	2.70006	K01439	2.80049	K01870	6.77122	K17321	0.247355	K01698	0.16369	K01491	0.502361
K03413	2.58674	K05367	2.69973	K07664	2.80026	NA	6.77076	K10439	0.244941	K02234	0.160996	K07080	0.501832
K18989	2.58434	K01649	2.69964	K06720	2.79979	K00164	6.7702	K01649	0.244472	K01902	0.160038	K01011	0.501424
K00325	2.58374	K05916	2.69925	K03676	2.79942	K02066	6.7702	K09972	0.24364	K09013	0.157467	K01999	0.500664
K09771	2.58203	K07261	2.69831	K03628	2.79908	NA	6.76943	K07263	0.24353	K10924	0.15686	K00954	0.496958
K00640	2.58059	K03665	2.69612	K00174	2.79905	NA	6.76875	K01814	0.243438	K03640	0.154993	K16320	0.494332
K01790	2.58014	K11065	2.69542	K03631	2.79867	K02884	6.76873	K02027	0.242074	K01693	0.15492	K02113	0.493792
K02967	2.57879	K00789	2.69488	K11930	2.79742	NA	6.76827	K01919	0.241372	K04078	0.154868	K00645	0.493616
K08714	2.57856	K04042	2.6941	K08976	2.79738	K06910	6.76396	K03782	0.241058	K03746	0.15434	K09938	0.491039
K01737	2.57791	K07708	2.6923	K00346	2.79641	K00161	6.76251	K03798	0.23919	K02931	0.154217	K03071	0.490097
K00620	2.57632	K03639	2.69182	K02841	2.79634	NA	6.76173	K09972	0.2384	K02672	0.149473	K01589	0.489991
K00931	2.57627	K14161	2.69168	K01478	2.79589	K01479	6.75724	K04088	0.238107	K03520	0.148824	K01589	0.489991
K00350	2.57259	K17226	2.69126	K02039	2.79491	K00384	6.75604	K10022	0.238069	K01058	0.148674	K03770	0.489268
K03644	2.57145	K09797	2.68974	K09691	2.79311	K03110	6.75425	K15576	0.237357	K01571	0.148574	K13288	0.487518
K03775	2.57082	K03118	2.68931	K01945	2.79311	K11900	6.75406	K01265	0.234735	K00133	0.148153	K02935	0.485939
K01512	2.56848	K12340	2.68842	K06886	2.79123	NA	6.75256	K02035	0.234377	K01429	0.147358	K02988	0.485607
K06196	2.56825	K03424	2.68673	K15726	2.79086	K01485	6.75195	K00626	0.23418	K02663	0.147194	K10552	0.485245
K00821	2.56782	K06186	2.68645	K06287	2.79053	NA	6.75145	K00789	0.233984	K01921	0.146208	K00800	0.484687
K03284	2.56731	K09935	2.68642	K13016	2.78981	K00036	6.75105	K13288	0.233835	K12209	0.145855	K07661	0.484485
K03625	2.56629	K02841	2.68562	K09458	2.78898	NA	6.75058	K07080	0.233663	K02867	0.145475	K11209	0.483264
K05807	2.5655	K00942	2.68504	K11755	2.7884	NA	6.74998	K01999	0.23275	K02867	0.145475	K00023	0.482964
K07102	2.56504	K09019	2.68454	K02470	2.78826	NA	6.74896	K01889	0.232585	K00939	0.145074	K01996	0.482287
K04084	2.56444	K01496	2.68364	K07276	2.78806	NA	6.74892	K01999	0.232392	K02058	0.144622	K01885	0.480703
K00147	2.56439	K02500	2.68349	K02169	2.78726	NA	6.74861	K02231	0.231859	K03625	0.14374	K02002	0.480441
K01657	2.56152	K14981	2.68327	K00220	2.7865	K01761	6.74616	K01999	0.230676	K00413	0.143357	K01649	0.479518
K01838	2.56151	K03705	2.68319	K03587	2.78369	NA	6.74579	K01448	0.230209	K00239	0.14304	K02406	0.477319
K01975	2.56031	K01785	2.68237	K01011	2.7829	K01669	6.74568	K03771	0.229566	K00645	0.142534	K03177	0.477245
K11075	2.56027	K03536	2.68193	K15777	2.78217	NA	6.74535	K00817	0.229011	K00674	0.142107	K00031	0.477068
K03498	2.55937	K06199	2.68125	K05603	2.78166	NA	6.74532	K01058	0.228848	K01031	0.141453	K01902	0.475729
K00138	2.55727	K02012	2.67883	K09710	2.78132	NA	6.74472	K07082	0.228036	K04088	0.141435	K03768	0.475594
K03522	2.55722	K01488	2.67834	K01079	2.78069	K02495	6.74249	K01251	0.227959	K03406	0.14131	K03531	0.475554
K02662	2.55508	K03746	2.67652	K00305	2.77984	NA	6.73959	K10924	0.227741	K03841	0.140064	K02030	0.47409
K02457	2.55322	K01470	2.67433	K01875	2.7793	K02427	6.73959	K03666	0.22762	K00949	0.138595	K05606	0.473177
K03313	2.55239	K01823	2.67219	K02619	2.77892	K03473	6.73951	K03666	0.22762	K13583	0.138514	K00799	0.47155
K01620	2.55216	K09793	2.67194	K00033	2.77892	K04564	6.73887	K03640	0.227549	K02913	0.138053	K02040	0.470972
K01923	2.55203	K00426	2.67074	K03502	2.77859	NA	6.73832	K02899	0.226518	K01560	0.137633	K03797	0.470342
K04564	2.55068	K00266	2.66942	K15012	2.77828	NA	6.73807	K09013	0.226289	K02111	0.137546	K02888	0.469915
K04077	2.54983	K00703	2.66884	K07040	2.77772	K11900	6.73799	K11900	0.22448	K00761	0.137459	K00413	0.469682
K00757	2.54907	K08976	2.66804	K00242	2.77762	K03168	6.73742	K03775	0.223442	K03111	0.136683	K08720	0.468652
K04043	2.54694	K00997	2.66764	K05569	2.77745	NA	6.73698	K00794	0.223331	K02664	0.136388	K00790	0.467841
K07303	2.54629	K16089	2.6676	K07390	2.77736	NA	6.73625	K03782	0.222898	K01687	0.136337	K10804	0.467341
K00441	2.54562	K11443	2.66738	K01493	2.77717	K01895	6.7353	K09972	0.222364	K02355	0.136118	K09014	0.467193
K06199	2.54414	K01406	2.66712	K09120	2.7765	NA	6.73214	K07056	0.221761	K04077	0.135975	K04043	0.466776
K01958	2.54331	K18889	2.66698	K10440	2.77483	NA	6.73197	K01599	0.221626	K05606	0.135265	K01960	0.46625
K03544	2.54279	K17249	2.66587	K01923	2.77478	NA	6.72967	K17723	0.221201	K17321	0.135238	K00161	0.465598
K00287	2.54276	K03733	2.66547	K03687	2.77471	NA	6.72957	K01507	0.221054	K11688	0.133504	K19733	0.46549
K09970	2.54258	K00286	2.66469	K09902	2.7737	K13771	6.72845	K09972	0.220335	K01897	0.132169	K09972	0.465207
K00658	2.5423	K01736	2.66035	K02618	2.77369	K07047	6.72824	K02948	0.219365	K01609	0.130959	K03530	0.462897
K01880	2.53984	K06942	2.65927	K11811	2.77341	NA	6.72751	K00145	0.218754	K17241	0.129518	K09747	0.462452
K03749	2.53717	K04087	2.65813	K03110	2.77311	NA	6.72737	K00031	0.218672	K02939	0.1287	K01610	0.461937
K00099	2.53574	K08679	2.65724	K00948	2.77269	K13659	6.72637	K02112	0.218286	K03797	0.128202	K02503	0.461912
K08992	2.5352	K05337	2.65693	K14170	2.77162	NA	6.72521	K04751	0.217909	K02899	0.126304	K02867	0.461679
K00982	2.53386	K03216	2.65658	K00228	2.77048	K06886	6.72457	K05788	0.217177	K07516	0.124315	K03666	0.46083
K03427	2.53347	K00220	2.65528	K02457	2.7702	NA	6.72428	K01995	0.216581	K17722	0.124232	K01704	0.460783
K02672	2.5286	K13991	2.65496	K02275	2.767	K01918	6.72092	K01082	0.215686	K05838	0.123817	K03782	0.459322
K13590	2.52804	K01685	2.65475	K01868	2.76628	NA	6.71861	K02529	0.21512	K03474	0.123448	K03782	0.459322
K11891	2.52584	K15269	2.65467	K00335	2.76603	NA	6.71858	K03111	0.213603	K00076	0.123005	K10546	0.458898
K19341	2.52494	K02068	2.6542	K03926	2.76581	K02836	6.7175	K03525	0.212404	K01736	0.122722	K00348	0.458885
K15600	2.52346	K11811	2.65343	K02357	2.76447	K00784	6.71719	K00927	0.210102	K12267	0.122343	K03497	0.457974
K09888	2.5224	K09009	2.65326	K17223	2.76418	K01961	6.71615	K07080	0.210035	K11959	0.121192	K00930	0.457825
K07218	2.52167	K00375	2.65299	K16563	2.76335	K02109	6.71578	K02052	0.209109	K00128	0.120805	K00117	0.455358
K00941	2.52118	K02462	2.6515	K00606	2.76317	K04749	6.7157	K00240	0.20699	K01710	0.120334	K02961	0.454872
K19125	2.52095	K07807	2.65135	K07121	2.76312	K00311	6.71527	K05807	0.206734	K01790	0.118137	K13693	0.453032
K09928	2.51889	K18954	2.6513	K00833	2.7631	NA	6.71405	K00602	0.206572	K01627	0.117135	K03518	0.452919
K03980	2.51845	K01945	2.65041	K01236	2.7612	K07054	6.71275	K01704	0.205562	K04564	0.116828	K01679	0.449494
K06998	2.5178	K14940	2.64976	K02414	2.76064	K00278	6.71227	K02058	0.205089	K04564	0.116828	K03773	0.449452
K03269	2.50969	K00124	2.64971	K19285	2.75953	K07814	6.71168	K00286	0.204383	K00031	0.116759	K02058	0.449198
K09703	2.50932	K04090	2.64962	K02379	2.75777	K02950	6.71166	K03286	0.202354	K03684	0.116559	K06910	0.448589
K01607	2.5087	K07659	2.64944	K11211	2.75703	K02168	6.71131	K02939	0.201792	K03413	0.116134	K01956	0.448381
K00851	2.50629	K07153	2.64935	K01907	2.75661	K12297	6.71077	K08321	0.200402	K00413	0.115977	K01740	0.445812
K01338	2.50509	K00605	2.64929	K09761	2.75603	NA	6.70964	K17226	0.199814	K01028	0.113654	K00351	0.445714
K01720	2.50475	K13893	2.64683	K03621	2.75532	NA	6.70954	K02111	0.199252	K02650	0.111243	K07080	0.444533
K07181	2.504	K03789	2.64644	K01627	2.75425	NA	6.70906	K00789	0.198848	K02663	0.110217	K01430	0.444154
K00128	2.50191	K03676	2.64616	K02017	2.75425	K15371	6.70831	K00826	0.198832	K02990	0.109886	K01255	0.44337
K08300	2.50053	K03703	2.64542	K06156	2.75132	K12132	6.70306	K03624	0.19836	K03177	0.10955	K11073	0.44319
K03735	2.50009	K03200	2.64371	K03380	2.751	NA	6.70129	K01607	0.198184	K11900	0.109313	K19745	0.442951
K07323	2.49975	K01955	2.64314	K05341	2.75071	NA	6.69979	K00794	0.197881	K01999	0.109249	K07080	0.442625
K00242	2.49836	K15727	2.64173	K16898	2.75065	K03686	6.69924	K01687	0.197497	K00930	0.108908	K07080	0.442625
K03776	2.4983	K19714	2.64162	K07807	2.75054	NA	6.69451	K01687	0.197497	K00939	0.108463	K03625	0.442601
K00772	2.49725	K03797	2.64151	K01972	2.75041	K02160	6.69398	K01589	0.197313	K09013	0.107596	K06942	0.441189
K00783	2.49658	K00130	2.64126	K01939	2.74937	NA	6.69307	K07447	0.197218	K17947	0.106212	K11688	0.441145
K02377	2.49656	K09695	2.64099	K07795	2.74922	K05515	6.69281	K09986	0.197061	K06075	0.106166	K02113	0.441102
K09471	2.49571	K00297	2.64097	K17838	2.74862	K04079	6.68864	K03522	0.19538	K03497	0.10557	K00014	0.439834
K01968	2.49375	K01965	2.64055	K00013	2.74851	K11211	6.68762	K01653	0.195279	K02112	0.104603	K02959	0.439778
K10109	2.4927	K01218	2.63988	K01872	2.74804	NA	6.68729	K00939	0.193048	K00023	0.104351	K02959	0.439778
K12285	2.49239	K01890	2.63927	K15781	2.74587	NA	6.6862	K02113	0.192855	K13953	0.104092	K02959	0.439778
K00023	2.49222	K07093	2.63891	K09974	2.74516	NA	6.68471	K02965	0.192799	K01714	0.10147	K01689	0.439614
K02864	2.49198	K02274	2.63882	K00050	2.74322	NA	6.68464	K00821	0.192015	K03732	0.101435	K00797	0.439058
K09457	2.48532	K05810	2.63734	K10778	2.74208	K02669	6.68389	K13599	0.190616	K02863	0.101308	K15576	0.438076
K00124	2.48366	K07454	2.63722	K03499	2.74029	NA	6.68381	K01031	0.188499	K01698	0.101094	K01915	0.437457
K00700	2.48277	K00681	2.63717	K15916	2.74017	K07588	6.68373	K03628	0.187669	K11902	0.0999812	K02553	0.436941
K02305	2.48201	K00282	2.63705	K01322	2.73864	K02933	6.68364	K03704	0.187144	K03686	0.0997041	K00208	0.436682
K15583	2.48127	K07305	2.63691	K01599	2.73833	NA	6.68172	K02051	0.186984	K00973	0.0993569	K00942	0.436385
K02434	2.48106	K07052	2.63677	K07588	2.73644	NA	6.68033	K02657	0.186966	K02931	0.099353	K03522	0.436249
K07116	2.48103	K01739	2.63598	K09125	2.73643	K01179	6.67992	K02657	0.186966	K01814	0.0988758	K07152	0.435837
K13503	2.47923	K09117	2.63594	K02342	2.73619	K11893	6.67943	K01999	0.186727	K18074	0.0986029	K02358	0.43302
K00333	2.478	K01681	2.63512	K02195	2.73612	K02040	6.67934	K09748	0.186573	K02902	0.0985641	K07231	0.432798
K06149	2.47765	K04775	2.63481	K00057	2.7361	K00230	6.67731	K08738	0.186109	K09969	0.0979652	K01119	0.431932
K01754	2.47742	K00029	2.6325	K04084	2.73573	NA	6.67536	K00413	0.185669	K00046	0.0963946	K01358	0.431619
K19345	2.4748	K02836	2.63217	K00692	2.7346	K11717	6.67536	K02051	0.185332	K00645	0.0960473	K00600	0.43087
K03531	2.47417	K14058	2.6318	K00598	2.73347	NA	6.67472	K03628	0.185331	K00799	0.095569	K01589	0.429789
K00334	2.4741	K09940	2.62995	K06158	2.73326	NA	6.67196	K05606	0.183712	K09796	0.0947702	K01902	0.429458
K00525	2.47359	K00783	2.62853	K02617	2.7322	K01992	6.6701	K03704	0.183525	K03704	0.0932059	K06966	0.427528
K01801	2.47284	K01299	2.62737	K09153	2.73189	NA	6.66961	K01609	0.182836	K01999	0.0931177	K02871	0.426058
K00156	2.472	K09015	2.62685	K01139	2.73184	NA	6.66819	K03625	0.182364	K00031	0.092116	K01912	0.424401
K06176	2.47071	K18902	2.62585	K03624	2.73068	NA	6.66807	K03782	0.182131	K17222	0.091538	K02838	0.42371
K08963	2.46972	K00764	2.62541	K03098	2.73029	K00948	6.66641	K08738	0.182128	K01409	0.0914685	K00626	0.423615
K16898	2.46928	K06201	2.62539	K06890	2.73023	NA	6.66576	K03640	0.181604	K03521	0.0909989	K00097	0.423394
K00335	2.46731	K07486	2.62498	K03075	2.73009	K03781	6.66541	K02078	0.181562	K01902	0.0909873	K03775	0.422783
K00568	2.46653	K01207	2.62495	K03315	2.72945	K06178	6.66329	K01716	0.181319	K00645	0.0906523	K01783	0.422386
K07154	2.46617	K00868	2.62456	K13038	2.72843	NA	6.6624	K00979	0.180268	K00145	0.0891731	K02939	0.422025
K03466	2.4653	K00318	2.62456	K04063	2.72807	NA	6.66234	K10232	0.179712	K02055	0.087019	K00059	0.418805
K02042	2.46465	K03718	2.62414	K02462	2.72764	K06878	6.66116	K02838	0.179312	K17321	0.086329	K00627	0.417347
K01895	2.46303	K07231	2.6236	K01207	2.72747	NA	6.65957	K01277	0.178843	K00626	0.0860753	K09458	0.416747
K12283	2.46151	K14449	2.6234	K03449	2.72701	NA	6.65891	K01740	0.178349	K07447	0.0840975	K04078	0.416367
K01934	2.46039	K06959	2.6233	K16087	2.72672	K06180	6.65801	K09908	0.177306	K02275	0.083828	K15778	0.416117
K07305	2.45549	K11892	2.62267	K06910	2.72631	NA	6.65445	K01999	0.176165	K04077	0.0835913	K00019	0.414316
K03629	2.45423	K00253	2.62095	K07313	2.72475	K02012	6.65354	K02933	0.17563	K09969	0.0829908	K14155	0.414167
K02017	2.45181	K01784	2.61935	K03641	2.72062	K00632	6.65338	K02338	0.175045	K00449	0.0821685	K03406	0.413953
K07006	2.45132	K06938	2.61931	K01640	2.72015	K02864	6.6533	K00031	0.173767	K02658	0.0810558	K00208	0.413393
K00282	2.45032	K00566	2.61916	K18588	2.71989	K01933	6.65264	K05810	0.170626	K06041	0.0804025	K01069	0.413342
K16841	2.4503	K00620	2.61789	K01443	2.71952	NA	6.6518	K10036	0.170433	K02967	0.0801066	K00812	0.413304
K20276	2.4494	K00240	2.61779	K00342	2.71918	K02913	6.65173	K03530	0.170174	K01591	0.0799863	K09908	0.411353
K04079	2.44891	K03189	2.61751	K07047	2.71912	NA	6.64856	K00263	0.168953	K02888	0.0787712	K01903	0.410526
K03841	2.44769	K10234	2.61738	K00239	2.71668	K07234	6.64742	K01740	0.16873	K03704	0.0778179	K02863	0.41018
K01443	2.4463	K03798	2.61728	K04088	2.71656	K12573	6.64374	K02904	0.168615	K00059	0.0776838	K00133	0.409359
K03572	2.4445	K15270	2.61619	K17218	2.7148	K02919	6.64334	K09747	0.168474	K02355	0.0771993	K01915	0.408376
K01255	2.44447	K01950	2.61479	K01659	2.71462	NA	6.64157	K00658	0.168107	K01876	0.0770041	K01740	0.407642
K05297	2.44178	K03086	2.61295	K03496	2.7145	K01874	6.64155	K03406	0.168105	K02338	0.0767743	K08602	0.407559
K07146	2.44064	K02674	2.61265	K01007	2.71296	NA	6.64155	K01875	0.167895	K02518	0.0755445	K07080	0.405695
K14682	2.44063	K07461	2.6108	K03554	2.71285	K02518	6.64128	K02358	0.167289	K01902	0.0751773	K03518	0.405507
K15785	2.43648	K00329	2.60993	K00963	2.71277	K03711	6.64125	K18225	0.167118	K04751	0.0749037	K00627	0.405472
K00121	2.43373	K00356	2.60993	K03931	2.71231	K07283	6.64053	K03744	0.167097	K12506	0.0739818	K01715	0.403055
K12510	2.43253	K01119	2.60976	K07146	2.71198	K01659	6.63898	K01638	0.166508	K01996	0.0735831	K05838	0.40268
K08484	2.43093	K12204	2.60956	K11179	2.71197	K00645	6.63843	K07390	0.166162	K02051	0.0725224	K00135	0.402657
K07639	2.43079	K02568	2.60921	K16053	2.71151	NA	6.63767	K17321	0.164677	K01999	0.0724595	K11069	0.402546
K01878	2.42902	K00050	2.60903	K08296	2.71143	NA	6.63535	K01255	0.164569	K01693	0.0720992	K07082	0.401032
K07082	2.4259	K09816	2.6081	K09118	2.71112	K13626	6.63475	K00348	0.164516	K02899	0.0718507	K03406	0.400429
K02418	2.42555	K04084	2.60777	K07774	2.7096	K05571	6.63386	K16320	0.164478	K02111	0.070752	K02051	0.398419
K09011	2.42544	K00285	2.60766	K17247	2.70845	NA	6.63162	K00645	0.164217	K02939	0.0703111	K11065	0.398315
K01082	2.42479	K08678	2.60708	K00602	2.70775	K04485	6.63153	K00449	0.16363	K01802	0.069966	K03771	0.39818
K19159	2.42451	K04046	2.60638	K16329	2.70755	NA	6.62703	K03624	0.163309	K02111	0.0681563	K04043	0.397972
K00241	2.42335	K02231	2.60593	K00764	2.70741	NA	6.62599	K01923	0.163147	K02111	0.0681563	K00627	0.397951
K07240	2.42265	K02028	2.6058	K00101	2.70635	K02495	6.62577	K02112	0.160882	K02111	0.0681563	K02520	0.397845
K01879	2.42153	K02226	2.60562	K01425	2.70635	K16937	6.62485	K04047	0.160787	K02111	0.0681563	K06149	0.397832
K02669	2.41918	K03527	2.60461	K00859	2.70623	K00275	6.62434	K03522	0.160447	K02946	0.0669665	K02044	0.396365
K02411	2.41706	K13039	2.60459	K04046	2.70598	NA	6.62434	K03522	0.160447	K13590	0.0659834	K02895	0.39634
K03545	2.41485	K17325	2.60456	K09857	2.70429	K01881	6.62339	K01070	0.160427	K03088	0.0650375	K01056	0.396198
K03588	2.41065	K06861	2.60449	K03116	2.70334	K03060	6.62292	K02536	0.160389	K01625	0.0648166	K00024	0.394936
K05366	2.40975	K03187	2.60407	K00758	2.7033	NA	6.62121	K00208	0.159866	K15986	0.0644385	K00626	0.394898
K11924	2.40962	K00057	2.60277	K00278	2.70238	K02199	6.61977	K09458	0.159373	K00266	0.0642097	K09117	0.393652
K09916	2.40738	K04773	2.60222	K06167	2.70114	NA	6.61972	K00020	0.158876	K01028	0.0634266	K00013	0.393602
K17228	2.40506	K04043	2.60177	K07017	2.70017	NA	6.61915	K05520	0.158748	K02948	0.0626549	K02601	0.393593
K13896	2.40417	K11963	2.60116	K02911	2.69939	NA	6.6182	K17752	0.158748	K09458	0.0619307	K02003	0.393427
K02410	2.40109	K07023	2.60039	K12526	2.69866	NA	6.61656	K03594	0.158482	K01653	0.0617694	K07082	0.392992
K03043	2.39964	K17324	2.59963	K09882	2.69866	NA	6.61637	K19745	0.158384	K03769	0.0605649	K02048	0.391799
K06181	2.39728	K03562	2.5994	K01057	2.69866	K03585	6.61467	K01716	0.158045	K13766	0.0596105	K03406	0.390751
K07126	2.39726	K13529	2.59924	K00329	2.69816	K03525	6.61285	K03744	0.15696	K07263	0.0594157	K15866	0.390022
K07007	2.39242	K03929	2.59873	K00356	2.69816	NA	6.61089	K01940	0.156914	K00930	0.0582615	K01903	0.389601
K09764	2.39198	K01716	2.59745	K03665	2.69733	NA	6.61055	K01631	0.156788	K03040	0.0575866	K01903	0.389601
K03742	2.39068	K06213	2.59744	K19715	2.69636	K01424	6.61029	K03562	0.156249	K07167	0.0568792	K00266	0.388725
K03789	2.38917	K03199	2.59648	K01857	2.69605	K01494	6.60925	K02355	0.154964	K01885	0.0567457	K07738	0.387288
K04763	2.38687	K06999	2.59626	K00088	2.69546	K09794	6.60906	K02358	0.154789	K01736	0.056663	K01920	0.385939
K09800	2.38432	K00945	2.59538	K00496	2.69519	K01356	6.60893	K01649	0.154553	K01571	0.0551591	K00024	0.38441
K02044	2.38305	K08316	2.59318	K03308	2.69519	K02892	6.60865	K01465	0.153761	K00942	0.0548008	K03744	0.384071
K12980	2.38275	K11071	2.59302	K02170	2.69502	K00404	6.60776	K02055	0.153732	K02501	0.0547422	K00161	0.384059
K02025	2.3825	K15778	2.59196	K03328	2.69492	NA	6.60756	K01885	0.153149	K01939	0.0544498	K01609	0.383499
K09812	2.38178	K01284	2.59106	K01647	2.69485	NA	6.60595	K03561	0.152494	K00208	0.0540615	K01258	0.383282
K01028	2.38139	K07323	2.59079	K08999	2.69482	K00342	6.6059	K02935	0.151514	K03686	0.053747	K02663	0.382131
K02054	2.38017	K06720	2.59036	K07157	2.6948	K01714	6.60559	K02935	0.151514	K03520	0.0532647	K01599	0.3819
K01491	2.37829	K00226	2.59013	K06883	2.69413	K15582	6.60138	K02358	0.149968	K13583	0.0528586	K01802	0.38149
K09921	2.3774	K01448	2.58757	K02518	2.69236	K11065	6.60134	K00658	0.149107	K17321	0.0516056	K06204	0.380833
K11904	2.37621	K06167	2.58745	K00254	2.69173	K00254	6.59843	K13583	0.14906	K01928	0.0514282	K01028	0.379466
K04755	2.37522	K04487	2.58733	K08086	2.6898	K00626	6.59805	K03666	0.148638	K07323	0.0513211	K02994	0.379325
K02279	2.37352	K00949	2.58633	K03092	2.6875	K03182	6.59589	K01915	0.148506	K02111	0.0509978	K01609	0.377956
K01515	2.37222	K09964	2.58623	K11065	2.68716	NA	6.5958	K01647	0.147574	K02933	0.0507464	K00651	0.377027
K07274	2.37193	K18890	2.58454	K16092	2.68713	NA	6.5943	K01056	0.145926	K02058	0.050341	K00798	0.375606
K02838	2.37188	K10037	2.58377	K08218	2.6871	K02916	6.59368	K01915	0.145573	K00286	0.0500512	K02863	0.374612
K01011	2.37137	K13993	2.58326	K05539	2.68667	NA	6.59216	K00658	0.143029	K08281	0.0500255	K00824	0.374066
K18588	2.36827	K00657	2.58249	K01790	2.68664	K02600	6.59168	K01902	0.142739	K01756	0.0500065	K04047	0.370893
K02956	2.36757	K15781	2.58065	K01869	2.68526	K02394	6.59107	K09972	0.142461	K07566	0.0499281	K01623	0.369464
K15738	2.36407	K03531	2.58031	K00124	2.68477	K00252	6.59106	K09888	0.142096	K03521	0.0472347	K03519	0.36924
K02420	2.36394	K00140	2.58022	K01750	2.68465	NA	6.59043	K00762	0.141753	K01999	0.0463373	K01028	0.368969
K16922	2.36356	K01468	2.58019	K03501	2.68448	K03657	6.58981	K00548	0.141037	K00239	0.045774	K02035	0.368652
K07636	2.36062	K02623	2.58016	K02459	2.68312	NA	6.58974	K04565	0.140764	K07736	0.0430081	K00208	0.367822
K02300	2.36042	K04080	2.57885	K13894	2.68294	K00858	6.58974	K02892	0.140059	K14660	0.0425397	K01903	0.367305
K13652	2.3604	K03439	2.57855	K09888	2.68132	K15786	6.58784	K02355	0.138752	K17321	0.0421485	K01255	0.365934
K00001	2.36021	K06894	2.57822	K02188	2.67763	K03581	6.5876	K00020	0.13797	K01999	0.0414284	K03592	0.364352
K00759	2.35887	K00242	2.57767	K01975	2.67759	K03530	6.58683	K01755	0.13768	K05788	0.0408817	K02027	0.364267
K01150	2.3588	K09134	2.5773	K07266	2.67723	K02011	6.58618	K00973	0.137233	K03782	0.0399168	K02946	0.36383
K14393	2.35823	K01433	2.5771	K00111	2.6765	NA	6.58591	K01649	0.136769	K01507	0.039868	K04047	0.363531
K03442	2.35808	K02334	2.577	K03798	2.67402	NA	6.58508	K17321	0.13646	K09458	0.0386428	K01920	0.362427
K08256	2.35493	K06160	2.57668	K00243	2.67228	NA	6.58489	K00548	0.13606	K00762	0.0383851	K01638	0.36158
K10036	2.35344	K09125	2.57485	K07168	2.672	NA	6.58402	K00942	0.135959	K09969	0.0381215	K02052	0.361096
K03602	2.35339	K15580	2.57403	K06996	2.67088	K07004	6.58393	K07080	0.135713	K11903	0.0375125	K07045	0.360975
K04562	2.35311	K01338	2.5737	K14449	2.67027	NA	6.58352	K09908	0.135708	K09013	0.0361687	K09769	0.360456
K00285	2.35156	K01447	2.57286	K00334	2.66999	NA	6.58219	K03768	0.134185	K15986	0.0354387	K00121	0.360355
K01173	2.35156	K17675	2.57196	K04763	2.66971	K03043	6.58126	K03666	0.133294	K04077	0.0353506	K03686	0.359893
K11357	2.35156	K02042	2.57108	K00014	2.66841	NA	6.5812	K15866	0.132239	K00528	0.0353388	K04751	0.359346
K04782	2.35156	K12214	2.56959	K09701	2.66836	NA	6.58108	K01999	0.131081	K00681	0.0348699	K02948	0.359042
K07338	2.35156	K03702	2.56857	K08256	2.66731	NA	6.58002	K02965	0.131076	K02939	0.0341708	K04564	0.357893
K11895	2.35155	K01958	2.56842	K07026	2.66729	NA	6.57979	K17760	0.13107	K09013	0.0330748	K04564	0.357893
K02167	2.35155	K01873	2.56779	K01578	2.66694	NA	6.5787	K01520	0.128903	K03530	0.0330137	K01999	0.357778
K08084	2.35154	K03722	2.5666	K01283	2.66659	K00406	6.57807	K11532	0.128399	K02058	0.032495	K02035	0.356989
K09014	2.35154	K05539	2.56625	K04567	2.66601	K01589	6.57687	K09252	0.127427	K02058	0.032495	K02956	0.356359
K03183	2.35153	K07024	2.56564	K00480	2.66569	K01322	6.57432	K03544	0.127219	K07026	0.0319151	K00626	0.354949
K02661	2.35127	K10439	2.56563	K01129	2.66561	K02305	6.57259	K00940	0.127203	K07157	0.0318787	K15866	0.35459
K02106	2.35073	K01802	2.56492	K06042	2.66374	NA	6.57162	K01802	0.127182	K01999	0.0318694	K02897	0.35436
K01808	2.3506	K02469	2.56353	K01776	2.66372	K01425	6.5715	K02946	0.126735	K04564	0.0318316	K09972	0.354098
K03561	2.35059	K07110	2.56291	K01156	2.66262	NA	6.57102	K03040	0.126721	K01736	0.0302103	K01623	0.353588
K03470	2.35055	K03431	2.56279	K02356	2.66262	K03768	6.56998	K03522	0.126333	K00523	0.028304	K03773	0.352281
K19416	2.35049	K06995	2.56258	K03667	2.66232	NA	6.56972	K02867	0.125473	K04771	0.0280107	K01995	0.351537
K00762	2.35025	K11074	2.5625	K06923	2.66194	NA	6.56693	K02867	0.125473	K07795	0.0272172	K04771	0.351185
K01696	2.35025	K06024	2.56219	K00800	2.66103	K03327	6.5657	K09972	0.125023	K03521	0.0271197	K17321	0.348184
K03575	2.35023	K01534	2.56177	K02503	2.66087	K08223	6.56519	K03767	0.124844	K09747	0.0267701	K00449	0.347865
K00012	2.35009	K07011	2.56091	K02448	2.66035	K01478	6.56412	K02016	0.124716	K06041	0.0265309	K06942	0.346996
K11074	2.35003	K17222	2.56087	K05366	2.65843	K04077	6.56324	K06942	0.124535	K01920	0.0257634	K09013	0.344987
K03974	2.3499	K07638	2.56074	K11962	2.65835	NA	6.56253	K17675	0.124466	K00761	0.0253673	K09458	0.343091
K02073	2.34976	K06079	2.56064	K02351	2.65755	K02112	6.56244	K00240	0.124265	K00145	0.0245913	K00616	0.342496
K03075	2.34974	K03075	2.56062	K15257	2.65702	NA	6.56226	K02503	0.123395	K02911	0.0242783	K01081	0.341782
K03073	2.3496	K02434	2.56009	K01803	2.65632	NA	6.56219	K00626	0.12333	K03640	0.0235594	K09882	0.340755
K00239	2.34844	K03611	2.55933	K13788	2.65595	NA	6.56129	K00134	0.12306	K04771	0.0219458	K02658	0.340088
K03282	2.34647	K00822	2.55897	K05606	2.65593	NA	6.55975	K02111	0.122126	K00133	0.0219251	K03111	0.338956
K07504	2.34639	K10943	2.55798	K03342	2.65518	NA	6.55918	K02946	0.121664	K08738	0.0218104	K11688	0.338747
K09788	2.34639	K02167	2.55796	K02665	2.65437	NA	6.55907	K00940	0.121029	K03111	0.0214973	K03773	0.337798
K03198	2.34637	K02188	2.55782	K00449	2.65407	K01697	6.55907	K02030	0.120794	K00627	0.0203496	K02035	0.337446
K03117	2.34598	K07003	2.55742	K06281	2.65345	K02343	6.55886	K01464	0.1207	K00568	0.0199665	K02600	0.33661
K01799	2.34584	K13821	2.55654	K01770	2.6522	NA	6.55812	K01679	0.120612	K02052	0.0193419	K07390	0.336289
K06989	2.34546	K03473	2.55398	K03437	2.65194	NA	6.5566	K00799	0.118967	K02948	0.019296	K01653	0.335826
K01953	2.34531	K03572	2.55267	K03118	2.65138	NA	6.55657	K02111	0.118279	K00351	0.0186491	K01999	0.335488
K03100	2.34525	K10125	2.55256	K07032	2.64851	NA	6.55413	K01915	0.117476	K01465	0.0183542	K02650	0.335288
K09933	2.34522	K01061	2.55215	K09928	2.64828	K02406	6.55335	K01999	0.1171	K00765	0.0175399	K13652	0.335177
K03431	2.34423	K09791	2.55184	K17752	2.64737	K17218	6.55125	K02600	0.116898	K01430	0.0169576	K02437	0.33356
K07113	2.34395	K08688	2.54906	K00350	2.64507	K03676	6.55095	K01082	0.116487	K01081	0.0161056	K00831	0.330997
K00263	2.34394	K10218	2.54899	K14645	2.64451	K01142	6.5488	K03406	0.116051	K02002	0.0159182	K03686	0.330308
K13774	2.34363	K01439	2.54862	K00282	2.64424	K02906	6.54874	K02358	0.115511	K03530	0.0157442	K00605	0.329878
K14977	2.34317	K09883	2.54812	K09956	2.64408	K00140	6.5483	K02836	0.115344	K02899	0.0156905	K01627	0.329719
K03203	2.34248	K04565	2.54723	K01816	2.64209	K03286	6.5458	K02051	0.114078	K01924	0.0149959	K00411	0.329347
K06968	2.3423	K00795	2.54575	K00054	2.64043	K00412	6.54531	K09972	0.113776	K03071	0.0142291	K00930	0.32894
K07793	2.3421	K00453	2.54534	K03186	2.6403	NA	6.5452	K07335	0.112316	K06720	0.0132675	K00766	0.328898
K02013	2.34192	K01737	2.54235	K07637	2.64022	NA	6.54469	K13652	0.112235	K08084	0.0128955	K03060	0.328678
K00868	2.34187	K02616	2.54234	K03809	2.63965	K02111	6.54449	K00762	0.111989	K03625	0.0124999	K07258	0.32839
K15582	2.34177	K14519	2.54199	K02611	2.63922	K02160	6.54377	K00067	0.110857	K00799	0.0106715	K02892	0.327928
K02523	2.34175	K11531	2.53888	K09808	2.63854	NA	6.54376	K02111	0.11078	K02939	0.0104061	K01875	0.32762
K06287	2.34166	K03501	2.5384	K18981	2.63827	K04562	6.54265	K00383	0.110646	K01638	0.0094229	K00761	0.326101
K01768	2.34145	K04764	2.53821	K09781	2.63768	K00655	6.54258	K03417	0.109107	K02358	0.00771257	K00228	0.325912
K00453	2.3414	K02106	2.53793	K01468	2.63492	NA	6.54246	K01885	0.109012	K12543	0.00728813	K02931	0.325512
K14155	2.34091	K09696	2.53699	K01620	2.633	K00970	6.54205	K00600	0.108644	K13979	0.00694371	K02926	0.325174
K09789	2.34079	K11904	2.53457	K08641	2.63255	NA	6.54199	K07042	0.108635	K03925	0.00690023	K02902	0.323851
K16011	2.34079	K09014	2.53432	K00376	2.63157	K07001	6.5419	K01451	0.108277	K01889	0.0068951	K10805	0.322762
K09955	2.3407	K19661	2.53425	K03684	2.63104	NA	6.54102	K06041	0.107686	K02058	0.00648546	K00954	0.32275
K20455	2.34067	K03432	2.53393	K11381	2.63035	K02961	6.53971	K07080	0.107581	K02058	0.00648546	K00334	0.322309
K14742	2.34064	K01031	2.53376	K05337	2.62922	K07058	6.53962	K01032	0.107543	K01736	0.00529901	K04043	0.322031
K01707	2.34015	K00283	2.53366	K11912	2.62896	K03617	6.53893	K00014	0.107152	K00384	0.00404203	K02003	0.32187
K11710	2.33997	K03806	2.53327	K19802	2.62847	NA	6.53867	K02035	0.106865	K01736	0.00392836	K01968	0.321521
K01698	2.33939	K14998	2.53323	K00568	2.6248	NA	6.53805	K04077	0.10652	K00626	0.00320978	K04043	0.321123
K10025	2.33909	K11472	2.53305	K03690	2.62366	K02469	6.53776	K02109	0.105588	K10804	0.00213969	K15866	0.320634
K07232	2.33836	K00602	2.53004	K02453	2.62323	NA	6.53471	K02965	0.105129	K02867	0.00197034	K02338	0.320323
K03154	2.33775	K02400	2.53	K01712	2.62235	NA	6.53426	K02876	0.104994	K01999	0.00140791	K01999	0.319785
K03654	2.33727	K01159	2.52879	K06953	2.6222	NA	6.5342	K02052	0.104776	K11688	0.00116785	K04047	0.319668
K03687	2.33703	K10680	2.52669	K06041	2.62203	K01092	6.53389	K01255	0.104726	K03771	-7.32579e-06	K06075	0.318013
K09941	2.33667	K00690	2.52627	K03596	2.62152	K03821	6.53315	K00940	0.104557	K00459	-0.000417202	K00627	0.31747
K05539	2.33665	K04094	2.52606	K01556	2.6213	K02016	6.53272	K11073	0.104117	K13693	-0.000648564	K00145	0.317144
K00286	2.3366	K02569	2.52606	K01735	2.62064	K09946	6.531	K01623	0.102902	K11532	-0.00106169	K00133	0.317053
K03647	2.336	K06883	2.52588	K02204	2.62014	K01918	6.5309	K02111	0.102665	K01430	-0.0016208	K02035	0.315211
K07814	2.336	K03553	2.52575	K00154	2.62008	K00955	6.53073	K00939	0.101381	K01915	-0.00188362	K01624	0.313118
K04757	2.336	K07218	2.52361	K05589	2.62006	NA	6.52922	K03522	0.101007	K00031	-0.00191981	K07045	0.312785
K06518	2.33599	K14980	2.5208	K07443	2.61971	K01251	6.52912	K00145	0.0987841	K14652	-0.00211906	K02048	0.312161
K03521	2.33599	K00652	2.5204	K01596	2.6194	NA	6.52911	K00145	0.0987841	K09987	-0.0026491	K04043	0.31215
K16074	2.33597	K01206	2.52037	K08680	2.61927	K09761	6.52534	K07258	0.0987769	K01093	-0.00268616	K04043	0.311532
K03585	2.33572	K03775	2.51739	K02231	2.61914	K07636	6.52532	K07302	0.0986369	K01451	-0.00367052	K13583	0.310969
K06175	2.33522	K03579	2.5165	K07089	2.61859	NA	6.52519	K00769	0.0979915	K03530	-0.00369068	K02051	0.310036
K00140	2.33513	K02394	2.51617	K08967	2.61799	K09697	6.52508	K00645	0.0957188	K17675	-0.0037207	K01032	0.309697
K00305	2.33466	K01455	2.51464	K11068	2.61771	K01491	6.52466	K01902	0.0942896	K00927	-0.00451887	K02356	0.309292
K00075	2.33461	K12284	2.51342	K02168	2.61622	K13628	6.52252	K06149	0.0932376	K00548	-0.00468241	K10232	0.309028
K01273	2.3344	K07167	2.51164	K02038	2.61616	K03667	6.52152	K00059	0.0931699	K00459	-0.00477704	K03564	0.307546
K05800	2.33327	K13626	2.50777	K01480	2.61595	K00088	6.52132	K07080	0.0926462	K15986	-0.0056149	K01962	0.306855
K07478	2.33292	K01782	2.50665	K19191	2.61476	NA	6.52077	K08720	0.092423	K08602	-0.00597033	K17321	0.306693
K17214	2.33235	K04652	2.50651	K06959	2.61467	NA	6.52039	K00076	0.0921539	K02112	-0.00666046	K02913	0.306617
K00479	2.33228	K01868	2.50626	K17713	2.61426	NA	6.51949	K02055	0.0920637	K10439	-0.00669465	K03111	0.306424
K01703	2.33217	K00528	2.50394	K02864	2.61154	NA	6.51869	K03286	0.0916418	K00940	-0.00704242	K01092	0.306416
K17329	2.33217	K04566	2.50374	K11159	2.61131	NA	6.51598	K00013	0.0911403	K01647	-0.00706187	K05808	0.306347
K16264	2.33193	K04079	2.50331	K03769	2.60912	NA	6.51551	K12209	0.090351	K01448	-0.00752937	K00413	0.30586
K00602	2.33173	K01740	2.50319	K00773	2.60867	K07089	6.51347	K00832	0.0892821	K01920	-0.00777501	K00253	0.305812
K05820	2.33168	K09895	2.50247	K00595	2.60803	K01783	6.51325	K01996	0.0881213	K02231	-0.0078264	K00645	0.305164
K12281	2.33117	K02670	2.50241	K03565	2.60745	NA	6.51242	K09747	0.0876739	K04764	-0.00852334	K15866	0.303278
K01695	2.33058	K01055	2.50163	K02037	2.60727	NA	6.51195	K00789	0.0869204	K02051	-0.00972808	K01358	0.303197
K01488	2.32978	K06034	2.50058	K02301	2.6068	K02913	6.51103	K02113	0.0856534	K02988	-0.0100296	K01358	0.303197
K06969	2.32944	K01971	2.50006	K00140	2.60613	K03621	6.511	K01736	0.0854131	K03111	-0.0110349	K03769	0.302298
K07075	2.32942	K02411	2.49875	K06142	2.60591	K08974	6.50836	K03210	0.0852693	K03704	-0.0110905	K02864	0.302151
K07787	2.32906	K02502	2.49777	K07027	2.60559	K03722	6.50796	K00413	0.0845653	K01417	-0.0119327	K02510	0.301743
K02676	2.32893	K10716	2.49251	K06446	2.60537	NA	6.50745	K02437	0.0845363	K17321	-0.0140337	K01996	0.301702
K15268	2.32851	K01515	2.49203	K02005	2.60498	K14187	6.5069	K00024	0.0839962	K07080	-0.014937	K04043	0.301581
K00133	2.32788	K00954	2.49196	K09009	2.60448	K00033	6.50681	K01714	0.0839423	K09252	-0.0153622	K03406	0.300548
K15067	2.3278	K03560	2.49188	K00294	2.6029	K02669	6.5066	K03841	0.0836571	K03797	-0.0167251	K01028	0.299906
K10960	2.32771	K02015	2.49156	K08974	2.60059	NA	6.50626	K03782	0.0834797	K02939	-0.0168096	K01912	0.299899
K00343	2.32736	K02806	2.49147	K02569	2.59918	NA	6.50592	K02939	0.0834605	K03521	-0.0178348	K02902	0.29968
K06079	2.32722	K01638	2.49125	K07213	2.59878	K07275	6.50528	K02988	0.0831419	K03637	-0.0182638	K09252	0.299314
K07265	2.32675	K07716	2.49113	K01613	2.59859	NA	6.50471	K01487	0.0830838	K00793	-0.0187609	K01673	0.298391
K14260	2.32652	K00053	2.49037	K01993	2.59814	K11898	6.50466	K00297	0.0826291	K00528	-0.0189113	K07231	0.298121
K09930	2.32628	K07576	2.4876	K05788	2.59688	K02527	6.50438	K10227	0.0822814	K00817	-0.0195423	K00762	0.297789
K01739	2.32623	K15786	2.48752	K00325	2.59671	K02456	6.50339	K00832	0.0818057	K02012	-0.019986	K02933	0.297618
K03741	2.32612	K03581	2.48742	K02282	2.59516	NA	6.50089	K02002	0.0815768	K03594	-0.0201876	K03625	0.297175
K03147	2.32583	K02427	2.48706	K11783	2.59203	NA	6.50075	K00031	0.0814125	K01999	-0.0201927	K15778	0.296347
K01591	2.32576	K03407	2.48689	K07136	2.58931	NA	6.49729	K04751	0.0803436	K03406	-0.0212077	K02884	0.295334
K00627	2.32523	K02672	2.48543	K18541	2.58903	K03559	6.49663	K03413	0.0803036	K05788	-0.021762	K17321	0.29488
K19267	2.32492	K02823	2.48167	K13979	2.58812	NA	6.49579	K00134	0.0802809	K00134	-0.0221796	K11065	0.294831
K01267	2.32463	K06134	2.48147	K00850	2.58792	K00029	6.49488	K08738	0.078553	K04565	-0.0232231	K02863	0.294364
K03530	2.32378	K03578	2.48091	K00639	2.58724	K03310	6.49386	K09013	0.0783162	K03564	-0.0236127	K09882	0.29406
K03655	2.32307	K01662	2.47952	K03305	2.5861	K11960	6.49235	K05788	0.0779449	K03624	-0.0236455	K00114	0.293514
K01887	2.32073	K02414	2.47927	K00971	2.58396	K04078	6.49226	K00973	0.0778884	K00140	-0.0248299	K02892	0.293293
K11065	2.31818	K14660	2.47887	K07660	2.58294	NA	6.49221	K02863	0.0777903	K13766	-0.0253423	K04088	0.293141
K12573	2.31804	K17828	2.47884	K00253	2.58292	NA	6.49156	K07080	0.0776925	K01681	-0.0263461	K02501	0.292562
K15725	2.31706	K09807	2.47726	K07259	2.582	K02687	6.48879	K01689	0.0773127	K00133	-0.026593	K01903	0.292467
K02970	2.31671	K14731	2.47713	K07742	2.57959	NA	6.48852	K03686	0.0767967	K03594	-0.0270256	K01999	0.292179
K03581	2.31649	K01872	2.47403	K00303	2.57957	K01626	6.48795	K01999	0.0760425	K03771	-0.0278595	K09969	0.292073
K16055	2.31439	K03641	2.47403	K02658	2.57941	K02003	6.48728	K01417	0.0759957	K17321	-0.0282584	K02956	0.291594
K01969	2.31417	K02342	2.4724	K00836	2.57821	NA	6.48676	K01142	0.0753777	K01999	-0.0283128	K01714	0.291468
K00220	2.31403	K10804	2.47239	K02338	2.5773	NA	6.48669	K01142	0.0748661	K01082	-0.0286785	K09969	0.290363
K01721	2.3138	K03809	2.47211	K02054	2.57696	NA	6.48303	K00788	0.0746784	K01999	-0.0304496	K02961	0.288553
K01270	2.31378	K07146	2.47149	K06187	2.57642	NA	6.48264	K01902	0.074514	K01999	-0.0306984	K01996	0.288255
K02026	2.31251	K11475	2.47067	K16013	2.57611	K07263	6.48208	K00627	0.0743898	K02835	-0.0313343	K00384	0.288243
K01470	2.31234	K01246	2.46855	K05349	2.57571	K02305	6.48031	K00627	0.0743898	K02111	-0.0315811	K04077	0.288037
K08998	2.31127	K01429	2.46835	K08973	2.5751	K15738	6.47875	K01902	0.0740545	K11069	-0.032291	K01989	0.287952
K02238	2.31122	K02401	2.46822	K02621	2.57342	K04561	6.47847	K01902	0.0740545	K00031	-0.032574	K00128	0.287475
K03410	2.31116	K06016	2.46819	K03646	2.572	K07516	6.47653	K01963	0.0729606	K04764	-0.0341571	K03594	0.286834
K01810	2.31098	K01745	2.46584	K12257	2.56919	NA	6.47608	K03640	0.0728665	K05788	-0.0347493	K01902	0.286476
K03593	2.31058	K09933	2.46573	K18688	2.56907	NA	6.47586	K03640	0.0728665	K02902	-0.0348113	K01999	0.285662
K19664	2.31053	K08303	2.46539	K13482	2.56887	K02495	6.47578	K03640	0.072682	K02956	-0.0354205	K01999	0.284127
K01667	2.3097	K02768	2.46448	K06991	2.5664	NA	6.47517	K01649	0.0725669	K02016	-0.0358242	K01434	0.283881
K01479	2.30792	K08483	2.46448	K01760	2.56398	NA	6.47459	K01999	0.0718285	K01142	-0.0360911	K01689	0.283692
K10110	2.30537	K11183	2.46448	K07091	2.56043	K12658	6.47459	K00133	0.0715451	K00208	-0.0373294	K02035	0.283002
K01256	2.30519	K03628	2.46374	K08282	2.55813	K00335	6.47396	K01996	0.0714731	K00647	-0.0384477	K00059	0.281145
K01183	2.29782	K15770	2.46332	K07278	2.55578	K03597	6.47334	K03676	0.0707065	K00052	-0.0389582	K15986	0.281097
K03805	2.29746	K01966	2.46196	K12373	2.55534	K18850	6.47311	K00826	0.0700173	K02437	-0.0393685	K02012	0.28093
K00240	2.29636	K03576	2.45984	K03599	2.55531	NA	6.47054	K02111	0.0683204	K00097	-0.0404673	K01960	0.280876
K00564	2.29597	K02053	2.45818	K07574	2.55525	K11708	6.46933	K04564	0.0668452	K15866	-0.0414597	K06075	0.280583
K01431	2.29451	K03217	2.45303	K06163	2.55493	NA	6.46816	K02275	0.0663958	K00067	-0.041908	K03218	0.280125
K05946	2.29412	K01920	2.45289	K03572	2.55401	NA	6.46701	K06041	0.0660896	K06929	-0.0429196	K02002	0.279105
K01676	2.29367	K12206	2.45139	K11731	2.55359	NA	6.46657	K01999	0.0659694	K02372	-0.0438133	K02109	0.279035
K13788	2.29311	K02195	2.45137	K02160	2.55211	K13657	6.4663	K02510	0.0658497	K00024	-0.0439204	K02051	0.279004
K02520	2.29172	K09861	2.45042	K01873	2.55205	NA	6.4647	K03568	0.0655771	K00940	-0.0469946	K11688	0.278245
K02283	2.29153	K07077	2.44999	K05516	2.55201	NA	6.46214	K01999	0.063961	K11688	-0.0492668	K00286	0.278179
K07394	2.28918	K03851	2.44679	K07245	2.5508	NA	6.46172	K00799	0.0634887	K00124	-0.0510014	K01627	0.277309
K00154	2.28907	K01874	2.44678	K00761	2.55041	K02886	6.46141	K02372	0.0629868	K02035	-0.0511112	K01704	0.277042
K01286	2.28895	K01857	2.44669	K02659	2.55008	NA	6.45967	K02372	0.0629868	K01740	-0.0513479	K02035	0.276228
K05524	2.28831	K00088	2.44571	K03747	2.54924	K01999	6.45945	K01673	0.0624997	K02372	-0.0516845	K03979	0.27454
K15773	2.2881	K02082	2.44337	K01337	2.549	K03929	6.45787	K01714	0.0621719	K02055	-0.0520103	K03746	0.274168
K12524	2.28777	K10112	2.44267	K01247	2.54892	K02654	6.4571	K00616	0.0620559	K14519	-0.0522996	K02051	0.272949
K12506	2.28767	K17884	2.44227	K00673	2.54835	NA	6.45615	K09810	0.0618866	K14519	-0.0522996	K16329	0.272624
K04094	2.28731	K09860	2.44174	K03611	2.54603	NA	6.45474	K00762	0.0615618	K02500	-0.0523398	K00331	0.272621
K03745	2.28714	K07715	2.44162	K00795	2.54209	NA	6.45322	K09987	0.0612898	K09972	-0.0529526	K00459	0.27188
K01434	2.28486	K02001	2.4415	K00286	2.54108	K01883	6.45306	K02234	0.0611774	K02946	-0.0532181	K00973	0.27087
K02343	2.28358	K07736	2.4402	K18148	2.54003	K01626	6.45296	K09780	0.0604358	K07032	-0.0533755	K01902	0.270065
K01866	2.28347	K03324	2.44017	K01955	2.5389	K01924	6.45146	K01092	0.0604244	K02890	-0.0541947	K00459	0.269927
K02887	2.28315	K02413	2.43974	K04072	2.53787	K01273	6.45068	K01902	0.0601508	K11907	-0.0551009	K01011	0.269827
K09958	2.28306	K05973	2.43887	K00720	2.53663	NA	6.45024	K01902	0.0601508	K00973	-0.0552155	K01996	0.269416
K13444	2.28305	K11179	2.43864	K02233	2.53574	K02114	6.44967	K00627	0.0586235	K01999	-0.055942	K01999	0.268905
K18613	2.28304	K03183	2.43862	K02276	2.53508	K00135	6.44687	K01627	0.0577807	K03496	-0.05623	K00626	0.268406
K02362	2.28303	K00752	2.43862	K03043	2.53492	K11963	6.44654	K03519	0.0569798	K02356	-0.0565751	K00336	0.267199
K03497	2.283	K09007	2.43745	K07671	2.53469	NA	6.44388	K09458	0.0569608	K17321	-0.0569699	K06720	0.267029
K13874	2.28296	K01560	2.43727	K12573	2.53242	NA	6.44388	K00346	0.0557205	K00940	-0.0578657	K07080	0.266775
K01206	2.28295	K03977	2.43671	K02429	2.53095	NA	6.44256	K00626	0.055643	K15576	-0.0595532	K02518	0.266685
K05780	2.28223	K01585	2.43621	K14445	2.53058	NA	6.44247	K01028	0.0555957	K03521	-0.0609827	K09969	0.266484
K01956	2.28217	K09920	2.43416	K19270	2.52985	K01951	6.44225	K03832	0.0552732	K03521	-0.0609827	K03521	0.265315
K05595	2.28216	K01012	2.43351	K02010	2.52927	K15862	6.44167	K05524	0.054847	K04078	-0.0636001	K00626	0.265077
K17222	2.28169	K00821	2.43254	K04100	2.52926	K04077	6.4407	K01589	0.0548042	K05787	-0.0640456	K03704	0.264048
K05577	2.28119	K01695	2.43186	K02455	2.52916	NA	6.43771	K01589	0.0548042	K00799	-0.0643027	K01011	0.263811
K07659	2.28105	K05540	2.43144	K10679	2.52787	NA	6.43715	K07045	0.0540145	K01876	-0.0646094	K00145	0.263317
K13051	2.28077	K01469	2.42933	K05515	2.52702	K11904	6.43635	K11688	0.0530066	K08738	-0.0650709	K00761	0.260603
K16844	2.28032	K00239	2.42833	K02337	2.52693	K00058	6.43512	K02897	0.0527222	K02967	-0.0653823	K00135	0.259029
K00950	2.2802	K02664	2.42753	K17215	2.52594	K03075	6.43485	K01031	0.0525228	K00761	-0.067128	K00560	0.258819
K03931	2.27979	K00370	2.42638	K04487	2.52541	K00773	6.43391	K00658	0.0513334	K01876	-0.0673401	K03406	0.25658
K14645	2.27969	K00558	2.42554	K00991	2.52504	NA	6.43388	K08305	0.0512774	K09987	-0.0678532	K07263	0.256213
K01486	2.27849	K02052	2.4252	K03281	2.52448	NA	6.43161	K02109	0.0512753	K00384	-0.0686382	K07447	0.254037
K02931	2.27826	K00349	2.42506	K11105	2.52426	K02946	6.43109	K03594	0.0511041	K01709	-0.0691023	K01081	0.25372
K07019	2.27812	K01042	2.42496	K12508	2.52418	K14540	6.43103	K02052	0.050651	K01999	-0.0692925	K00286	0.252819
K00681	2.27766	K16011	2.42463	K03636	2.52412	NA	6.43072	K01273	0.0499853	K02030	-0.069932	K00351	0.251762
K07454	2.27765	K01524	2.42432	K19714	2.52348	NA	6.43067	K00411	0.0497637	K00133	-0.0703257	K01610	0.25149
K02950	2.27761	K00074	2.42414	K03086	2.52311	NA	6.42903	K02002	0.0495405	K00133	-0.0703257	K00817	0.251239
K01066	2.27727	K07394	2.42351	K14267	2.52279	K02355	6.4276	K03782	0.0484002	K00626	-0.0703571	K07164	0.251173
K03752	2.27715	K01754	2.42251	K03570	2.51932	K02435	6.42746	K03684	0.0475345	K00883	-0.0718972	K03851	0.250726
K15771	2.2771	K17947	2.42218	K13587	2.51913	K00330	6.4262	K01915	0.0473743	K02948	-0.0718999	K02052	0.250211
K00341	2.27707	K00569	2.42142	K02653	2.51778	NA	6.42608	K00457	0.04727	K00114	-0.0722791	K03704	0.249116
K07170	2.27703	K03694	2.4199	K02313	2.51743	K16363	6.42556	K00626	0.0472042	K16514	-0.0726628	K03406	0.248704
K00104	2.27686	K09922	2.41937	K14597	2.51694	K07080	6.42521	K02111	0.0471626	K02600	-0.0729103	K02027	0.248586
K02687	2.27642	K12276	2.41756	K13775	2.51566	NA	6.42518	K17315	0.0470637	K00059	-0.0743249	K07127	0.247214
K06953	2.2764	K18989	2.41692	K18968	2.515	NA	6.41935	K04087	0.0461191	K00573	-0.0752321	K01790	0.245556
K03811	2.27636	K10979	2.41656	K06213	2.51449	K00282	6.41914	K00020	0.0460464	K00626	-0.0755097	K02935	0.245445
K01653	2.27628	K14274	2.41584	K02851	2.51424	NA	6.41816	K03969	0.0450575	K03684	-0.0759218	K02956	0.245295
K00452	2.27602	K03812	2.41431	K02568	2.51356	K11895	6.41809	K00121	0.0445188	K10220	-0.077428	K06016	0.245217
K10806	2.27518	K00174	2.41331	K06878	2.51299	NA	6.41808	K02948	0.0429346	K01995	-0.077574	K00059	0.244797
K05808	2.27498	K12283	2.41205	K07452	2.51276	K03043	6.41744	K00681	0.0425696	K00059	-0.0781649	K02965	0.244327
K03333	2.2748	K00275	2.40931	K03503	2.51256	NA	6.41699	K02836	0.0423964	K03704	-0.0782276	K00128	0.243857
K02622	2.27445	K10229	2.40876	K02198	2.51196	K00128	6.41556	K03710	0.0423959	K06966	-0.0797678	K17321	0.242982
K06950	2.27309	K05560	2.4082	K01534	2.51164	K07301	6.41526	K03531	0.0420843	K00128	-0.0799267	K17321	0.242982
K03199	2.27308	K00832	2.40771	K00790	2.51108	K00942	6.41526	K03530	0.0409326	K01999	-0.0799683	K02909	0.242844
K03733	2.27308	K06915	2.40752	K01031	2.51036	K01465	6.41455	K09165	0.0401244	K01609	-0.0801599	K00114	0.242154
K01053	2.27308	K09882	2.40747	K00684	2.51022	K04087	6.41355	K07080	0.0396969	K10036	-0.0805095	K00114	0.242154
K00560	2.27308	K00425	2.40691	K00958	2.51012	NA	6.41343	K01738	0.0392766	K00832	-0.0805845	K01885	0.241995
K05596	2.27308	K10441	2.40629	K00851	2.50857	K02460	6.41035	K00658	0.0385023	K01028	-0.0807619	K01714	0.241869
K03185	2.27307	K05571	2.40604	K03201	2.50855	K00240	6.40975	K09969	0.0379907	K04564	-0.0808283	K01963	0.241481
K03312	2.27306	K07164	2.40528	K02197	2.50738	K01647	6.40816	K02956	0.0373202	K01640	-0.0811888	K02372	0.239347
K01507	2.27302	K09800	2.40449	K02567	2.50735	K02259	6.40756	K02113	0.0370686	K02939	-0.0816251	K02160	0.239347
K11073	2.27299	K00287	2.40447	K11177	2.50661	NA	6.40707	K01081	0.0356545	K02601	-0.0834573	K09165	0.238352
K00302	2.27298	K19664	2.40293	K09958	2.5065	NA	6.40603	K00605	0.0346775	K02052	-0.0842348	K01465	0.237552
K02012	2.27297	K01907	2.40248	K09889	2.5041	K11896	6.40587	K01736	0.0344549	K01081	-0.0852938	K01589	0.236842
K07343	2.27297	K07180	2.40196	K00974	2.50352	K02237	6.40544	K00616	0.0343495	K00528	-0.0854705	K00161	0.234984
K07482	2.27297	K04767	2.40145	K00175	2.50315	NA	6.40322	K02051	0.0337787	K16319	-0.0855025	K01885	0.234758
K17249	2.27296	K11717	2.40131	K09806	2.50297	K03798	6.40238	K03519	0.0337513	K02959	-0.0858123	K03406	0.234606
K00148	2.27295	K07225	2.40062	K03046	2.50176	K01990	6.4016	K01790	0.0337219	K04083	-0.0868769	K03406	0.234606
K09761	2.27294	K06929	2.4003	K16925	2.50053	K00658	6.40132	K03782	0.0336405	K02114	-0.0873411	K03406	0.234606
K01258	2.2729	K13653	2.39999	K01845	2.50035	NA	6.40093	K00681	0.0331416	K03522	-0.0877774	K03406	0.234606
K13745	2.27289	K02054	2.3999	K03270	2.50024	NA	6.40012	K08602	0.0317675	K03704	-0.0884144	K03406	0.234606
K08974	2.27289	K07089	2.39943	K01070	2.49861	K03676	6.39981	K02112	0.0317086	K00133	-0.089645	K03406	0.234606
K09826	2.27288	K07724	2.39907	K12524	2.49648	K03612	6.39981	K02935	0.0316807	K01814	-0.0907517	K03776	0.234606
K03650	2.27288	K01628	2.39858	K15778	2.49639	K03088	6.39873	K01872	0.0308072	K01029	-0.0921692	K03406	0.234606
K17662	2.27287	K06013	2.39857	K09690	2.49591	K02935	6.39832	K00311	0.0289796	K02890	-0.0931128	K03406	0.234606
K13587	2.27274	K04744	2.39833	K13771	2.49532	K00368	6.39768	K01885	0.0288043	K02200	-0.0931301	K03406	0.234606
K02613	2.27265	K07283	2.39671	K05595	2.49416	K00616	6.39752	K01480	0.0284331	K08691	-0.0931612	K03406	0.234606
K02945	2.27241	K15984	2.39592	K02055	2.49294	K09001	6.39736	K01681	0.0273697	K00052	-0.0936807	K09987	0.234228
K19304	2.27187	K15777	2.39574	K15371	2.49157	K09159	6.39657	K04087	0.0272131	K03060	-0.094181	K02027	0.23407
K01955	2.27091	K02837	2.39522	K00997	2.49139	NA	6.39516	K03519	0.0269512	K00600	-0.094597	K02897	0.232751
K03184	2.27036	K07213	2.39424	K01580	2.49065	K01956	6.3951	K07045	0.026912	K07302	-0.0958916	K02112	0.232588
K03628	2.26872	K15785	2.39294	K12980	2.48998	K00951	6.39473	K03497	0.0260303	K01996	-0.0990501	K03282	0.232075
K02472	2.26842	K00036	2.39075	K03497	2.48997	K00927	6.3939	K01428	0.0256155	K01749	-0.0990972	K00114	0.229955
K00782	2.26834	K15012	2.39066	K09795	2.48973	NA	6.39231	K01647	0.025228	K02113	-0.0991538	K03111	0.229788
K02825	2.26622	K09689	2.39042	K11085	2.48854	NA	6.39154	K01647	0.025228	K00826	-0.100033	K01928	0.229443
K06896	2.26579	K00854	2.38993	K17226	2.48851	K04488	6.39094	K01749	0.0251895	K00121	-0.100711	K11903	0.229134
K03074	2.26527	K02005	2.3899	K04488	2.48841	K00640	6.39014	K00639	0.0230215	K11209	-0.10093	K17321	0.228001
K06187	2.26403	K03688	2.38989	K00783	2.48837	K03269	6.38984	K01996	0.0226295	K00812	-0.100954	K02112	0.226018
K00332	2.26377	K02010	2.38923	K07003	2.48745	K00287	6.38901	K03773	0.0221434	K00939	-0.101881	K02112	0.226018
K00566	2.26352	K03841	2.38906	K20250	2.48593	K03925	6.38893	K01951	0.0216275	K00940	-0.102433	K00134	0.225242
K03046	2.26227	K05606	2.38877	K10561	2.48516	K11783	6.38773	K03599	0.021373	K00263	-0.102521	K03768	0.224843
K03808	2.26094	K01934	2.38847	K01969	2.48417	K01962	6.38615	K04564	0.0213084	K02012	-0.103226	K10805	0.224479
K03781	2.25723	K00097	2.38836	K05816	2.48379	NA	6.38553	K14652	0.0205	K11073	-0.104166	K01875	0.224031
K06379	2.25698	K03466	2.38817	K18889	2.48354	K01903	6.38533	K02035	0.0193056	K01808	-0.10514	K00615	0.223989
K14170	2.25369	K09760	2.38809	K05774	2.48223	NA	6.38394	K02948	0.0189527	K02036	-0.105924	K00046	0.2233
K00962	2.25147	K03828	2.38649	K03526	2.48186	K03654	6.38208	K03769	0.0188965	K01654	-0.107532	K03530	0.221172
K17218	2.25018	K00448	2.38611	K13896	2.48174	NA	6.38208	K02052	0.0183265	K08691	-0.109471	K00626	0.22108
K06959	2.24693	K13592	2.38587	K00937	2.4811	K07070	6.37979	K03524	0.0183153	K01698	-0.109664	K02012	0.219814
K01484	2.24669	K07044	2.38535	K08301	2.48051	NA	6.37901	K01681	0.0183106	K02035	-0.110374	K01885	0.219164
K01664	2.24135	K06907	2.38466	K05833	2.47983	K08281	6.37894	K10220	0.0180174	K02838	-0.112562	K10546	0.219017
K02039	2.23883	K13060	2.38376	K05596	2.4793	NA	6.37892	K11751	0.0175532	K00616	-0.11414	K02876	0.218176
K18688	2.23744	K02182	2.38306	K03744	2.4793	K11907	6.37836	K04063	0.0171014	K08738	-0.114641	K01962	0.217889
K02470	2.2363	K04568	2.3828	K02666	2.47919	NA	6.37665	K18235	0.017059	K00259	-0.1149	K02600	0.217725
K04487	2.23537	K01580	2.38227	K08082	2.478	K00850	6.37649	K01999	0.016893	K00560	-0.117073	K02935	0.217649
K07012	2.23393	K03464	2.38181	K07018	2.47794	K03596	6.37492	K00253	0.0167862	K00023	-0.117668	K02529	0.217444
K03929	2.2336	K09158	2.38123	K02029	2.47715	K02945	6.37478	K09969	0.0164316	K03040	-0.117912	K01902	0.217275
K16563	2.23244	K03526	2.38091	K00448	2.47699	K04487	6.37416	K01738	0.0161038	K02867	-0.118152	K00020	0.216953
K03554	2.23	K07443	2.38088	K01523	2.47621	NA	6.37335	K01429	0.0160805	K07263	-0.118178	K03744	0.21596
K03643	2.22771	K00480	2.38081	K03417	2.47618	K03702	6.37328	K02871	0.0157307	K01923	-0.118199	K17321	0.214826
K00949	2.22764	K06889	2.38037	K11904	2.47573	NA	6.37213	K02112	0.015509	K02967	-0.118452	K02052	0.214711
K00161	2.22687	K01886	2.38024	K07536	2.47497	K11901	6.3719	K02112	0.015509	K01687	-0.118643	K02358	0.213867
K11068	2.22656	K13796	2.37771	K07258	2.47468	NA	6.37157	K00703	0.0143919	K01933	-0.118875	K05808	0.213716
K02024	2.22567	K15342	2.37661	K16784	2.47417	K02313	6.37154	K00795	0.0141404	K04564	-0.119867	K02892	0.213653
K01872	2.22446	K03098	2.37399	K00285	2.47411	NA	6.37151	K02051	0.0141064	K09857	-0.119964	K00331	0.213096
K03973	2.22414	K00748	2.37384	K07482	2.47393	K15580	6.37119	K16319	0.0138644	K03624	-0.120242	K01920	0.212998
K07337	2.22283	K07058	2.37232	K03215	2.47383	K01925	6.37064	K02913	0.0134406	K01999	-0.120319	K00114	0.21294
K06872	2.22269	K09166	2.37183	K01739	2.47317	K07507	6.3703	K01999	0.0130453	K01716	-0.120692	K08084	0.212291
K07258	2.22259	K13745	2.37162	K02558	2.47266	K00762	6.36729	K02863	0.0129171	K00939	-0.121523	K02051	0.212253
K09956	2.22235	K11720	2.37158	K07315	2.47251	NA	6.36717	K01081	0.0126729	K07082	-0.122704	K03111	0.212037
K08307	2.22193	K05833	2.36909	K06987	2.47225	NA	6.36592	K03686	0.0124995	K01956	-0.12309	K01733	0.211869
K11105	2.22154	K13598	2.36779	K05781	2.47221	NA	6.36508	K00616	0.0122092	K01960	-0.123554	K12368	0.21072
K07749	2.22112	K03932	2.36749	K03284	2.47037	NA	6.36161	K00020	0.0114614	K01960	-0.123554	K02657	0.20939
K07141	2.2192	K09810	2.36692	K03775	2.46962	NA	6.36158	K00600	0.0106443	K03594	-0.123763	K02657	0.20939
K06949	2.21804	K15011	2.36687	K03424	2.46891	NA	6.36153	K02863	0.0102033	K07302	-0.124094	K02073	0.209322
K11755	2.21765	K08365	2.36534	K01676	2.46819	K09967	6.36136	K03406	0.00844716	K00239	-0.124911	K01889	0.208878
K03560	2.21733	K03495	2.36389	K03680	2.46764	NA	6.36116	K00208	0.00758984	K07080	-0.126182	K02933	0.207802
K00088	2.21722	K06597	2.36358	K00045	2.46731	NA	6.36076	K08691	0.00751328	K00023	-0.126262	K11065	0.207664
K06898	2.21688	K12267	2.36357	K17662	2.46517	K02065	6.35992	K00681	0.00552657	K01999	-0.126284	K00134	0.206997
K02879	2.21538	K03169	2.36329	K07403	2.465	NA	6.3596	K09985	0.00547634	K02909	-0.127463	K02838	0.20698
K07225	2.21377	K00958	2.3628	K20455	2.46481	NA	6.35959	K15866	0.00536353	K00239	-0.127801	K17321	0.205595
K05973	2.21299	K00859	2.36236	K08676	2.46384	K02887	6.35877	K17722	0.00516882	K01945	-0.12794	K01623	0.2051
K03636	2.21282	K03752	2.36227	K17238	2.46318	K02410	6.35854	K02948	0.00511321	K11209	-0.128127	K04043	0.204205
K07058	2.21214	K06888	2.3615	K07724	2.46316	NA	6.35848	K06997	0.00494494	K03782	-0.128309	K01029	0.201761
K01785	2.21173	K03380	2.35995	K01783	2.46309	NA	6.35639	K03522	0.00489087	K01940	-0.128569	K00411	0.200256
K16650	2.21128	K01079	2.35868	K09957	2.46284	NA	6.35541	K03530	0.00484322	K01996	-0.129104	K00411	0.199613
K00275	2.21109	K07045	2.35864	K06189	2.46085	NA	6.35529	K00133	0.00470204	K00133	-0.129563	K01179	0.199082
K06213	2.21094	K02389	2.35857	K01589	2.46041	K00799	6.35478	K15866	0.00404705	K09882	-0.130048	K03406	0.198548
K03771	2.20944	K17204	2.35844	K13592	2.46	NA	6.35426	K04078	0.00313131	K03518	-0.130614	K07657	0.198261
K07266	2.2086	K05596	2.35834	K06968	2.45991	NA	6.35421	K01689	0.002653	K06942	-0.130806	K03406	0.19781
K07653	2.2086	K02282	2.35771	K06188	2.45971	K01779	6.35421	K01647	0.00228706	K02959	-0.131074	K00161	0.19708
K03601	2.20793	K01869	2.35747	K07147	2.45838	K09858	6.35274	K01255	0.00226705	K03386	-0.131619	K00053	0.196829
K02933	2.2078	K07126	2.35664	K15513	2.45741	K02952	6.34875	K01903	0.00208382	K04764	-0.132267	K00620	0.196268
K13795	2.20775	K11381	2.35543	K13652	2.45517	K01338	6.3458	K02433	0.0017053	K04764	-0.132267	K07152	0.196128
K11897	2.20469	K01555	2.35488	K01929	2.45396	NA	6.34533	K09882	0.00127721	K01951	-0.1325	K01999	0.1956
K02005	2.2046	K06218	2.35451	K13288	2.45383	K12994	6.34397	K00128	0.000981694	K09780	-0.132688	K07335	0.195308
K07056	2.20428	K00127	2.35323	K01270	2.45344	K01995	6.34332	K02112	0.000624001	K00076	-0.13332	K01714	0.195096
K13069	2.20245	K06997	2.35283	K10019	2.45309	K07214	6.34204	K00826	0.000223521	K01032	-0.133771	K04078	0.194413
K09699	2.19952	K01056	2.35231	K01654	2.45241	NA	6.34167	K04063	-0.000275654	K02959	-0.135134	K02035	0.194359
K11900	2.19841	K00956	2.35198	K02460	2.45164	K13662	6.34118	K06942	-0.000338452	K01689	-0.135244	K01480	0.193894
K01784	2.19809	K10536	2.35064	K12994	2.45106	NA	6.34039	K01623	-0.00122097	K02012	-0.135374	K01885	0.193093
K03856	2.19785	K01599	2.35053	K03431	2.45037	NA	6.34018	K01429	-0.00155379	K01273	-0.135529	K03687	0.192801
K08289	2.1976	K00992	2.35044	K09898	2.4498	NA	6.33976	K02948	-0.00189499	K09972	-0.138696	K02112	0.191811
K04066	2.19755	K14447	2.34954	K03405	2.44945	K00666	6.3385	K03769	-0.00208156	K09972	-0.138696	K09458	0.191107
K01873	2.19572	K03281	2.34931	K00446	2.44885	K01872	6.33839	K00883	-0.00229051	K14155	-0.140871	K01284	0.190779
K00392	2.19453	K06891	2.34728	K13015	2.44884	K01887	6.33593	K02051	-0.00272414	K00963	-0.142397	K05606	0.190483
K00098	2.19353	K00441	2.34681	K00772	2.44873	K01560	6.33451	K02503	-0.00306759	K01687	-0.143172	K00031	0.188665
K07148	2.19052	K10440	2.34662	K07058	2.44869	K06166	6.33365	K01903	-0.00452724	K02967	-0.143488	K00674	0.187226
K01745	2.19015	K01826	2.34466	K00566	2.44865	K04079	6.33299	K01081	-0.00461414	K03040	-0.144923	K09986	0.186638
K01817	2.1876	K07483	2.34424	K00355	2.44824	NA	6.33254	K02867	-0.00520279	K00703	-0.144956	K00523	0.186602
K01439	2.18726	K16150	2.33965	K16244	2.44708	K02495	6.33172	K00626	-0.00548372	K05813	-0.145273	K00215	0.185998
K01493	2.18687	K06991	2.3393	K10111	2.44454	K02358	6.33168	K03704	-0.00568576	K02160	-0.146248	K11913	0.185384
K06973	2.18648	K09930	2.33894	K01810	2.44419	NA	6.33131	K01783	-0.00611489	K10439	-0.146669	K01142	0.185186
K06075	2.18608	K06876	2.33863	K11604	2.4436	NA	6.33131	K03111	-0.00646918	K05606	-0.147429	K01738	0.185159
K06891	2.18566	K09726	2.33692	K01876	2.44114	K03217	6.33054	K00097	-0.00665581	K04083	-0.148271	K02948	0.184374
K05845	2.18286	K01278	2.33483	K07689	2.44085	NA	6.32972	K01465	-0.007064	K07390	-0.148318	K00052	0.183261
K00336	2.18228	K00348	2.33475	K01190	2.44065	NA	6.32952	K00162	-0.00820378	K01061	-0.149388	K03545	0.182663
K03606	2.18148	K09954	2.3335	K02053	2.44022	K01937	6.32944	K00627	-0.00908889	K00940	-0.151244	K00658	0.182199
K05772	2.1812	K03449	2.33263	K01042	2.43978	NA	6.3286	K17321	-0.0109614	K01920	-0.151399	K00658	0.182199
K00523	2.18045	K19731	2.3318	K01874	2.43855	NA	6.32807	K06016	-0.0110186	K00411	-0.152205	K03594	0.181234
K03478	2.18034	K00957	2.33111	K03977	2.43774	NA	6.32802	K03060	-0.0110767	K03497	-0.152538	K14652	0.180842
K00836	2.18029	K07400	2.33042	K01295	2.43766	NA	6.32795	K02355	-0.0116264	K03417	-0.154279	K01999	0.18017
K09981	2.18021	K03190	2.32969	K00556	2.43737	NA	6.32783	K03704	-0.0123048	K02967	-0.154381	K14652	0.179905
K10926	2.17957	K07192	2.32942	K01118	2.43705	NA	6.32753	K00658	-0.0125041	K02052	-0.15597	K00605	0.179232
K00872	2.17917	K01667	2.32928	K02192	2.43659	K00334	6.32646	K01995	-0.0132492	K07261	-0.156294	K02051	0.179073
K01496	2.17878	K03717	2.32927	K03722	2.43649	K07451	6.32636	K09013	-0.0136361	K00798	-0.156941	K09946	0.177453
K00847	2.1787	K19285	2.32776	K03592	2.43613	K11960	6.32432	K02992	-0.0137004	K02160	-0.157099	K02051	0.177252
K01578	2.17765	K00612	2.32747	K00067	2.43557	K00376	6.32427	K01591	-0.0143975	K17760	-0.158214	K00097	0.176159
K07401	2.17636	K03885	2.3262	K01784	2.43535	NA	6.32422	K01951	-0.0146586	K01627	-0.15902	K00010	0.175427
K00647	2.17563	K01597	2.32613	K03602	2.43411	NA	6.32407	K00133	-0.0151626	K02959	-0.159416	K00626	0.175403
K16164	2.17555	K16915	2.32448	K02454	2.43404	K11892	6.32406	K01733	-0.0154818	K02884	-0.159726	K01902	0.174572
K01704	2.17529	K00886	2.3232	K00281	2.43346	K02455	6.32396	K01999	-0.0158104	K01207	-0.160156	K01952	0.174556
K02909	2.1752	K03273	2.32289	K02196	2.43309	K02902	6.32347	K01119	-0.0161448	K01756	-0.160719	K03530	0.173522
K03582	2.17489	K09472	2.32289	K08984	2.4329	K16048	6.32209	K01560	-0.0161979	K00799	-0.161147	K11897	0.172539
K18480	2.17308	K17322	2.32284	K02660	2.4322	K01802	6.32177	K00133	-0.0163507	K01487	-0.161245	K00023	0.172354
K01626	2.17267	K00134	2.32277	K13571	2.43172	K01752	6.32137	K01952	-0.0164012	K03841	-0.161426	K03782	0.171531
K07184	2.17228	K03415	2.32206	K01866	2.42915	NA	6.31961	K05788	-0.0178887	K03624	-0.163915	K02372	0.171343
K07740	2.17191	K07343	2.32203	K04755	2.42903	K02461	6.3196	K02864	-0.0179015	K07304	-0.164164	K00128	0.170363
K00571	2.17104	K01879	2.32186	K01354	2.42898	K03977	6.31824	K06720	-0.0179884	K01919	-0.164454	K00208	0.169605
K19355	2.16983	K00950	2.32026	K01631	2.42847	NA	6.31771	K03071	-0.017989	K09810	-0.165172	K00052	0.169312
K07724	2.16863	K07161	2.31888	K01808	2.42827	K03787	6.31771	K02112	-0.0184775	K01175	-0.165897	K01738	0.169059
K01627	2.16747	K05561	2.31785	K09933	2.42773	NA	6.31474	K02112	-0.0184775	K02988	-0.166026	K02990	0.168443
K12541	2.16487	K05774	2.31683	K00558	2.42741	NA	6.31302	K09748	-0.0186474	K03497	-0.166899	K13599	0.168366
K02196	2.16457	K02483	2.31621	K07486	2.42712	NA	6.31146	K03746	-0.0194411	K02897	-0.167538	K03637	0.167821
K19715	2.16338	K01690	2.31568	K14261	2.42702	NA	6.31142	K02112	-0.0196796	K00074	-0.167826	K00626	0.165547
K06871	2.16239	K03588	2.31046	K05592	2.42695	K15785	6.31014	K13766	-0.0197868	K03637	-0.167909	K07736	0.164332
K02451	2.16223	K03404	2.30983	K17324	2.42679	K10439	6.30857	K07516	-0.0202424	K02003	-0.16885	K00023	0.164017
K01175	2.16158	K15371	2.30962	K00375	2.42668	K02031	6.30677	K03518	-0.0205814	K02500	-0.169595	K03519	0.163273
K02313	2.16075	K09857	2.30932	K12251	2.42629	K02032	6.30677	K00799	-0.0209914	K01142	-0.169724	K03594	0.162889
K07277	2.16004	K07017	2.30729	K00284	2.42583	K03601	6.30677	K09013	-0.0221672	K01902	-0.169799	K00076	0.162863
K10804	2.15835	K02200	2.30711	K04760	2.42334	K03076	6.30604	K00797	-0.0224538	K02051	-0.171028	K02112	0.162832
K16840	2.15816	K14054	2.30707	K13628	2.42116	K04078	6.30472	K07335	-0.0225478	K07080	-0.171498	K02112	0.162832
K17247	2.15805	K03568	2.30706	K07161	2.42022	NA	6.30297	K02687	-0.0226819	K01999	-0.17288	K01902	0.162374
K04485	2.15564	K10119	2.30694	K01841	2.4186	K13660	6.30169	K02913	-0.0228944	K02052	-0.1738	K02035	0.161743
K05836	2.1531	K07675	2.30661	K06891	2.41817	K01916	6.3013	K00627	-0.0248134	K01999	-0.174173	K02902	0.161689
K00981	2.15262	K15460	2.30655	K00333	2.4179	NA	6.30121	K09969	-0.0248328	K02058	-0.174348	K03060	0.160922
K19340	2.15032	K19180	2.30448	K03453	2.41624	NA	6.29976	K01902	-0.0257723	K06996	-0.175129	K03521	0.159973
K03806	2.15021	K01431	2.30121	K00121	2.41584	K03551	6.29861	K03521	-0.0258223	K01704	-0.175281	K02112	0.158404
K01560	2.15004	K06181	2.3002	K03381	2.41547	NA	6.29827	K01962	-0.0259152	K00128	-0.175516	K15580	0.158196
K05569	2.14987	K10026	2.29982	K13588	2.4154	NA	6.29779	K02892	-0.0261538	K10804	-0.176749	K00023	0.157907
K00901	2.14832	K03620	2.29958	K02259	2.41434	K01262	6.29751	K11900	-0.0277312	K07082	-0.177428	K09987	0.157593
K05773	2.1468	K02613	2.29756	K00666	2.41317	K02462	6.29727	K01995	-0.0293734	K02051	-0.177697	K02058	0.157291
K09919	2.14676	K03790	2.29748	K15539	2.41251	K00648	6.29579	K03530	-0.0296935	K11688	-0.178121	K00249	0.157121
K02519	2.14612	K11159	2.29723	K07393	2.41238	K03687	6.29521	K02897	-0.0318072	K00939	-0.178691	K04755	0.156588
K03286	2.14417	K05570	2.29711	K01278	2.4109	NA	6.29464	K03770	-0.032595	K03424	-0.178761	K00014	0.156409
K01433	2.14357	K06958	2.29679	K13292	2.41079	NA	6.29363	K11069	-0.0332007	K00943	-0.179416	K01923	0.155994
K00761	2.14211	K01613	2.29648	K03709	2.40995	NA	6.29358	K02355	-0.0335031	K04078	-0.180745	K02160	0.15562
K08281	2.14164	K11961	2.29563	K12506	2.40941	K01710	6.2931	K08311	-0.0337447	K15986	-0.181167	K03497	0.155198
K03392	2.14115	K09888	2.29529	K01239	2.40574	K19340	6.29303	K02931	-0.0342203	K01915	-0.181889	K02035	0.154084
K03928	2.14093	K01251	2.29173	K02106	2.40571	K02305	6.29152	K14652	-0.0343912	K00789	-0.183832	K01696	0.153833
K01857	2.14085	K01267	2.29138	K00874	2.40554	NA	6.29141	K09458	-0.0349649	K01687	-0.184156	K03666	0.153608
K02617	2.14031	K19784	2.29079	K12972	2.40484	K04771	6.29126	K01995	-0.0361567	K03851	-0.185035	K03040	0.151676
K09825	2.13983	K05781	2.2906	K01956	2.40369	K03527	6.29063	K01999	-0.03722	K16320	-0.18584	K01032	0.151121
K06145	2.13982	K03590	2.29054	K06895	2.40315	NA	6.28903	K11209	-0.0373103	K01738	-0.186643	K02338	0.150733
K07444	2.13982	K11105	2.29044	K00133	2.40307	NA	6.28891	K02909	-0.037559	K00334	-0.187705	K03521	0.149768
K01087	2.13981	K02340	2.28974	K08295	2.40263	K07027	6.28856	K01817	-0.0379163	K07170	-0.189613	K00024	0.147667
K02660	2.1275	K02563	2.28807	K03694	2.40123	K01875	6.288	K09457	-0.0381649	K01031	-0.190009	K01803	0.14679
K07231	2.12705	K02457	2.28688	K12262	2.3992	NA	6.28757	K00627	-0.0383088	K02926	-0.190062	K00568	0.146682
K13628	2.12597	K00568	2.28561	K15580	2.3986	K06966	6.28727	K01999	-0.0386073	K01903	-0.191488	K02003	0.146638
K09889	2.12514	K03317	2.28501	K07234	2.39629	K00343	6.28699	K02051	-0.0397135	K09807	-0.192689	K01999	0.146023
K00122	2.12332	K05886	2.28499	K08688	2.39528	K01735	6.28617	K00114	-0.0398969	K01620	-0.19342	K02965	0.145666
K01246	2.12236	K01305	2.28497	K06169	2.39452	NA	6.28612	K01750	-0.0401563	K01923	-0.193883	K03474	0.145062
K01740	2.12157	K09928	2.28398	K01400	2.39423	NA	6.28538	K05788	-0.0403018	K01933	-0.194403	K01187	0.144938
K00784	2.12122	K02348	2.28335	K06872	2.39387	K04748	6.28519	K00208	-0.0405549	K00239	-0.195713	K05520	0.144937
K02357	2.12115	K00262	2.28195	K01419	2.39339	K00573	6.28483	K04771	-0.0415052	K02864	-0.195961	K02055	0.144576
K16871	2.12064	K07095	2.28148	K01662	2.39201	NA	6.2842	K02002	-0.0417598	K02199	-0.198281	K09969	0.144402
K16092	2.12006	K12541	2.27914	K15372	2.39064	K11901	6.28374	K00817	-0.042539	K01588	-0.198392	K01696	0.143087
K19033	2.11958	K07168	2.27896	K06922	2.38538	K02520	6.28354	K01607	-0.0437009	K02112	-0.198899	K01649	0.14258
K00657	2.11901	K03497	2.27867	K15582	2.38479	K01619	6.28343	K01919	-0.0441516	K00114	-0.198975	K02935	0.142571
K06183	2.11818	K09986	2.27826	K06903	2.38365	K00099	6.28311	K00331	-0.044431	K03841	-0.199603	K09888	0.142138
K02230	2.11818	K01627	2.27824	K02274	2.38296	NA	6.2827	K00761	-0.0447464	K02909	-0.199899	K03545	0.141978
K11211	2.11802	K08744	2.27776	K06001	2.38274	K03640	6.28197	K02959	-0.0447604	K01738	-0.200263	K02935	0.138765
K03977	2.11778	K06895	2.27759	K02002	2.38158	NA	6.28193	K02357	-0.0448769	K04047	-0.200571	K01430	0.138671
K07213	2.11741	K00219	2.27733	K06941	2.38071	K11785	6.28145	K00346	-0.0449368	K12980	-0.200655	K02664	0.138466
K03569	2.11555	K07536	2.27597	K03477	2.38032	K03286	6.28143	K00161	-0.0458634	K02035	-0.200875	K00228	0.137894
K06195	2.11527	K02237	2.27573	K00148	2.37945	K11903	6.28122	K02112	-0.046695	K00266	-0.200887	K01963	0.137523
K05560	2.11485	K00641	2.27548	K00479	2.37922	NA	6.2802	K02112	-0.046695	K09005	-0.201348	K00024	0.136033
K01690	2.11465	K02036	2.27339	K10125	2.37914	NA	6.27919	K01872	-0.0477118	K01714	-0.201562	K02965	0.135221
K14980	2.11375	K11473	2.27335	K06950	2.37822	K02946	6.27835	K00600	-0.0485481	K02390	-0.202164	K03797	0.134852
K07221	2.11319	K15986	2.27248	K18954	2.37817	NA	6.27772	K00616	-0.0493099	K02533	-0.204008	K03594	0.13482
K02338	2.11133	K05988	2.27199	K14980	2.37807	K02049	6.2763	K17315	-0.0509614	K03551	-0.204335	K02959	0.134167
K08218	2.11091	K06900	2.27138	K03185	2.37746	NA	6.27584	K03210	-0.0512141	K05788	-0.206071	K02048	0.133609
K04754	2.11067	K09817	2.27116	K01438	2.37734	NA	6.27456	K07659	-0.0533439	K03040	-0.206747	K03978	0.132979
K03474	2.10999	K00651	2.26906	K09007	2.37698	NA	6.2732	K00024	-0.0534423	K03040	-0.206747	K03568	0.131737
K02040	2.10981	K00863	2.26858	K09962	2.37587	NA	6.27308	K09969	-0.0534504	K03040	-0.207115	K09013	0.129649
K17828	2.10911	K03092	2.26842	K17323	2.3758	K03497	6.2726	K01903	-0.0536681	K00799	-0.207442	K03497	0.128923
K16937	2.10696	K08602	2.26838	K01075	2.37559	K03563	6.2721	K01070	-0.0540178	K00605	-0.207457	K00024	0.128768
K15866	2.10671	K16328	2.26827	K03639	2.37323	K03281	6.27123	K01999	-0.0540534	K00145	-0.207982	K00133	0.128468
K13623	2.10643	K00278	2.26714	K03590	2.37093	NA	6.27079	K03545	-0.0540544	K00939	-0.209964	K06016	0.12793
K06442	2.10509	K09939	2.26699	K00950	2.37086	NA	6.26925	K01951	-0.0542737	K01940	-0.210051	K09969	0.127248
K03639	2.10454	K00883	2.26667	K17758	2.37057	NA	6.2684	K00059	-0.0549434	K02520	-0.210273	K00133	0.126976
K06447	2.10436	K02006	2.26623	K17759	2.37057	K11085	6.26736	K00616	-0.0570944	K03496	-0.21057	K01142	0.126943
K09988	2.10409	K16329	2.2659	K00453	2.37034	K02056	6.26641	K03592	-0.0574171	K00762	-0.210999	K00794	0.1267
K00114	2.10382	K05708	2.2659	K05561	2.37028	K05516	6.26473	K02510	-0.0605506	K06189	-0.211494	K02058	0.124691
K03150	2.10231	K14393	2.26476	K19725	2.37001	K03406	6.26427	K17321	-0.0606288	K03406	-0.212031	K02058	0.124691
K03106	2.10121	K01581	2.26356	K00869	2.36794	NA	6.26426	K02946	-0.0608624	K03750	-0.213565	K02462	0.123875
K19271	2.10089	K01963	2.26263	K03474	2.36691	K02876	6.26391	K02051	-0.0613503	K00019	-0.214948	K00973	0.121671
K03885	2.09996	K05808	2.26248	K10217	2.36577	NA	6.26116	K01952	-0.0621121	K05606	-0.215027	K08691	0.121175
K00249	2.09818	K03386	2.2623	K07113	2.36574	NA	6.26112	K02959	-0.0641851	K13599	-0.215378	K00762	0.121067
K18707	2.09712	K03548	2.26167	K03743	2.3654	NA	6.26109	K01029	-0.0643337	K00059	-0.215678	K09005	0.120522
K01920	2.09581	K06881	2.26068	K08602	2.36487	K13993	6.25862	K14652	-0.0648318	K03979	-0.216015	K09810	0.120229
K11892	2.09531	K19222	2.26018	K01752	2.36379	K02469	6.25509	K02520	-0.0656857	K15012	-0.216868	K01507	0.119721
K09980	2.09444	K04757	2.25731	K01469	2.36304	NA	6.25359	K02112	-0.065841	K11209	-0.216928	K02112	0.119441
K03976	2.09421	K00108	2.25624	K02612	2.36247	NA	6.25337	K03832	-0.0661336	K18226	-0.217209	K01939	0.119101
K07262	2.08935	K07465	2.2558	K14136	2.36177	NA	6.25229	K03770	-0.0662483	K20454	-0.217267	K03969	0.118973
K06136	2.08789	K01443	2.25577	K08679	2.36137	NA	6.25081	K01624	-0.0675621	K00031	-0.21799	K03841	0.118839
K07278	2.08573	K01523	2.25492	K02440	2.3602	NA	6.24992	K04564	-0.0688771	K10439	-0.219306	K09013	0.118487
K00278	2.0851	K02412	2.25384	K02018	2.36016	K01928	6.24992	K02112	-0.0703633	K01689	-0.219604	K00762	0.117847
K11474	2.08485	K03333	2.2532	K04485	2.36008	NA	6.24855	K03625	-0.0706901	K02503	-0.220077	K00024	0.117792
K13777	2.08432	K07140	2.25196	K00161	2.35971	NA	6.24843	K03518	-0.0709167	K00626	-0.220316	K03474	0.117716
K06861	2.08304	K00001	2.25042	K00349	2.35868	NA	6.24653	K00762	-0.0710908	K13583	-0.220495	K10232	0.116985
K09117	2.08231	K09808	2.25003	K05568	2.35853	K03582	6.24566	K04771	-0.071798	K00761	-0.221018	K02500	0.11674
K13938	2.08179	K03814	2.24931	K06045	2.35826	K11892	6.24564	K03641	-0.0733437	K06999	-0.221256	K04764	0.116483
K01712	2.07876	K01486	2.24825	K06162	2.35772	NA	6.24312	K10439	-0.0734571	K00616	-0.222251	K03704	0.115202
K02554	2.07862	K19033	2.24692	K00184	2.35744	NA	6.24158	K01704	-0.0734624	K01912	-0.222487	K00788	0.112774
K06888	2.07669	K01283	2.24683	K01246	2.35735	K00554	6.24018	K02902	-0.0740825	K04518	-0.222559	K09117	0.112384
K09790	2.07593	K09688	2.2463	K03589	2.35674	NA	6.23878	K00459	-0.0741532	K09972	-0.22257	K01733	0.112204
K03548	2.0747	K13038	2.24557	K15864	2.35661	NA	6.23764	K00023	-0.0745954	K03519	-0.223298	K04764	0.112095
K03149	2.07396	K05559	2.2455	K19641	2.3564	NA	6.2367	K00626	-0.0753243	K14652	-0.224351	K02939	0.11145
K12410	2.07272	K09806	2.24368	K14333	2.35539	NA	6.23479	K02002	-0.0753443	K01631	-0.224988	K08720	0.11089
K06024	2.07242	K06379	2.24293	K02609	2.35227	K01095	6.23406	K02357	-0.0760727	K00024	-0.22511	K00548	0.110562
K05813	2.07234	K02385	2.24274	K06013	2.35193	K06949	6.23344	K14660	-0.0764831	K00616	-0.225226	K00024	0.110527
K13592	2.07137	K00835	2.2427	K00332	2.3512	K00208	6.23304	K00411	-0.0766861	K02557	-0.226715	K09969	0.110471
K13953	2.07103	K07588	2.24143	K09921	2.35084	NA	6.2319	K14652	-0.0777378	K01029	-0.227253	K04564	0.110317
K03932	2.0707	K08304	2.24002	K03717	2.35013	NA	6.23001	K07119	-0.0783768	K00059	-0.227837	K02500	0.109842
K05571	2.07055	K14155	2.23993	K18989	2.34985	K03809	6.22964	K03924	-0.0787196	K01623	-0.230341	K02231	0.10964
K00348	2.07008	K07746	2.23943	K06938	2.34932	K02653	6.22867	K00334	-0.0788338	K03496	-0.231226	K02967	0.109027
K03556	2.06988	K15373	2.23873	K02052	2.34932	NA	6.22719	K10552	-0.0794594	K02111	-0.231734	K03521	0.108957
K01497	2.06911	K04655	2.23751	K11607	2.3492	K02520	6.22598	K00626	-0.0799193	K17760	-0.232287	K08311	0.108753
K05952	2.06881	K01118	2.23671	K15727	2.34891	K00799	6.22572	K00973	-0.080272	K08321	-0.233022	K00145	0.108495
K10017	2.0688	K16653	2.2364	K01893	2.3473	K00457	6.22511	K10439	-0.0805886	K02994	-0.233121	K01892	0.108051
K19713	2.06864	K07062	2.236	K06920	2.34576	K01749	6.22484	K02002	-0.0806249	K01903	-0.234106	K02601	0.107912
K16872	2.06726	K04755	2.23535	K06192	2.34373	NA	6.22275	K07080	-0.0811333	K07119	-0.234137	K00979	0.107693
K11741	2.0672	K00639	2.23526	K06199	2.34353	NA	6.22216	K01689	-0.0826425	K01429	-0.234164	K01709	0.10711
K05526	2.06671	K07341	2.23496	K02656	2.34122	NA	6.21786	K02965	-0.0830535	K15866	-0.234221	K02002	0.106512
K13991	2.06162	K07814	2.23275	K17331	2.34111	NA	6.21744	K10439	-0.0831251	K00799	-0.235023	K03782	0.106046
K18996	2.06158	K05832	2.23264	K02664	2.33957	NA	6.21731	K01428	-0.0835348	K11209	-0.235478	K00798	0.105196
K05540	2.06093	K01659	2.23185	K00955	2.33764	K07275	6.21674	K01031	-0.0847429	K01620	-0.235749	K02863	0.104464
K00595	2.05942	K11710	2.23124	K07447	2.33631	K00024	6.21661	K02994	-0.0849091	K07261	-0.236939	K02040	0.103966
K12511	2.05759	K13483	2.23104	K07180	2.33626	K02386	6.21616	K03522	-0.0864409	K03545	-0.236989	K03525	0.103304
K00351	2.05606	K17218	2.2307	K01761	2.33609	K11897	6.21594	K01915	-0.0869761	K00798	-0.237539	K03530	0.102475
K05838	2.05064	K09989	2.22932	K05566	2.33531	NA	6.21545	K07231	-0.0884211	K10805	-0.238758	K01996	0.101778
K04561	2.04863	K02611	2.22922	K12297	2.3352	K00631	6.21506	K00208	-0.0884393	K09780	-0.238844	K11959	0.100229
K03564	2.04802	K03392	2.22701	K09983	2.33507	NA	6.21415	K03624	-0.089262	K03782	-0.239104	K01495	0.100035
K13288	2.04644	K03654	2.227	K05602	2.33285	K02871	6.21397	K00114	-0.0894705	K00114	-0.239122	K08738	0.0993907
K01796	2.04562	K05592	2.22539	K16163	2.33019	NA	6.21339	K02113	-0.0895004	K00275	-0.23995	K03841	0.0990187
K00005	2.04543	K03470	2.2224	K07175	2.33007	NA	6.21311	K02357	-0.0896041	K01439	-0.240453	K00133	0.0978908
K10823	2.04534	K19304	2.22026	K10536	2.32916	K14645	6.21295	K03641	-0.0898847	K03406	-0.240699	K02112	0.0970605
K02455	2.04468	K03606	2.21849	K00102	2.32755	NA	6.21264	K07080	-0.0900414	K02035	-0.241055	K07335	0.0965855
K00340	2.04362	K09190	2.21588	K00803	2.3273	NA	6.21107	K02160	-0.0916444	K02234	-0.241329	K03551	0.0949077
K03737	2.04342	K12280	2.21523	K13789	2.32685	NA	6.211	K03286	-0.0919096	K01464	-0.242162	K02864	0.0949059
K07658	2.04333	K19619	2.21475	K01716	2.32593	K02519	6.2108	K04077	-0.0932705	K00059	-0.242368	K02961	0.0949051
K11898	2.04256	K06903	2.21333	K01507	2.32592	K01581	6.21049	K03797	-0.0935643	K02500	-0.242508	K00945	0.0943265
K02503	2.04127	K03414	2.21137	K10026	2.32523	NA	6.21014	K00761	-0.0937702	K03530	-0.242737	K01933	0.0943026
K02600	2.04103	K08097	2.21068	K06206	2.32446	K19710	6.20948	K02948	-0.0938751	K09969	-0.243898	K00658	0.0941905
K00130	2.04023	K10563	2.21026	K07460	2.32379	K03168	6.2092	K03784	-0.0939799	K07335	-0.243925	K02600	0.0921322
K00763	2.03997	K01494	2.20833	K07444	2.32217	NA	6.20913	K02935	-0.09473	K03040	-0.244586	K02967	0.0921014
K07118	2.03995	K03271	2.20814	K00452	2.32126	NA	6.20862	K06997	-0.0949338	K03040	-0.244586	K16961	0.0911604
K02836	2.03959	K00243	2.20718	K07257	2.31993	K03924	6.20858	K01892	-0.0949498	K04751	-0.245269	K00162	0.0909337
K11991	2.03923	K18235	2.20713	K11472	2.31898	K00240	6.2078	K11903	-0.0962112	K07335	-0.245541	K00059	0.0908042
K03315	2.039	K09773	2.20552	K00554	2.31882	K03767	6.20777	K02888	-0.0970652	K01207	-0.245676	K00600	0.0905979
K03437	2.03859	K12542	2.20334	K00441	2.3179	K03929	6.20774	K06016	-0.0979251	K03782	-0.246	K17321	0.0905587
K19221	2.03707	K00215	2.20189	K10545	2.31759	NA	6.20708	K03637	-0.0980757	K02052	-0.246734	K00789	0.0904486
K09949	2.03699	K05712	2.20102	K07667	2.31675	K02039	6.20654	K09969	-0.0981133	K00798	-0.247796	K02835	0.090389
K15784	2.03638	K16937	2.20047	K09823	2.31603	K01801	6.20394	K00940	-0.0981994	K02600	-0.248599	K02058	0.0898194
K02636	2.03634	K01048	2.19875	K05813	2.31533	NA	6.20323	K02456	-0.0982432	K03111	-0.249581	K01409	0.0895082
K03118	2.03594	K13481	2.1969	K06597	2.31329	K06894	6.2031	K02650	-0.0983326	K03406	-0.249755	K04043	0.0863506
K01473	2.0358	K07568	2.19612	K01796	2.31319	NA	6.20304	K05606	-0.0989821	K02931	-0.251866	K00023	0.085538
K15511	2.03574	K05281	2.19576	K03705	2.31252	K00626	6.20213	K11903	-0.099138	K13979	-0.252093	K03624	0.0849994
K05515	2.03462	K02570	2.19547	K01883	2.30927	NA	6.20199	K02990	-0.0992374	K03584	-0.252474	K03979	0.0840247
K09883	2.03426	K02283	2.19498	K03335	2.30877	K01586	6.20125	K01681	-0.0996619	K00338	-0.253053	K01654	0.0838693
K13657	2.03314	K11894	2.19495	K01813	2.30835	K07032	6.19949	K01358	-0.100534	K04077	-0.253628	K03521	0.0827958
K06876	2.03309	K02618	2.19269	K02028	2.30807	NA	6.1991	K07335	-0.102171	K00052	-0.254923	K03521	0.0827958
K03435	2.03238	K12282	2.19245	K13694	2.3076	K15864	6.1987	K01995	-0.102392	K00287	-0.25507	K01999	0.0827738
K02197	2.03221	K05946	2.19121	K09788	2.30687	K00526	6.19869	K01999	-0.103105	K06016	-0.257856	K02867	0.0818225
K16012	2.03078	K08218	2.18972	K16171	2.30675	NA	6.19648	K03521	-0.103122	K07335	-0.257979	K02600	0.0814984
K00219	2.03069	K00857	2.18627	K18691	2.30409	K01681	6.19617	K14652	-0.103857	K01255	-0.258282	K02931	0.0814977
K02888	2.02569	K06949	2.18534	K01525	2.30406	K20444	6.1951	K01738	-0.10462	K01903	-0.259358	K02483	0.0803852
K01870	2.02555	K01928	2.18504	K02502	2.30357	NA	6.19507	K03641	-0.105036	K01996	-0.259505	K02483	0.0803852
K07661	2.02078	K12373	2.18424	K00982	2.30345	K03584	6.19497	K07080	-0.106026	K00800	-0.260075	K03671	0.0798334
K02068	2.01872	K00721	2.18379	K07261	2.30241	K02419	6.19476	K01999	-0.106065	K02035	-0.260405	K02961	0.0795852
K11333	2.01739	K06165	2.18036	K09019	2.30186	NA	6.19465	K02112	-0.106201	K00548	-0.260623	K02113	0.0784685
K03592	2.01496	K03149	2.17344	K06222	2.29965	K00174	6.19449	K09969	-0.106344	K07080	-0.261156	K03637	0.0783584
K19163	2.01001	K06442	2.17272	K03568	2.29941	K02065	6.19436	K04751	-0.106597	K03522	-0.262167	K02520	0.0783061
K11909	2.00958	K09740	2.17234	K19411	2.29762	K03499	6.19182	K03771	-0.106741	K01507	-0.262197	K03684	0.0782729
K02160	2.0091	K18588	2.1723	K20444	2.29753	K03561	6.19094	K01999	-0.106769	K02112	-0.26223	K00626	0.0773854
K10022	2.00795	K12285	2.16949	K01144	2.29683	K19668	6.18921	K02051	-0.107656	K02112	-0.26223	K01999	0.0773767
K02454	2.00746	K15583	2.16903	K09800	2.29646	K05366	6.18838	K01187	-0.108763	K07395	-0.264365	K00812	0.0770564
K09744	2.0069	K07666	2.16872	K09167	2.29433	NA	6.18802	K15986	-0.109347	K01638	-0.265187	K01465	0.0767277
K11720	2.00684	K03215	2.16752	K03579	2.29412	K02871	6.1872	K02867	-0.110049	K03518	-0.26845	K09987	0.0762553
K02334	2.00673	K03643	2.16568	K01496	2.29412	K15371	6.18711	K01740	-0.111996	K00208	-0.268678	K01963	0.0757275
K09950	2.00638	K03113	2.1656	K08981	2.29412	NA	6.18681	K00627	-0.112166	K01480	-0.270616	K01999	0.0754413
K09986	2.00636	K19713	2.16378	K03746	2.29215	NA	6.18677	K00973	-0.11319	K02959	-0.270665	K13893	0.0717103
K00428	2.00538	K06048	2.16284	K17206	2.29107	K06999	6.18645	K02990	-0.113355	K03469	-0.271319	K00459	0.0695135
K01061	2.00492	K01817	2.1626	K11906	2.29103	NA	6.18645	K05808	-0.114313	K03406	-0.271321	K00029	0.0694737
K07588	2.00438	K07112	2.16241	K00166	2.29077	NA	6.18615	K01284	-0.115073	K00627	-0.272409	K07313	0.0692967
K10703	2.00436	K03307	2.16155	K15635	2.28997	NA	6.18562	K02160	-0.115091	K00674	-0.27311	K03732	0.0685704
K09823	2.00403	K02567	2.16051	K00404	2.28342	NA	6.18456	K01733	-0.115402	K13893	-0.274119	K03519	0.0684635
K02793	2.00384	K01911	2.15906	K02663	2.28324	K06223	6.18438	K03782	-0.116009	K00266	-0.275363	K14652	0.0678968
K00265	2.00312	K05873	2.15828	K09018	2.28322	NA	6.18365	K02160	-0.116087	K03564	-0.275607	K11209	0.0677795
K10119	2.00295	K00763	2.15787	K10562	2.28155	NA	6.18318	K04566	-0.116176	K14652	-0.276361	K02967	0.0674302
K01474	2.00261	K20034	2.15757	K04516	2.28103	K04066	6.18236	K03521	-0.117152	K01912	-0.276378	K00128	0.0666804
K08296	2.00245	K19577	2.15757	K04096	2.28017	K03110	6.18212	K00616	-0.117522	K00128	-0.27723	K02055	0.0665712
K09740	2.00199	K07574	2.15714	K02843	2.2793	K02897	6.18198	K00161	-0.117991	K06942	-0.27837	K01679	0.0654109
K00639	2.00118	K13599	2.1568	K00343	2.27742	NA	6.18143	K00253	-0.118258	K01693	-0.279064	K00645	0.0651365
K01191	1.99796	K00606	2.15563	K04075	2.2757	K13482	6.1812	K02838	-0.11897	K02867	-0.279467	K03594	0.0649239
K02469	1.99771	K16922	2.15517	K01834	2.27386	K03101	6.1809	K03624	-0.119445	K00031	-0.279699	K00626	0.0641125
K01966	1.99728	K07518	2.15405	K01661	2.27356	K01007	6.17941	K01696	-0.11955	K02035	-0.281389	K00052	0.0638195
K09908	1.99711	K09980	2.15282	K06196	2.2733	NA	6.1792	K01654	-0.119697	K01638	-0.282021	K01912	0.0637575
K00500	1.99682	K03596	2.1527	K02510	2.27279	K07137	6.17892	K00351	-0.120054	K03624	-0.282448	K00029	0.0627285
K07678	1.99657	K03634	2.15205	K03320	2.27222	K11175	6.17814	K02030	-0.120335	K09972	-0.282733	K03704	0.0618678
K14267	1.99373	K02661	2.15087	K08963	2.26988	NA	6.17813	K01999	-0.120404	K00413	-0.283262	K03530	0.0612679
K03462	1.99081	K05838	2.14837	K03151	2.2696	NA	6.17798	K03561	-0.121572	K01995	-0.283711	K03286	0.0608688
K00955	1.98725	K01420	2.1477	K05281	2.26903	K08281	6.17776	K08738	-0.122092	K16165	-0.283843	K03522	0.0606301
K08301	1.98433	K06896	2.14732	K03546	2.26709	K01434	6.17769	K07258	-0.122391	K00600	-0.283922	K00832	0.0603752
K03717	1.98257	K02227	2.14663	K07165	2.2662	K07146	6.17714	K01999	-0.123513	K00600	-0.283922	K09815	0.0603507
K00029	1.97972	K01624	2.14649	K15509	2.26424	NA	6.17653	K01586	-0.125045	K00812	-0.284236	K03924	0.0600057
K20444	1.97927	K19745	2.14527	K13583	2.26363	NA	6.1765	K09807	-0.12547	K03522	-0.284915	K03519	0.059665
K03177	1.97924	K02455	2.14452	K00313	2.26307	NA	6.17634	K12213	-0.12568	K02863	-0.285204	K01892	0.0568413
K04567	1.97908	K09902	2.14403	K14162	2.26269	K08738	6.17473	K02520	-0.126035	K01599	-0.285513	K01689	0.0566042
K11927	1.97902	K07303	2.14387	K04748	2.26258	NA	6.17422	K01696	-0.126486	K02967	-0.285863	K02967	0.0561242
K01179	1.97814	K02429	2.14358	K19745	2.26219	K01897	6.17325	K00133	-0.126705	K03519	-0.285892	K00140	0.0561098
K11178	1.97628	K06041	2.14346	K06077	2.26198	NA	6.17324	K00133	-0.126705	K03110	-0.286094	K07795	0.0556167
K02274	1.97213	K10236	2.1417	K14660	2.26175	K04564	6.17256	K01491	-0.127096	K11890	-0.286134	K02112	0.0550654
K01805	1.97162	K01270	2.14137	K02494	2.26136	K03210	6.17049	K00615	-0.127232	K03111	-0.286465	K00658	0.0550092
K03616	1.97015	K01281	2.14081	K04127	2.26039	K09700	6.17017	K03394	-0.127519	K00334	-0.28777	K01999	0.0544679
K01130	1.9695	K09974	2.14044	K13503	2.25982	NA	6.17004	K01903	-0.127771	K02112	-0.288067	K00606	0.0539324
K00254	1.96909	K09801	2.1404	K00856	2.25827	K09458	6.16914	K15986	-0.127978	K01056	-0.288385	K02035	0.0538148
K03624	1.96881	K01813	2.13858	K03683	2.25709	NA	6.16813	K01885	-0.128491	K09882	-0.288766	K00406	0.0537722
K02612	1.96872	K03724	2.13855	K00526	2.25569	NA	6.16795	K04078	-0.128526	K02946	-0.289804	K07167	0.0534695
K02616	1.9681	K02460	2.13725	K04744	2.25378	NA	6.16441	K00448	-0.129173	K00674	-0.289931	K02114	0.0529004
K07068	1.96171	K18955	2.13668	K02469	2.25372	NA	6.16359	K03040	-0.129441	K00627	-0.294174	K08311	0.0521906
K03394	1.95996	K00798	2.13573	K02492	2.25089	K01866	6.16299	K03040	-0.129441	K00627	-0.294174	K01814	0.051662
K13378	1.95922	K09946	2.13535	K13821	2.24999	K00117	6.16287	K01714	-0.129804	K02112	-0.294735	K15986	0.051644
K17884	1.95656	K03286	2.13368	K00852	2.24947	K00645	6.16121	K00124	-0.129843	K02112	-0.294735	K00076	0.0511313
K00127	1.95565	K03204	2.13232	K01911	2.24836	K13953	6.16073	K04564	-0.130483	K06942	-0.294803	K03088	0.0501818
K03688	1.95551	K11532	2.13109	K01537	2.24736	K00324	6.15975	K00940	-0.131149	K02650	-0.295205	K01689	0.0492302
K09015	1.95499	K00851	2.12949	K01802	2.24662	NA	6.15926	K03851	-0.132307	K00548	-0.295573	K07080	0.0489244
K01241	1.95129	K12508	2.12931	K05919	2.24575	K10217	6.15877	K04564	-0.132409	K02533	-0.295586	K00817	0.0483257
K13821	1.95067	K02458	2.12649	K08964	2.24547	NA	6.15843	K03424	-0.132509	K14652	-0.295942	K03519	0.0479855
K07316	1.95067	K00018	2.1262	K01055	2.2441	K04043	6.1582	K03981	-0.132738	K02897	-0.297666	K03406	0.047461
K08641	1.94576	K19271	2.12591	K03112	2.24381	NA	6.15724	K01488	-0.133679	K00023	-0.297782	K03335	0.0474117
K01647	1.94477	K05524	2.12512	K03426	2.24335	NA	6.15688	K03686	-0.133804	K02111	-0.297909	K01885	0.0468668
K02471	1.94425	K06867	2.12437	K17760	2.24333	K03929	6.15681	K00259	-0.135206	K01999	-0.299245	K00645	0.0457378
K07574	1.94292	K00346	2.12394	K14189	2.24133	NA	6.15599	K02961	-0.135951	K07304	-0.299326	K09767	0.045585
K10255	1.9407	K03499	2.12391	K07518	2.24119	NA	6.1558	K01093	-0.136061	K07304	-0.299326	K06942	0.0453775
K06907	1.94044	K05567	2.1235	K00643	2.24089	K00075	6.15545	K00620	-0.136556	K02051	-0.299622	K17315	0.0453529
K00819	1.9402	K03671	2.12315	K00930	2.24088	K05566	6.15474	K01999	-0.136854	K00645	-0.299699	K07080	0.0453145
K09977	1.94005	K03773	2.12283	K03198	2.23544	K06445	6.1531	K02895	-0.136899	K03545	-0.299896	K04764	0.0447504
K14058	1.93868	K00350	2.12233	K02458	2.23531	K03442	6.15248	K05788	-0.137934	K00059	-0.300234	K02518	0.0444261
K08967	1.93822	K03592	2.12224	K10218	2.23505	K00020	6.15124	K03781	-0.138082	K02437	-0.301124	K00263	0.0433779
K03583	1.93672	K03198	2.12197	K09022	2.23483	NA	6.15112	K02160	-0.138274	K00052	-0.301785	K00762	0.0418936
K07178	1.93515	K00281	2.12136	K15581	2.23477	K09456	6.15054	K07335	-0.138922	K04077	-0.303101	K00616	0.0418812
K11996	1.93222	K13283	2.12008	K01028	2.23343	NA	6.14936	K07335	-0.138922	K02956	-0.304025	K03413	0.0418466
K00854	1.9318	K03417	2.12003	K03119	2.23168	K01358	6.14868	K09903	-0.139246	K02956	-0.304025	K01733	0.041763
K17322	1.9318	K05770	2.11912	K02654	2.23138	NA	6.14812	K03709	-0.139568	K00627	-0.305682	K02863	0.0416335
K13894	1.92964	K09786	2.11886	K03787	2.23124	K00134	6.14792	K00794	-0.139944	K01783	-0.305728	K02911	0.0410644
K04656	1.92889	K01894	2.11832	K01297	2.23079	K01581	6.14592	K03497	-0.140617	K11903	-0.305774	K01480	0.0409675
K02986	1.92784	K15862	2.11638	K00808	2.23023	NA	6.14554	K03841	-0.14098	K01889	-0.306903	K01689	0.0406354
[truncated: 33,037 more rows]
