# Supplementary material for: Synergistic biodegradation of aromatic-aliphatic copolyester plastic by a marine microbial consortium
Source: Nat Commun. 2020 Nov 13;11:5790. doi: 10.1038/s41467-020-19583-2 (PMC7666164; doi:10.1038/s41467-020-19583-2)
Supplement: Supplementary file 4 — Source Data [file 41467_2020_19583_MOESM4_ESM.zip › Figure S14.xlsx]

## Sheet: transcript_film_normalized_coun
Normalized transcripts																						Normalized proteins
Film-attached and free-living								Time series														Film-attached and free-living								Time series
ID	F1	F2	F3	S1	S2	S3		ID	t0/1	t0/2	t0/3	t1/1	t1/2	t1/3	t2/1	t2/2	t2/3	t3/1	t3/2	t3/3		ID	F1	F2	F3	S1	S2	S3		ID	t0/1	t0/2	t0/3	t1/1	t1/2	t1/3	t2/1	t2/2	t2/3	t3/1	t3/2	t3/3
MNNIHDME_00001	0	0	0	0	0	0		MNNIHDME_00001	0	0	0	2.38345	0	2.03256	0	0	0	0.773008	0	0		MNNIHDME_14315	29.497	28.4269	28.6353	29.6528	29.9995	29.0526		MNNIHDME_72279	34.3216	34.4353	34.5728	33.9653	34.5124	34.174	34.0256	34.4791	34.5194	34.2701	34.2849	34.7451
MNNIHDME_00002	0	0	0	0	0	0		MNNIHDME_00002	0	0	0	2.38345	0	0	0	0.847867	0	0	1.61655	0.666366		MNNIHDME_50453	29.2668	29.1456	27.9366	25.5538	26.1778	27.0321		MNNIHDME_107916	34.3197	34.1759	34.3269	33.4903	34.5721	34.0138	33.8049	34.2006	34.3025	33.9981	34.0162	34.181
MNNIHDME_00003	0	0	0	0	1.3029	2.10632		MNNIHDME_00003	0	2.77357	1.10206	2.38345	3.53375	1.01628	1.90082	0.847867	4.82749	3.09203	5.65793	0.666366		MNNIHDME_107916	27.6181	27.9182	28.6177	30.9868	30.7614	31.1825		MNNIHDME_39693	30.5688	30.2452	30.3599	31.4926	30.4019	30.9483	32.1393	31.5529	31.2488	32.2485	31.8598	30.4219
MNNIHDME_00004	2.13041	0	0	0	0	0.702106		MNNIHDME_00004	1.3219	2.77357	2.20412	0	4.71167	4.06511	4.75206	2.5436	1.60916	0.773008	3.2331	0.666366		MNNIHDME_27220	31.7341	32.1872	31.7796	24.757	26.6972	24.9848		MNNIHDME_15647	32.2759	31.9113	32.3454	31.7374	32.0588	32.4182	31.9776	32.1322	32.255	32.1346	31.994	32.3654
MNNIHDME_00005	1.0652	2.80489	0	0.993735	0.651452	2.10632		MNNIHDME_00005	1.3219	5.54714	1.10206	0	1.17792	2.03256	3.80164	4.23934	4.82749	1.54602	4.04138	2.66547		MNNIHDME_72279	26.3532	27.8267	27.6797	31.3639	31.0573	30.9737		MNNIHDME_70539	32.573	32.641	32.8262	31.6038	32.6331	32.5415	31.7221	32.3845	32.6044	32.3997	32.0993	32.7296
MNNIHDME_00006	0	1.40245	0	0.993735	1.3029	1.40421		MNNIHDME_00006	5.2876	1.38679	1.10206	1.19172	0	2.03256	0.950411	5.0872	1.60916	2.31902	0	3.33183		MNNIHDME_39693	29.8776	29.4496	29.6006	25.7893	27.4576	26.891		MNNIHDME_34127	32.0448	31.961	32.1795	31.6035	31.9751	32.1801	31.9774	32.1342	32.3227	31.6032	32.2676	32.372
MNNIHDME_00007	1.0652	0	0	0	0	1.40421		MNNIHDME_00007	2.6438	2.77357	0	1.19172	2.35584	4.06511	0.950411	0.847867	1.60916	0	3.2331	0		MNNIHDME_49425	26.4469	25.1054	25.8444	29.1764	28.6763	28.6071		MNNIHDME_98495	30.7837	29.9877	30.5758	31.8021	30.0726	31.4108	31.9324	31.1114	31.1281	31.6703	31.3921	30.4251
MNNIHDME_00008	0	0	0	0	0	0		MNNIHDME_00008	0	0	2.20412	0	0	0	4.75206	0.847867	5.63207	0	0	0		MNNIHDME_97756	28.888	29.0085	28.5863	29.7745	29.6732	29.7593		MNNIHDME_36100	31.1527	30.7227	31.2808	30.292	30.6672	31.3123	30.7553	31.2365	31.1564	30.5596	30.5972	30.9641
MNNIHDME_00009	1.0652	0	0	3.97494	1.3029	0		MNNIHDME_00009	3.9657	2.77357	1.10206	1.19172	7.06751	0	0	0	2.41374	0	1.61655	3.33183		MNNIHDME_47333	29.0495	28.6506	28.4341	25.7485	25.3392	25.5968		MNNIHDME_14170	32.2479	31.8055	32.3038	31.8771	31.9405	32.3775	32.1527	32.2243	32.2596	32.1988	32.0864	32.2354
MNNIHDME_00010	0	0	0	0	1.3029	0		MNNIHDME_00010	2.6438	4.16036	1.10206	2.38345	3.53375	0	0	2.5436	0	0.773008	0	2.66547		MNNIHDME_44516	26.2056	27.2652	27.0203	25.8674	25.9204	26.0584		MNNIHDME_98482	30.7837	29.9877	30.5758	31.8021	30.0726	31.4108	31.9324	31.1114	31.1281	31.6703	31.3921	30.4251
MNNIHDME_00011	0	0	0	0.993735	1.95436	0.702106		MNNIHDME_00011	2.6438	0	0	0	0	1.01628	0.950411	0.847867	0	0	4.04138	1.33273		MNNIHDME_97751	27.9399	28.1541	27.4023	25.7126	25.6342	25.7554		MNNIHDME_139591	31.063	30.5332	31.1642	31.5433	30.5651	31.7431	31.8652	31.2377	31.5654	31.7529	31.5652	31.648
MNNIHDME_00012	0	0	0	0	0.651452	1.40421		MNNIHDME_00012	0	1.38679	0	1.19172	0	0	1.90082	0	1.60916	3.09203	1.61655	2.66547		MNNIHDME_139591	27.5999	26.8818	27.2217	27.6469	28.9551	28.7755		MNNIHDME_24989	31.1035	31.0187	31.048	31.0188	30.8907	31.2998	30.6808	31.1447	31.2526	31.1501	31.5085	31.3183
MNNIHDME_00013	0	0	0	4.96867	2.60581	2.80842		MNNIHDME_00013	9.2533	1.38679	0	1.19172	0	3.04883	8.5537	0.847867	4.82749	3.09203	1.61655	1.33273		MNNIHDME_114156	26.3743	26.1382	26.1719	25.9581	26.4032	26.7107		MNNIHDME_49425	31.8017	31.479	31.8638	31.5868	31.5829	31.9003	32.029	31.8381	32.09	31.4247	32.256	31.7952
MNNIHDME_00014	0	0	1.17769	0	3.25726	1.40421		MNNIHDME_00014	0	0	1.10206	1.19172	4.71167	0	0.950411	0	0.804582	0.773008	2.42483	0		MNNIHDME_47328	29.5497	29.3669	29.271	29.1371	29.0093	28.77		MNNIHDME_141195	30.7837	29.9877	30.4705	31.8021	30.0726	31.4108	31.9324	31.1326	31.1281	31.6703	31.3921	30.1415
MNNIHDME_00015	0	0	0	4.96867	1.3029	0.702106		MNNIHDME_00015	2.6438	4.16036	2.20412	4.76689	1.17792	2.03256	0.950411	6.78294	0.804582	0	4.04138	1.9991		MNNIHDME_50451	29.2751	30.281	29.3878		26.6434	24.6947		MNNIHDME_43447	32.216	31.7487	32.2936	31.8771	31.9388	32.3267	32.1527	32.1739	32.2596	32.214	32.0573	32.2354
MNNIHDME_00016	7.45643	1.40245	3.53307	34.7807	18.2407	26.68		MNNIHDME_00016	14.5409	18.0282	22.0412	19.0676	24.7363	34.5534	28.5123	19.501	22.5283	30.1473	47.6883	51.3102		MNNIHDME_141945	27.2981	27.5116	26.1156	26.353	26.7209	27.1363		MNNIHDME_79847	31.063	30.3824	31.1642	31.5433	30.4828	31.7431	31.8652	31.2377	31.5654	31.7529	31.5652	31.648
MNNIHDME_00017	0	0	0	0	0.651452	0		MNNIHDME_00017	2.6438	2.77357	1.10206	1.19172	1.17792	0	0.950411	0	3.21833	0.773008	1.61655	0		MNNIHDME_141195	29.7687	29.5027	29.4327	27.5585	28.0024	27.2171		MNNIHDME_48541	30.9552	30.3991	31.2502	30.4999	30.4014	31.2951	31.3414	31.208	31.0976	30.8538	30.9511	30.6978
MNNIHDME_00018	2.13041	2.80489	2.35538	5.96241	4.56016	3.51053		MNNIHDME_00018	5.2876	6.93393	2.20412	7.15034	3.53375	2.03256	4.75206	9.32654	2.41374	3.86504	2.42483	3.33183		MNNIHDME_139959	27.2291	26.5884	27.2167	26.7623	28.602	28.6064		MNNIHDME_14964	32.2762	31.8141	32.3053	31.5182	32.2131	32.0198	31.7062	32.1425	32.0126	32.5095	32.1059	32.615
MNNIHDME_00019	0	0	0	0	0	0		MNNIHDME_00019	1.3219	1.38679	1.10206	2.38345	1.17792	0	0	0	0.804582	0	0	0.666366		MNNIHDME_69852	27.2291	26.7653	27.298	26.7623	28.602	28.6064		MNNIHDME_73036	31.4803	31.1869	31.5991	31.2433	31.2399	31.6227	31.6964	31.512	31.6706	31.2085	32.139	31.7899
MNNIHDME_00020	0	0	0	0	0	0		MNNIHDME_00020	0	0	0	0	0	0	0	1.69573	0	0	0	1.33273		MNNIHDME_52899	28.1741	28.6562	28.2374	26.2935	26.8308	26.4521		MNNIHDME_40264			24.3978	26.7405	26.4125	20.9217	27.3484	27.8555	26.5937			24.8673
MNNIHDME_00021	1.0652	7.01223	0	4.96867	0.651452	4.21263		MNNIHDME_00021	3.9657	1.38679	3.30617	2.38345	1.17792	5.08139	1.90082	2.5436	1.60916	8.50309	0.808276	7.9964		MNNIHDME_106196	26.1204	25.8824	26.5148	26.3106	26.2835	26.7045		MNNIHDME_15403	31.1049	31.2267	31.5284	30.8954	31.5206	31.7213	30.4839	31.0137	31.1852	30.6243	31.0918	32.4766
MNNIHDME_00022	1.0652	1.40245	0	2.9812	3.90871	3.51053		MNNIHDME_00022	3.9657	0	1.10206	1.19172	1.17792	4.06511	0.950411	2.5436	2.41374	1.54602	4.84966	4.66456		MNNIHDME_34127	26.6276	24.7119	25.5954	29.1829	28.5914	28.6301		MNNIHDME_45959	30.7033	30.4868	30.8076	30.7852	30.4258	30.8333	30.616	30.4233	30.1718	31.1645	30.8078	30.7035
MNNIHDME_00023	0	0	0	15.8998	19.5436	19.659		MNNIHDME_00023	5.2876	6.93393	2.20412	1.19172	2.35584	3.04883	0.950411	2.5436	7.24123	3.86504	4.84966	8.66276		MNNIHDME_50954	23.4768	24.9885	25.4759	23.1677	25.6437	25.3776		MNNIHDME_139959	30.4187	29.9908	30.6307	30.33	30.2263	30.9338	30.5617	30.4412	30.9804	30.4932	30.776	31.0701
MNNIHDME_00024	0	2.80489	1.17769	0	0	1.40421		MNNIHDME_00024	1.3219	1.38679	0	1.19172	1.17792	2.03256	0	0	0	0	5.65793	0.666366		MNNIHDME_70539	25.5685	24.6703	25.7914	29.0036	28.4544	29.3269		MNNIHDME_34189	29.8195	29.0206	30.1011	30.5021	29.7496	30.5047	29.8243	29.0136	29.1017	30.6428	30.2043	30.5318
MNNIHDME_00025	11.7173	50.4881	47.1076	2.9812	5.21162	4.91474		MNNIHDME_00025	6.6095	9.7075	14.3268	19.0676	20.0246	6.09767	19.9586	14.4137	9.65498	13.9141	16.1655	15.9928		MNNIHDME_49445	24.9227	26.1948	26.0812	27.0607	27.9317	27.3915		MNNIHDME_31826			23.9013	25.383	27.6416		24.6896	27.1898	27.1218
MNNIHDME_00026	0	0	0	0.993735	0.651452	0		MNNIHDME_00026	1.3219	0	0	0	1.17792	2.03256	0	1.69573	1.60916	0	3.2331	0		MNNIHDME_52897	28.4492	28.8642	28.6645	26.8559	26.563	26.7735		MNNIHDME_25566	30.6055	30.4295	30.4952	30.7895	30.0745	30.8581	30.946	30.7589	30.7754	31.1389	31.5932	30.6306
MNNIHDME_00027	0	0	0	0.993735	0	0		MNNIHDME_00027	0	1.38679	0	0	0	1.01628	0	1.69573	0	0	0.808276	1.33273		MNNIHDME_98482	29.0473	29.0351	28.9881	27.7924	28.0508	27.4444		MNNIHDME_123322	30.7073	30.6035	30.8399	30.4098	30.6262	30.8204	30.8904	30.8374	31.019	29.8132	31.7982	30.9725
MNNIHDME_00028	0	2.80489	2.35538	35.7745	10.4232	11.2337		MNNIHDME_00028	15.8628	23.5754	17.6329	7.15034	14.135	3.04883	1.90082	0.847867	11.2641	9.2761	11.3159	19.3246		MNNIHDME_107923	25.4097	26.3596	27.0446	27.4701	27.7808	27.59		MNNIHDME_49445	30.7033	30.4868	30.8076	30.7852	30.4258	30.8333	30.616	30.4233	30.1718	31.1645	30.8078	30.7035
MNNIHDME_00029	1.0652	0	0	1.98747	0	1.40421		MNNIHDME_00029	1.3219	0	0	1.19172	7.06751	2.03256	0.950411	0.847867	1.60916	1.54602	0	3.33183		MNNIHDME_132370	26.7232	26.2913	26.7988	24.9363	24.4808	24.9253		MNNIHDME_44479	30.21	29.7883	30.3833	30.8514	30.0829	30.1456	31.071	30.578	30.3771	30.6925	30.7121	29.5638
MNNIHDME_00030	0	0	0	0.993735	0.651452	0.702106		MNNIHDME_00030	6.6095	2.77357	2.20412	0	5.88959	2.03256	0.950411	5.0872	0.804582	4.63805	0.808276	1.9991		MNNIHDME_56354	23.1132	23.088	22.7403	25.0569	24.927	24.8158		MNNIHDME_74725	30.7004	30.6021	30.8341	30.3929	30.62	30.8048	30.8894	30.8311	31.0368	29.8325	31.7922	30.8938
MNNIHDME_00031	0	0	0	2.9812	0.651452	1.40421		MNNIHDME_00031	1.3219	1.38679	3.30617	1.19172	2.35584	4.06511	0.950411	2.5436	7.24123	3.09203	6.46621	3.33183		MNNIHDME_21001	28.4492	27.6957	27.1423	26.6414	25.4688	26.7161		MNNIHDME_70545	31.6368	31.6747	31.9732	31.2178	31.862	31.8661	31.0715	31.5246	31.5472	31.229	31.2914	31.6878
MNNIHDME_00032	0	0	0	0	1.95436	2.80842		MNNIHDME_00032	0	1.38679	2.20412	1.19172	2.35584	0	0.950411	5.93507	1.60916	0	1.61655	1.33273		MNNIHDME_45959	23.6612	25.9672	25.9858	26.9845	27.666	27.352		MNNIHDME_74697	31.063	30.4486	31.1642	31.5433	30.4843	31.7431	31.8652	31.2377	31.5654	31.7529	31.5652	31.648
MNNIHDME_00033	0	4.20734	4.71076	0.993735	0.651452	2.10632		MNNIHDME_00033	1.3219	4.16036	1.10206	1.19172	3.53375	5.08139	3.80164	2.5436	4.02291	3.09203	2.42483	3.9982		MNNIHDME_37100	26.9378	26.9039	26.1503	20.7036	22.9863			MNNIHDME_36196	31.0796	31.2775	31.2004	30.1536	31.1882	30.9443	30.1451	31.1266	31.051	30.6793	30.5014	31.2171
MNNIHDME_00034	8.52164	2.80489	1.17769	2.9812	1.95436	2.10632		MNNIHDME_00034	1.3219	6.93393	4.40823	5.95862	9.42334	6.09767	4.75206	4.23934	7.24123	7.73008	8.08276	7.33003		MNNIHDME_80103	27.543	27.9523	27.9078	25.2349	26.4767	25.472		MNNIHDME_14762	31.8587	31.5109	31.7526	31.3847	31.6382	31.6975	31.6574	31.554	31.7287	31.9846	31.9265	32.0938
MNNIHDME_00035	0	0	0	1.98747	0	0		MNNIHDME_00035	1.3219	1.38679	0	1.19172	0	2.03256	3.80164	1.69573	0.804582	0.773008	0	1.33273		MNNIHDME_141439	28.9227	28.9319	28.9245	27.4247	27.9067	27.1118		MNNIHDME_49460	29.7974	29.0407	29.9386	30.6164	29.4935	30.3041	29.9786	29.1931	28.844	30.7037	30.2486	30.1026
MNNIHDME_00037	2.13041	2.80489	1.17769	4.96867	7.16597	1.40421		MNNIHDME_00037	2.6438	4.16036	6.61235	3.57517	2.35584	3.04883	11.4049	5.0872	4.82749	4.63805	9.69931	7.33003		MNNIHDME_44479	26.2894	26.3899	26.2399	25.5289	26.1468	26.283		MNNIHDME_11206	29.2351	25.0782	24.7619	28.2547	28.1424	26.2755	28.1079	28.4436	27.4249	27.358	27.4535
MNNIHDME_00038	1.0652	0	0	0	0.651452	1.40421		MNNIHDME_00038	0	0	5.51029	1.19172	0	0	1.90082	0.847867	0	0	0.808276	3.9982		MNNIHDME_73036	24.0445	24.5752	25.0755	28.7745	28.0833	28.4076		MNNIHDME_45886	30.4466	30.1775	30.4796	30.3618	29.9227	30.151	30.3172	29.5198	29.474	30.9284	30.4636	30.0433
MNNIHDME_00039	1.0652	1.40245	1.17769	1.98747	1.95436	4.21263		MNNIHDME_00039	2.6438	2.77357	2.20412	3.57517	1.17792	3.04883	3.80164	2.5436	5.63207	3.86504	12.1241	2.66547		MNNIHDME_47423	26.2884	27.5656	27.8313	27.5619	26.7672	26.5066		MNNIHDME_23106	30.9196	30.9808	30.5462	30.8427	30.8009	30.7436	31.257	31.1665	30.8797	31.112	31.1664	30.0865
MNNIHDME_00040	1.0652	0	1.17769	0	0	0		MNNIHDME_00040	1.3219	5.54714	0	1.19172	2.35584	2.03256	1.90082	0	1.60916	0.773008	4.04138	0		MNNIHDME_44193	24.9473	24.8665	25.2437	22.7818	23.0832	22.1228		MNNIHDME_59486	30.4466	30.0411	30.4666	30.3618	29.9227	30.151	30.2667	29.5132	29.474	30.865	30.4636	30.012
MNNIHDME_00041	0	1.40245	2.35538	0	0	1.40421		MNNIHDME_00041	0	5.54714	0	1.19172	2.35584	0	0.950411	2.5436	0.804582	0.773008	0.808276	0.666366		MNNIHDME_119450	24.0273	23.596	23.1994	27.1168	26.7188	26.2566		MNNIHDME_15141	30.696	30.6884	30.8335	30.2964	30.5232	30.6754	30.3425	30.4366	30.7156	30.9837	30.8342	31.249
MNNIHDME_00042	2.13041	9.81712	1.17769	3.97494	3.90871	2.10632		MNNIHDME_00042	1.3219	9.7075	7.71441	7.15034	2.35584	3.04883	5.70247	4.23934	4.02291	1.54602	3.2331	7.9964		MNNIHDME_128976	26.9978	27.3152	27.2468	25.8927	26.0293	25.3759		MNNIHDME_73091	29.7642	29.0076	30.0642	30.3015	29.7185	30.4341	29.8052	28.9268	29.0066	30.5566	30.162	30.5318
MNNIHDME_00043	0	0	0	0.993735	0	1.40421		MNNIHDME_00043	1.3219	1.38679	0	0	0	0	0	0	0	0.773008	0	0		MNNIHDME_47430	26.8192	27.138	26.9909	24.1271	24.8748	24.1427		MNNIHDME_109095	30.8152	30.2401	30.8695	31.5433	30.1361	31.6433	31.8144	31.1313	31.4616	31.7332	31.5351	31.3547
MNNIHDME_00045	0	0	0	0	0.651452	1.40421		MNNIHDME_00045	0	4.16036	3.30617	0	0	3.04883	0	1.69573	3.21833	3.09203	0	1.9991		MNNIHDME_14804	22.5749	22.9863	23.1087	24.9448	25.0271	24.5712		MNNIHDME_44916	30.38	30.3175	30.2933	30.3614	29.9963	30.6837	30.5441	30.4402	30.5521	30.5128	31.5085	30.5586
MNNIHDME_00046	0	0	0	0	0	0.702106		MNNIHDME_00046	0	0	0	0	1.17792	2.03256	0	0	0.804582	1.54602	0.808276	0.666366		MNNIHDME_39695	27.8529	27.5464	27.7571	23.9376	24.1152	24.1007		MNNIHDME_15821	31.2549	31.078	31.3637	31.0027	30.9883	30.9934	30.9677	31.0565	31.3322	31.5504	31.1749	31.5785
MNNIHDME_00047	0	1.40245	3.53307	1.98747	1.3029	0.702106		MNNIHDME_00047	0	1.38679	2.20412	2.38345	3.53375	0	0.950411	0	0.804582	2.31902	4.84966	1.9991		MNNIHDME_114425	25.6457	26.0079	25.9939	22.7844	24.448	23.962		MNNIHDME_141439	30.5602	29.1523	30.277	31.6113	29.4293	31.3975	31.9258	30.8878	30.9203	31.6703	31.3921	30.0174
MNNIHDME_00048	0	1.40245	2.35538	0	0	0		MNNIHDME_00048	0	0	0	1.19172	1.17792	0	0	0	0.804582	1.54602	1.61655	1.33273		MNNIHDME_70240	23.8238	24.374	25.2993	23.0087	25.2964	25.3135		MNNIHDME_13886	30.4248	30.1775	30.4796	30.3421	29.8923	30.151	30.3172	29.5198	29.4255	30.9284	30.4636	30.0433
MNNIHDME_00049	2.13041	0	1.17769	1.98747	0.651452	1.40421		MNNIHDME_00049	7.9314	9.7075	4.40823	2.38345	4.71167	2.03256	1.90082	1.69573	4.82749	4.63805	2.42483	2.66547		MNNIHDME_39696	27.8234	27.6926	27.9778	25.4358	25.7871	25.5343		MNNIHDME_34434	31.3232	31.2505	31.5692	30.5184	31.5393	31.3185	30.2511	31.1599	31.009	30.632	30.5152	30.6065
MNNIHDME_00050	1.0652	0	4.71076	2.9812	0	0		MNNIHDME_00050	9.2533	5.54714	3.30617	0	2.35584	5.08139	0.950411	6.78294	1.60916	4.63805	4.04138	1.9991		MNNIHDME_90119	22.0143	21.0151	23.372	24.9081	24.8903	24.356		MNNIHDME_52356	31.47	30.975	31.5152	30.7287	31.0206	30.57	30.5172	30.8548	30.8817	31.0598	30.6346	31.5178
MNNIHDME_00051	18.1085	11.2196	8.24384	8.94361	7.81742	10.5316		MNNIHDME_00051	21.1504	36.0564	42.9803	26.2179	24.7363	24.3907	39.9173	31.3711	30.5741	34.7854	54.9628	31.9856		MNNIHDME_107922	26.9021	27.458	27.8719	28.4	28.197	28.3828		MNNIHDME_20999	28.7699	27.7681	28.5768	29.9574	28.232	29.0291	29.9438	28.7042	28.5225	30.1427	29.9234	28.1376
MNNIHDME_00052	0	0	1.17769	0.993735	0	2.10632		MNNIHDME_00052	0	0	7.71441	1.19172	3.53375	3.04883	2.85123	1.69573	3.21833	2.31902	3.2331	3.33183		MNNIHDME_78378	28.1232	27.3465	28.1434	24.4706	25.6428	23.9917		MNNIHDME_52531	31.8587	31.4738	31.7526	31.3847	31.6063	31.6782	31.6574	31.554	31.7287	31.8364	31.8479	32.0938
MNNIHDME_00053	0	0	1.17769	1.98747	0	0		MNNIHDME_00053	0	0	1.10206	1.19172	1.17792	5.08139	1.90082	4.23934	0	2.31902	4.84966	3.33183		MNNIHDME_90121	22.4872	23.8395	22.9333	26.7326	26.6928	26.6907		MNNIHDME_36150	30.8365	30.549	30.8317	30.0424	30.8807	30.7718	29.8157	30.2949	30.3957	30.4016	30.3404	31.1652
MNNIHDME_00054	3.19561	1.40245	1.17769	2.9812	3.25726	0.702106		MNNIHDME_00054	3.9657	1.38679	2.20412	1.19172	0	3.04883	1.90082	1.69573	8.04582	3.86504	6.46621	1.33273		MNNIHDME_21000	26.5189	26.6546	26.4619	24.0971	24.208	23.5261		MNNIHDME_50954	30.4041	30.0545	30.5962	30.5497	30.0662	30.4408	30.3115	30.007	29.6659	30.971	30.2739	30.3853
MNNIHDME_00055	1.0652	0	0	2.9812	1.95436	1.40421		MNNIHDME_00055	2.6438	5.54714	6.61235	3.57517	1.17792	0	2.85123	1.69573	8.04582	9.2761	4.84966	8.66276		MNNIHDME_61337	24.2952	23.6054	23.9091	25.4156	25.7971	25.443		MNNIHDME_59373	31.2549	31.0751	31.3637	31.0027	30.9883	30.9934	30.9677	31.0552	31.3322	31.5504	31.1749	31.5785
MNNIHDME_00056	2.13041	0	0	1.98747	2.60581	7.02106		MNNIHDME_00056	7.9314	5.54714	7.71441	3.57517	4.71167	4.06511	7.60329	11.8701	5.63207	8.50309	13.7407	7.9964		MNNIHDME_107921	25.4757	25.9244	26.0773	26.815	25.8293	26.2668		MNNIHDME_114156	30.1549	29.6604	30.3898	29.9762	29.8674	30.0003	30.1322	29.955	29.8781	30.3789	29.9151	29.9006
MNNIHDME_00057	5.32602	0	2.35538	14.906	7.81742	14.0421		MNNIHDME_00057	21.1504	22.1886	16.5309	29.7931	37.6934	9.1465	9.50411	17.8052	17.7008	20.0982	23.44	19.991		MNNIHDME_45956	27.2402	26.7689	26.2195	27.6341	25.8456	27.5693		MNNIHDME_52899	28.7699	27.7681	28.5768	29.9574	28.232	29.0291	29.9438	28.7042	28.5225	30.1427	29.9234	28.1376
MNNIHDME_00058	0	1.40245	0	1.98747	0.651452	2.10632		MNNIHDME_00058	2.6438	2.77357	7.71441	2.38345	7.06751	2.03256	3.80164	3.39147	9.65498	6.18406	8.08276	6.66366		MNNIHDME_37104	26.8484	26.5728	26.9	25.3788	25.1282	23.1181		MNNIHDME_64159			22.6299	25.6094	25.8478	23.8339	24.1467	26.1092	23.6785
MNNIHDME_00059	0	1.40245	0	0	2.60581	0.702106		MNNIHDME_00059	0	0	6.61235	0	0	0	2.85123	1.69573	4.02291	3.09203	1.61655	0.666366		MNNIHDME_03633	23.3497	25.0494	24.2236	22.9257	24.92	23.8989		MNNIHDME_97756	31.1119	30.5007	31.202	31.3685	30.819	31.0204	31.2576	31.118	31.1756	30.9095	30.9213	30.7182
MNNIHDME_00060	0	0	0	0.993735	0	0		MNNIHDME_00060	0	0	0	1.19172	3.53375	0	0.950411	2.5436	0.804582	0	1.61655	0.666366		MNNIHDME_46049	27.1148	26.5263	26.3029	28.3366	28.2535	27.7408		MNNIHDME_107924	30.1292	29.8419	29.9574	29.8207	29.3987	29.8136	30.0642	30.0061	29.9432	30.3128	30.0266	30.149
MNNIHDME_00061	0	0	0	0	0	0		MNNIHDME_00061	0	0	0	0	0	0	0	0	0	0	0	0		MNNIHDME_23543	23.5577	24.9657	22.9742	26.9421	27.1979	24.5621		MNNIHDME_38205	31.2584	30.4884	30.8171	29.7568	30.4893	30.533	29.9427	30.1182	30.4241	30.6355	29.9576	30.468
MNNIHDME_00062	3.19561	2.80489	1.17769	13.9123	6.51452	14.0421		MNNIHDME_00062	74.0264	134.518	94.777	51.2441	94.2334	74.1883	45.6197	66.9815	59.539	48.6995	65.4704	21.9901		MNNIHDME_97845	26.933	24.3072	26.0234	23.5305	23.7756	22.9143		MNNIHDME_36210	28.1085	27.6655	28.4274	28.274	27.6637	28.5078	28.1165	27.7361	26.8202	28.8041	28.3391	28.4893
MNNIHDME_00063	4.26082	2.80489	1.17769	20.8684	7.81742	11.2337		MNNIHDME_00063	89.8892	201.084	106.9	75.0786	140.172	79.2696	81.7354	137.355	86.0902	70.3437	80.8276	39.982		MNNIHDME_47403	25.0266	24.6939	24.9645		22.9015			MNNIHDME_58760	30.6887	30.4253	30.8076	30.6686	30.4092	30.7884	30.5734	30.3636	30.0608	31.0538	30.6528	30.7035
MNNIHDME_00064	1.0652	0	1.17769	2.9812	2.60581	4.21263		MNNIHDME_00064	27.7599	41.6036	54.0009	36.9434	31.8038	28.4558	19.0082	40.6976	49.0795	37.1044	26.6731	18.6583		MNNIHDME_132858	25.7784	26.1112	24.2693	23.7601	24.3722	24.3087		MNNIHDME_47432	29.2298	29.0607	29.1115	30.4792	29.5438	29.8783	30.4721	30.7399	29.5489	30.3931	30.1247	28.3967
MNNIHDME_00065	11.7173	28.0489	10.5992	69.5614	35.8299	46.339		MNNIHDME_00065	1259.77	2048.28	1690.56	631.613	1205.01	1115.87	761.279	1302.32	1137.68	832.53	744.422	264.547		MNNIHDME_14296	25.098	24.2565	23.9959	25.472	25.7851	25.4767		MNNIHDME_137866			22.6299	25.1029	25.8478	23.8339	23.4775	26.1092	23.6785
MNNIHDME_00066	0	4.20734	1.17769	4.96867	3.90871	7.02106		MNNIHDME_00066	67.4169	134.518	94.777	46.4772	87.1659	78.2534	53.223	86.4825	48.2749	39.4234	48.4966	22.6565		MNNIHDME_44203	25.1316	25.1501	25.1088	23.2846	23.3716	22.8047		MNNIHDME_45864	29.9255	29.7371	30.0406	29.3769	29.6012	29.6704	29.1076	29.4607	29.2567	29.8286	29.6015	29.9746
MNNIHDME_00067	0	0	0	0	0	0		MNNIHDME_00067	0	0	0	0	0	0	1.90082	0	1.60916	1.54602	0	0		MNNIHDME_84323			22.8703	24.2027	25.5203	24.5772		MNNIHDME_51945	29.9642	29.3522	29.7111	30.6996	29.4042	29.8301	30.3601	30.2303	30.0509	30.4386	30.3955	29.5213
MNNIHDME_00068	0	1.40245	1.17769	3.97494	0.651452	0.702106		MNNIHDME_00068	10.5752	5.54714	11.0206	8.34206	8.24543	8.13022	9.50411	13.5659	7.24123	4.63805	5.65793	7.33003		MNNIHDME_14176	23.9025	24.3448	21.8563	25.9483	27.1733	25.9944		MNNIHDME_15843	31.427	31.2891	31.4896	31.0745	31.5032	31.2112	30.7942	31.3905	31.2892	31.1828	31.2992	31.4906
MNNIHDME_00069	3.19561	0	0	3.97494	1.3029	8.42527		MNNIHDME_00069	15.8628	37.4432	23.1432	14.3007	20.0246	16.2604	22.8099	24.5882	18.5054	14.6872	13.7407	11.3282		MNNIHDME_47309	29.1038	28.6115	29.2926	25.3172	27.7262	25.3331		MNNIHDME_71989	30.4616	29.7846	30.7179	30.7476	30.3064	29.9245	31.388	30.621	30.323	31.4241	30.5517	29.6517
MNNIHDME_00070	0	0	0	5.96241	0.651452	0.702106		MNNIHDME_00070	11.8971	22.1886	11.0206	11.9172	12.9571	10.1628	0.950411	10.1744	4.82749	6.18406	6.46621	10.6619		MNNIHDME_46050	25.2475	26.0515	25.4154	24.129	25.4303	25.5198		MNNIHDME_45915	30.3789	30.3899	30.3648	29.8119	30.2093	30.2492	30.2393	30.5207	30.3931	30.5722	30.479	30.4566
MNNIHDME_00071	0	0	0	0.993735	0.651452	0		MNNIHDME_00071	1.3219	22.1886	14.3268	4.76689	20.0246	15.2442	2.85123	4.23934	8.8504	10.8221	5.65793	3.33183		MNNIHDME_49443	27.3461	26.8205	26.0759	27.5609	25.4531	27.3391		MNNIHDME_26512	30.0621	30.102	29.9822	29.6348	29.7109	30.0749	29.0009	29.4777	29.4497	30.0909	29.7507	29.9031
MNNIHDME_00072	1.0652	0	0	1.98747	0.651452	4.91474		MNNIHDME_00072	21.1504	34.6696	19.837	15.4924	27.0921	15.2442	18.0578	22.8924	16.0916	9.2761	16.1655	8.66276		MNNIHDME_104358	25.2475	26.0515	25.4161	24.129	25.4303	25.5198		MNNIHDME_11224	29.8524	29.5215	30.1235	30.3814	29.703	29.5358	30.8295	30.2376	29.9199	30.4357	30.2221	29.0235
MNNIHDME_00073	0	0	0	1.98747	0.651452	0.702106		MNNIHDME_00073	2.6438	8.32071	6.61235	1.19172	4.71167	1.01628	4.75206	10.1744	1.60916	3.86504	6.46621	1.9991		MNNIHDME_109095	27.6604	27.926	27.7372	26.6026	28.5723	28.5311		MNNIHDME_34328	30.2985	30.0179	30.0128	29.7345	29.9706	29.9948	29.6738	30.1381	30.1459	30.2776	30.3778	30.5343
MNNIHDME_00074	1.0652	0	8.24384	4.96867	3.90871	7.02106		MNNIHDME_00074	33.0475	49.9243	30.8576	9.53379	18.8467	28.4558	23.7603	44.0891	35.4016	22.4172	15.3572	12.661		MNNIHDME_108579	24.4455	24.688	24.2433	22.7214	23.6318	23.3419		MNNIHDME_29529	30.156	29.4471	30.0412	29.7186	29.766	30.2501	29.9433	29.7933	30.0093	29.9749	29.9264	30.1222
MNNIHDME_00075	2.13041	0	1.17769	2.9812	0.651452	0		MNNIHDME_00075	14.5409	16.6414	17.6329	4.76689	14.135	10.1628	10.4545	18.6531	15.2871	10.8221	14.549	6.66366		MNNIHDME_34117	23.51	24.6077	24.2351	25.2013	25.9655	25.929		MNNIHDME_81000	29.1277	28.3025	29.0205	30.6031	27.792	29.6314	29.8036	28.9428	28.1122	30.3124	29.7248	28.3737
MNNIHDME_00076	0	0	0	1.98747	0	1.40421		MNNIHDME_00076	0	1.38679	0	0	1.17792	1.01628	0	2.5436	0	0	2.42483	1.9991		MNNIHDME_14820	23.9467	23.6724	24.3991	25.6316	25.3389	25.5339		MNNIHDME_63710	30.739	29.7532	30.7455	31.546	29.7922	31.5811	31.9335	31.0494	31.2482	31.8194	31.6217	31.0834
MNNIHDME_00077	0	0	0	0.993735	0.651452	0		MNNIHDME_00077	0	2.77357	2.20412	1.19172	0	0	0	0	0	0	0.808276	0.666366		MNNIHDME_38843	24.2078	23.6777	23.5832	24.2139	24.6525	24.0543		MNNIHDME_80088	29.9642	29.3522	29.7111	30.6996	29.4042	29.8301	30.3601	30.2303	30.0509	30.4443	30.3955	29.5213
MNNIHDME_00078	0	0	0	0	0	0.702106		MNNIHDME_00078	0	0	0	0	0	0	0	0	0	0.773008	0.808276	0		MNNIHDME_79826	25.2475	26.0515	25.4246	24.129	25.4303	25.5198		MNNIHDME_77068	29.6742	28.9379	29.8915	30.3015	29.6295	30.0646	29.5211	28.874	28.6621	30.3724	29.7226	30.1291
MNNIHDME_00079	0	1.40245	0	0.993735	2.60581	0.702106		MNNIHDME_00079	0	2.77357	1.10206	0	0	0	0.950411	1.69573	1.60916	0.773008	0.808276	0		MNNIHDME_14067	25.312	25.3391	25.6934	26.1141	26.6464	25.9265		MNNIHDME_21416			24.1276	25.849	27.8879	22.1561	25.9416	26.6023	27.5094
MNNIHDME_00080	0	0	0	0	1.3029	0		MNNIHDME_00080	0	0	0	0	0	0	0	0	0	0.773008	0.808276	0.666366		MNNIHDME_22872	25.5237	25.0419	24.6743	25.7603	26.2169	24.565		MNNIHDME_34119	29.9306	29.4573	29.8651	29.5334	29.5279	29.8033	29.5688	29.3806	29.5699	29.7163	29.3789	29.5962
MNNIHDME_00081	0	0	0	0.993735	0	0		MNNIHDME_00081	1.3219	0	0	0	2.35584	0	0	0	0	0	0.808276	0		MNNIHDME_50057	26.7998	26.1387	26.6603	23.9599	23.1182	23.6572		MNNIHDME_14440	29.6116	29.5292	29.5598	29.4783	29.1859	29.4798	29.3818	29.3605	28.9952	29.7006	29.0334	29.4318
MNNIHDME_00082	1.0652	2.80489	0	8.94361	3.90871	9.12737		MNNIHDME_00082	6.6095	2.77357	11.0206	2.38345	7.06751	5.08139	1.90082	5.93507	4.82749	2.31902	8.08276	5.9973		MNNIHDME_76484	24.8188	24.7711	24.9844		21.2882			MNNIHDME_70240	30.4041	30.0545	30.5962	30.487	30.0662	30.304	30.3115	29.9856	29.6659	30.9245	30.2297	30.3758
MNNIHDME_00083	0	0	1.17769	0.993735	0	0		MNNIHDME_00083	0	1.38679	0	0	0	0	0	0	0	0.773008	3.2331	0		MNNIHDME_44204	25.2013	25.195	25.392	23.6243	24.0463	23.2376		MNNIHDME_61577	27.914	27.6433	27.5552	28.519	27.8626	28.3084	28.7275	28.4302	27.9999	28.7735	28.0956	28.0181
MNNIHDME_00084	3.19561	7.01223	3.53307	0.993735	3.25726	0.702106		MNNIHDME_00084	5.2876	6.93393	3.30617	2.38345	10.6013	11.1791	2.85123	1.69573	5.63207	3.09203	5.65793	1.33273		MNNIHDME_45864	22.9486	23.6292	22.6899	26.0158	25.7841	26.1903		MNNIHDME_118931	29.9642	29.3522	29.7111	30.6996	29.4042	29.8301	30.3601	30.2303	30.0509	30.4386	30.3955	29.5213
MNNIHDME_00085	0	0	0	0	0.651452	0.702106		MNNIHDME_00085	0	0	0	0	0	2.03256	0	0.847867	0.804582	0.773008	0	0		MNNIHDME_48541	27.0958	26.6332	27.0047	27.9265	26.8892	27.9779		MNNIHDME_19215	29.6879	26.9942	29.1395	30.8579	27.7983	30.8563	30.9815	29.9208	30.8271	30.9533	30.3802	28.9195
MNNIHDME_00086	0	0	0	0	0	0		MNNIHDME_00086	0	1.38679	0	0	1.17792	0	0	0	0.804582	3.09203	2.42483	0		MNNIHDME_49182	25.0408	26.9724	27.4011	25.5316	26.369	25.4895		MNNIHDME_89739	29.7282	29.0206	30.0674	30.5021	29.6626	30.2395	29.6905	28.9584	28.8634	30.553	29.8841	30.2912
MNNIHDME_00087	0	0	0	0	0	0		MNNIHDME_00087	0	0	0	0	0	0	0	0	0	0.773008	0	0.666366		MNNIHDME_52872	25.4273	25.2566	26.4605	21.9827	23.5798	22.3636		MNNIHDME_51478	30.4248	30.0411	30.4666	30.2983	29.8815	30.151	30.2667	29.5132	29.4255	30.865	30.4636	30.012
MNNIHDME_00088	0	0	0	1.98747	0	0		MNNIHDME_00088	0	0	1.10206	0	0	3.04883	0	0	0.804582	0.773008	0	0.666366		MNNIHDME_80101	26.6213	27.3989	26.9586	25.4675	26.3412	24.5612		MNNIHDME_47951	30.452	30.5391	30.5318	30.2964	30.2127	30.4698	30.2669	29.8781	30.5337	30.9162	30.6856	31.0271
MNNIHDME_00089	0	7.01223	2.35538	0.993735	2.60581	2.10632		MNNIHDME_00089	2.6438	1.38679	3.30617	3.57517	0	2.03256	3.80164	4.23934	4.02291	0	2.42483	2.66547		MNNIHDME_22734	23.4308	23.1949	24.015	24.6302	24.62	24.2819		MNNIHDME_50064	29.8296	29.1522	29.6318	29.6634	29.7657	29.4151	29.7233	29.8168	29.3747	29.6333	29.2994	29.0264
MNNIHDME_00090	2.13041	7.01223	4.71076	0.993735	2.60581	1.40421		MNNIHDME_00090	6.6095	4.16036	2.20412	3.57517	2.35584	1.01628	2.85123	1.69573	1.60916	3.09203	6.46621	3.9982		MNNIHDME_27049	24.7544	25.0125	24.197	24.0149	24.2832	23.813		MNNIHDME_15557	31.3178	31.4488	31.5092	30.3793	31.6281	30.9011	31.8472	31.2955	30.977	31.1355	30.795	31.3785
MNNIHDME_00091	0	0	1.17769	0	0	0.702106		MNNIHDME_00091	5.2876	1.38679	4.40823	8.34206	0	3.04883	7.60329	0.847867	0	4.63805	3.2331	1.9991		MNNIHDME_33804	23.511	24.7541	24.0297	23.6881	24.9692	24.1191		MNNIHDME_36128	30.156	29.4471	30.0412	29.6949	29.766	30.2501	29.773	29.7933	30.0093	29.9426	29.8969	30.1222
MNNIHDME_00092	13.8477	14.0245	11.7769	522.705	458.622	543.43		MNNIHDME_00092	113.683	146.999	495.926	144.199	137.816	295.737	152.066	229.772	585.735	282.921	380.698	856.947		MNNIHDME_38572	24.4193	24.1461	23.1989	24.9358	24.8969	25.1075		MNNIHDME_15678	28.9698	28.7208	28.8526	28.622	28.5916	28.9495	28.7626	28.6846	28.8851	28.8629	28.9362	29.1251
MNNIHDME_00093	4.26082	0	0	59.6241	60.585	68.1042		MNNIHDME_00093	2.6438	9.7075	37.47	15.4924	10.6013	33.5372	18.0578	22.0446	40.2291	33.2393	37.989	107.951		MNNIHDME_55673	23.9439	25.5715	24.7779		22.8089	21.067		MNNIHDME_59397	31.427	31.2891	31.4896	31.0745	31.5032	31.2112	30.7893	31.3905	31.2892	31.1828	31.2992	31.4906
MNNIHDME_00094	6.39123	4.20734	3.53307	61.6116	76.2199	77.9337		MNNIHDME_00094	9.2533	2.77357	54.0009	14.3007	14.135	50.8139	15.2066	23.7403	46.6657	78.8468	43.6469	137.938		MNNIHDME_77088	23.8015	25.8903	25.8046	26.7176	27.6816	27.1921		MNNIHDME_107923	29.7895	29.5068	29.8362	29.6367	29.5656	29.9103	29.7746	29.2776	29.9589	29.9114	30.3133	30.178
MNNIHDME_00095	0	0	0	1.98747	0	0		MNNIHDME_00095	1.3219	4.16036	0	0	1.17792	0	0	1.69573	0.804582	0	0.808276	2.66547		MNNIHDME_58760	23.531	27.3255	27.2028	26.7176	27.6816	27.1921		MNNIHDME_89171	29.733	29.0206	30.0674	30.5021	29.6626	30.2395	29.6905	28.9584	28.8664	30.553	29.986	30.2912
MNNIHDME_00096	1.0652	2.80489	1.17769	14.906	14.3319	15.4463		MNNIHDME_00096	29.0818	37.4432	63.9194	28.6014	35.3375	27.4395	18.0578	21.1967	51.4932	81.1658	88.1021	105.952		MNNIHDME_141512	24.418	24.9348	24.7449	22.9242	23.2957	22.6877		MNNIHDME_15307	28.6697	28.4	28.9893	28.6275	28.2792	29.0689	27.9165	27.4077	27.5275	28.88	28.0494	28.7853
MNNIHDME_00097	3.19561	0	0	13.9123	14.3319	9.12737		MNNIHDME_00097	3.9657	12.4811	7.71441	3.57517	3.53375	11.1791	4.75206	5.0872	5.63207	8.50309	6.46621	13.9937		MNNIHDME_138044	27.6604	27.926	27.7372	26.5937	28.5699	29.1034		MNNIHDME_121365	29.8296	29.1814	29.6655	29.3842	29.7676	29.2672	29.4015	29.5855	29.2374	29.5135	28.9772	29.0568
MNNIHDME_00098	2.13041	2.80489	0	75.5239	61.8879	72.3169		MNNIHDME_00098	15.8628	18.0282	52.8988	23.8345	22.3804	33.5372	23.7603	39.0019	54.7115	23.1902	84.0607	119.946		MNNIHDME_15685	24.9326	24.4618	24.5123	25.3358	25.8821	25.564		MNNIHDME_84322	29.8334	29.6022	29.5187	29.1473	29.6063	29.5431	28.3834	29.0106	28.7469	30.0387	29.4154	29.7607
MNNIHDME_00099	2.13041	0	0	53.6617	52.1162	51.9558		MNNIHDME_00099	2.6438	15.2546	26.4494	7.15034	12.9571	37.6023	5.70247	16.9573	51.4932	34.7854	29.9062	81.9631		MNNIHDME_14643	21.1859	22.3627		24.975	24.4683	24.7391		MNNIHDME_44307	27.914	27.6433	27.5552	28.7476	27.8626	28.3084	28.7275	28.4302	27.9999	28.7735	28.3497	28.0181
MNNIHDME_00100	0	0	0	0.993735	3.25726	4.91474		MNNIHDME_00100	0	0	0	0	0	1.01628	0	0	0	2.31902	0	7.9964		MNNIHDME_27112	25.5676	25.1082	24.8807	23.0483	23.3783	22.9747		MNNIHDME_110005	30.2722	29.9811	30.3248	30.1005	29.6648	29.8339	29.9944	29.3539	29.2712	30.8456	30.2112	29.9642
MNNIHDME_00101	0	0	0	0.993735	0.651452	0.702106		MNNIHDME_00101	0	0	0	3.57517	1.17792	1.01628	0.950411	0.847867	2.41374	0.773008	0.808276	0.666366		MNNIHDME_19084			22.9386	25.1664	25.8393	25.1868		MNNIHDME_19083	28.4899	27.8456	28.0891	28.2913	28.3009	28.2693	27.1795	26.9686	27.1714	28.9458	28.2503	27.9708
MNNIHDME_00102	0	0	1.17769	0.993735	0.651452	0.702106		MNNIHDME_00102	0	0	2.20412	2.38345	0	0	0	0	0	2.31902	2.42483	5.33093		MNNIHDME_58290	24.8987	24.3872	24.5066	22.0996	23.5646	23.1175		MNNIHDME_99587	29.6446	28.9591	29.7451	30.4326	29.304	30.0007	29.7101	29.0704	28.5044	30.5423	29.7635	29.6332
MNNIHDME_00103	0	0	0	0	0	0		MNNIHDME_00103	0	0	1.10206	0	0	1.01628	0.950411	0.847867	0	0	0	1.33273		MNNIHDME_65144	26.554	27.759	27.0173	25.3688	24.8261	25.4502		MNNIHDME_47333	29.413	29.1993	29.3461	30.4456	29.011	29.419	30.4504	29.8893	29.5653	29.996	29.9837	28.8816
MNNIHDME_00104	1.0652	0	0	0	0.651452	0		MNNIHDME_00104	0	0	0	0	1.17792	1.01628	0	0.847867	0	1.54602	0	0		MNNIHDME_143321	26.4088	26.7271	26.4001	26.8511	28.0933	26.6078		MNNIHDME_138044	30.1767	29.7885	30.4635	30.3104	29.745	30.7198	30.7996	30.5183	30.6697	30.3722	30.7771	30.8243
MNNIHDME_00105	2.13041	1.40245	0	1.98747	0.651452	2.10632		MNNIHDME_00105	5.2876	2.77357	5.51029	1.19172	0	0	0	0	4.02291	1.54602	0	3.9982		MNNIHDME_52531	25.2661	26.1818	26.1412	28.0634	27.2363	27.8009		MNNIHDME_73027	29.9306	29.4573	29.8651	29.5334	29.5279	29.8033	29.5688	29.3806	29.5699	29.7163	29.3789	29.5962
MNNIHDME_00106	0	0	0	1.98747	0.651452	0.702106		MNNIHDME_00106	1.3219	0	1.10206	1.19172	2.35584	1.01628	1.90082	2.5436	0	0.773008	4.04138	1.33273		MNNIHDME_13910	24.8273	22.9649	24.3132	25.883	26.1762	25.1911		MNNIHDME_45956	28.674	28.1825	29.0983	29.029	27.814	29.4782	29.0344	28.1793	28.9457	29.0697	29.0725	29.3909
MNNIHDME_00107	1.0652	1.40245	2.35538	3.97494	0.651452	4.21263		MNNIHDME_00107	1.3219	9.7075	1.10206	0	0	2.03256	0	0.847867	2.41374	2.31902	5.65793	1.9991		MNNIHDME_80990	24.7052	24.8643	25.8691	23.2224	24.119	22.6565		MNNIHDME_38570	29.0641	28.9632	29.1458	29.0319	28.6793	28.8935	29.0653	28.9914	28.4053	29.1595	28.9323	28.6939
MNNIHDME_00108	3.19561	7.01223	3.53307	0.993735	1.95436	2.80842		MNNIHDME_00108	2.6438	5.54714	3.30617	3.57517	2.35584	1.01628	2.85123	5.0872	2.41374	2.31902	8.89104	3.9982		MNNIHDME_61349	25.2735	25.0534	24.9739	27.0617	25.9231	26.8625		MNNIHDME_25322	30.4125	30.2423	29.8952	30.758	30.2423	30.0109	31.8914	30.0419	30.2495	30.3291	30.4675	29.7058
MNNIHDME_00109	2.13041	2.80489	0	0.993735	1.95436	0.702106		MNNIHDME_00109	0	1.38679	2.20412	0	0	2.03256	0	0.847867	0	0.773008	1.61655	3.9982		MNNIHDME_71990	25.0632	25.2058	25.1782		22.6031			MNNIHDME_50451	29.6314	29.4008	28.6368	32.5671	29.4451	30.8754	33.1013	32.4887	31.9743	33.6582	33.2739	31.0631
MNNIHDME_00110	5.32602	18.2318	24.7315	0.993735	0	0.702106		MNNIHDME_00110	3.9657	4.16036	1.10206	0	2.35584	3.04883	2.85123	2.5436	4.02291	1.54602	0.808276	3.33183		MNNIHDME_79214	23.365	23.6347	23.5142	26.0532	27.3488	25.1423		MNNIHDME_23028	29.7009	29.5495	29.7899	29.7925	29.4582	29.604	30.2025	29.8718	29.7814	29.8695	29.9048	29.1309
MNNIHDME_00111	7.45643	14.0245	5.88845	15.8998	5.21162	2.10632		MNNIHDME_00111	2.6438	0	5.51029	3.57517	7.06751	4.06511	4.75206	4.23934	9.65498	8.50309	9.69931	10.6619		MNNIHDME_106071	24.6307	23.524	24.0605	21.8665	23.4981	23.1175		MNNIHDME_14435	29.103	29.0059	29.0318	29.2272	29.0774	28.9783	29.2723	28.7016	28.6212	29.8149	29.6385	28.9997
MNNIHDME_00113	3.19561	0	1.17769	15.8998	7.16597	5.61685		MNNIHDME_00113	1.3219	9.7075	16.5309	22.6427	8.24543	10.1628	0.950411	4.23934	11.2641	10.8221	21.0152	19.3246		MNNIHDME_113202	26.5619	27.1522	26.4752	25.6515	26.3412	25.0953		MNNIHDME_64174		24.0633	24.5778	25.0642	25.4296	24.965	25.9082	25.2758	25.4945	24.3537	24.7718
MNNIHDME_00114	1.0652	0	0	4.96867	2.60581	0		MNNIHDME_00114	0	0	4.40823	2.38345	3.53375	2.03256	0	0	1.60916	3.09203	2.42483	2.66547		MNNIHDME_22659	23.7032	24.4676	23.6278	25.0847	25.1871	24.8083		MNNIHDME_55555	30.5679	29.5062	30.4291	31.342	29.5224	31.4027	31.63	30.83	31.1419	31.5518	31.2394	30.7494
MNNIHDME_00115	1.0652	1.40245	0	0	0	1.40421		MNNIHDME_00115	1.3219	0	0	0	1.17792	2.03256	0.950411	0.847867	0	0	1.61655	1.33273		MNNIHDME_27176	26.1069	25.8683	25.9737					MNNIHDME_49415	29.5877	29.3801	29.5459	29.2836	29.28	29.3535	29.3452	29.2815	29.2669	29.4929	28.9593	29.2532
MNNIHDME_00116	0	0	0	1.98747	1.95436	0.702106		MNNIHDME_00116	6.6095	0	1.10206	2.38345	2.35584	0	0	0.847867	0.804582	0	3.2331	3.9982		MNNIHDME_55699	24.3076	23.5272	25.0837	21.9452	23.3183	22.7011		MNNIHDME_15417	28.4096	28.292	28.5359	28.248	28.0687	28.3683	28.1052	28.2368	27.6005	28.9505	28.7344	28.4573
MNNIHDME_00117	1.0652	2.80489	5.88845	3.97494	3.25726	2.10632		MNNIHDME_00117	7.9314	13.8679	7.71441	5.95862	2.35584	7.11394	7.60329	9.32654	7.24123	5.41106	7.27448	7.9964		MNNIHDME_49413	22.3219	23.6293	23.8133	24.9912	25.7423	24.9076		MNNIHDME_22970	31.4148	30.0801	31.6224	30.7193	30.0981	31.048	30.7588	31.2933	30.9173	31.3381	31.0982	31.6972
MNNIHDME_00118	1.0652	0	0	1.98747	1.95436	0.702106		MNNIHDME_00118	1.3219	1.38679	2.20412	1.19172	1.17792	5.08139	2.85123	5.0872	1.60916	3.86504	5.65793	4.66456		MNNIHDME_115056	27.6351	27.9652	27.594	24.4727	25.8069	25.1997		MNNIHDME_141530	30.7928	30.0322	30.6764	31.3079	30.1794	31.5189	31.7993	31.1313	31.3486	31.5735	31.4307	31.0203
MNNIHDME_00119	1.0652	0	0	0	1.95436	2.10632		MNNIHDME_00119	0	2.77357	2.20412	0	0	0	1.90082	0	0	1.54602	0	2.66547		MNNIHDME_89502	25.9049	26.1173	25.547		19.8694			MNNIHDME_14661	30.9284	31.2261	31.2691	30.3089	31.4105	30.6229	30.7813	31.1938	30.9298	30.8771	30.7439	31.2971
MNNIHDME_00120	0	0	0	2.9812	0	0		MNNIHDME_00120	0	0	0	0	0	0	0	1.69573	0	0.773008	0.808276	1.33273		MNNIHDME_74725	25.1251		22.575	28.5147	27.8291	28.0365		MNNIHDME_50995	30.3789	30.3899	30.3648	29.8119	30.2093	30.2492	30.2393	30.5207	30.3931	30.5722	30.479	30.4566
MNNIHDME_00121	0	1.40245	0	0	0	0		MNNIHDME_00121	0	0	0	1.19172	0	0	0	0	1.60916	0	0	0		MNNIHDME_114379	25.4459	25.6572	26.3611	24.9696	24.8785	24.7775		MNNIHDME_34424	29.7053	29.6651	29.7513	29.3915	29.7797	29.9366	29.3994	29.7788	29.6876	29.8335	29.7171	30.3322
MNNIHDME_00122	0	0	0	4.96867	5.86307	2.10632		MNNIHDME_00122	0	0	3.30617	4.76689	3.53375	7.11394	4.75206	5.93507	4.82749	8.50309	13.7407	5.33093		MNNIHDME_122799	23.2512	23.8277	23.4399	23.8789	25.2228	25.2833		MNNIHDME_61426	28.9497	28.6976	28.9745	29.0782	28.7775	28.6409	29.3406	29.0763	28.9521	29.1359	29.2612	28.1181
MNNIHDME_00123	35.1518	61.7076	35.3307	1.98747	5.86307	3.51053		MNNIHDME_00123	34.3694	47.1507	29.7556	21.451	49.4726	30.4883	13.3058	9.32654	18.5054	10.0491	33.9476	23.3228		MNNIHDME_102718	22.4089	23.0427	23.556	23.4171	23.9599	24.7053		MNNIHDME_61905	31.4738	29.7342	31.7107	30.7681	30.0114	31.0494	30.7203	31.3053	30.8966	31.4224	31.1106	31.7091
MNNIHDME_00124	3.19561	5.60978	3.53307	0	0.651452	0		MNNIHDME_00124	1.3219	5.54714	0	1.19172	2.35584	4.06511	3.80164	0	0	0.773008	1.61655	0.666366		MNNIHDME_15403	27.795	27.7577	27.5724	29.5137	29.0504	28.8606		MNNIHDME_59465	29.4708	29.334	29.659	28.7466	29.2062	28.8333	28.8718	28.9902	28.9459	29.5885	28.8852	29.6647
MNNIHDME_00125	0	1.40245	1.17769	0.993735	0	2.10632		MNNIHDME_00125	0	0	2.20412	0	0	1.01628	2.85123	0.847867	0	2.31902	4.04138	1.33273		MNNIHDME_44395	24.1085	23.7966	24.2301	23.4317	23.6731	22.8455		MNNIHDME_90119	26.9569	26.3804	27.4984	27.2789	26.5075	27.3342	26.8207	26.2745	25.3008	27.3862	26.5857	26.6278
MNNIHDME_00126	1.0652	0	0	1.98747	0.651452	1.40421		MNNIHDME_00126	2.6438	0	1.10206	3.57517	2.35584	3.04883	2.85123	3.39147	2.41374	2.31902	1.61655	3.33183		MNNIHDME_50500	25.1015	24.7959	25.0752	22.4791	22.9956			MNNIHDME_14530	29.8247	29.7494	29.7624	29.6403	29.3575	29.5571	30.0093	29.5074	29.3893	30.2108	29.6854	29.6426
MNNIHDME_00127	0	0	0	1.98747	0	0		MNNIHDME_00127	1.3219	0	0	1.19172	0	1.01628	0	0.847867	0.804582	0	0	1.33273		MNNIHDME_55607	25.4459	26.2507	26.0045	24.9	24.6213	24.3849		MNNIHDME_10991	29.1277	28.3025	29.0205	30.6031	27.716	29.6314	29.8036	28.7856	28.1122	30.3009	29.7248	28.3737
MNNIHDME_00128	1.0652	0	0	11.9248	4.56016	7.72316		MNNIHDME_00128	7.9314	9.7075	5.51029	7.15034	2.35584	7.11394	3.80164	3.39147	4.02291	7.73008	6.46621	11.3282		MNNIHDME_48546	23.6214	22.4377	22.1776	23.3625	23.6059	23.9495		MNNIHDME_34816	29.6116	29.4701	29.5554	29.4783	29.1828	29.387	29.3818	29.3605	28.9952	29.7006	29.0003	29.4318
MNNIHDME_00129	2.13041	2.80489	0	2.9812	3.25726	4.91474		MNNIHDME_00129	9.2533	12.4811	9.91852	15.4924	12.9571	9.1465	3.80164	4.23934	3.21833	5.41106	9.69931	14.6601		MNNIHDME_49180	27.9044	29.4566	29.2078	26.1368	26.6363	26.0402		MNNIHDME_13679	30.0014	29.1702	29.9268	29.4836	29.5824	29.7231	29.8669	29.6641	29.7092	29.9181	29.854	29.8062
MNNIHDME_00130	0	1.40245	0	2.9812	0	1.40421		MNNIHDME_00130	0	6.93393	3.30617	2.38345	4.71167	0	0	5.0872	1.60916	1.54602	1.61655	5.9973		MNNIHDME_81000	28.1635	28.0415	29.5952	25.8819	26.8383	27.1412		MNNIHDME_55607	28.5304	28.1683	28.491	29.0055	28.2115	28.7149	28.6171	28.7594	28.4299	28.876	28.5622	28.4806
MNNIHDME_00131	1.0652	0	0	0	0	0		MNNIHDME_00131	0	0	0	0	0	0	0.950411	0.847867	0	0	0	2.66547		MNNIHDME_61470	25.675	24.9968	24.9058	25.8319	26.0527	26.0612		MNNIHDME_52451	28.7504	27.2821	28.4917	29.0076	27.1968	28.3778	29.3393	28.4814	28.7407	29.5545	29.1747	29.1439
MNNIHDME_00132	0	0	0	0	0	0		MNNIHDME_00132	0	0	0	0	0	1.01628	0.950411	0	0.804582	0	0	0		MNNIHDME_65239	24.8466	25.1582	25.1806		22.0577			MNNIHDME_29605	28.1085	27.1565	28.3822	28.274	27.6347	28.5078	27.985	27.5821	26.4324	28.8041	28.3391	28.4454
MNNIHDME_00133	1.0652	1.40245	0	0.993735	0	1.40421		MNNIHDME_00133	3.9657	1.38679	1.10206	2.38345	3.53375	3.04883	1.90082	0.847867	2.41374	3.09203	1.61655	2.66547		MNNIHDME_141530	26.9226	25.1647	25.9493	28.004	25.5679	27.0703		MNNIHDME_47328	31.0127	30.4539	31.0624	31.5991	30.5724	30.8861	31.5021	31.2847	31.1331	31.0755	31.1421	30.5436
MNNIHDME_00134	4.26082	4.20734	3.53307	5.96241	5.21162	0		MNNIHDME_00134	3.9657	12.4811	15.4288	5.95862	7.06751	14.2279	10.4545	15.2616	12.0687	9.2761	17.7821	13.9937		MNNIHDME_01196	27.4704	26.221	24.0022	26.7354	26.5267	27.2264		MNNIHDME_115056	27.5533	27.2719	27.4	28.7525	27.1804	28.0481	28.8607	28.0529	27.6222	27.7952	27.6187	26.9994
MNNIHDME_00135	1.0652	0	0	1.98747	0.651452	0.702106		MNNIHDME_00135	9.2533	5.54714	4.40823	4.76689	7.06751	2.03256	0.950411	1.69573	2.41374	0	4.04138	1.33273		MNNIHDME_72380	25.8747	25.6217	24.9739	26.8405	24.6717	26.4864		MNNIHDME_111562	30.7928	30.1577	30.7562	31.342	30.0681	31.5189	31.7993	31.1313	31.3486	31.6934	31.4307	31.0895
MNNIHDME_00136	1.0652	2.80489	4.71076	0.993735	1.3029	1.40421		MNNIHDME_00136	7.9314	5.54714	9.91852	8.34206	8.24543	3.04883	3.80164	5.93507	4.82749	3.09203	3.2331	4.66456		MNNIHDME_36608	24.1653	25.2811	23.6089	23.7896	24.5114	23.9615		MNNIHDME_45910	30.0014	29.3051	29.9268	29.3804	29.5824	29.8176	29.8065	29.6641	29.7092	29.9181	29.8358	29.8062
MNNIHDME_00137	3.19561	0	2.35538	6.95614	7.81742	0.702106		MNNIHDME_00137	7.9314	6.93393	9.91852	11.9172	11.7792	3.04883	6.65288	8.47867	10.4596	3.86504	4.84966	9.99549		MNNIHDME_34711	25.2065	24.9804	25.3836	25.0495	26.0195	24.9843		MNNIHDME_83060	28.9837	28.5649	28.7947	29.2074	28.1989	29.2344	29.228	28.7603	28.7819	29.3342	29.3534	28.6591
MNNIHDME_00138	0	1.40245	0	0.993735	0.651452	0.702106		MNNIHDME_00138	0	0	1.10206	2.38345	0	0	0	3.39147	2.41374	0	2.42483	0		MNNIHDME_04694	25.0408	27.4904	27.3537	25.5471	25.812	25.5435		MNNIHDME_14375	26.6874	25.9885	26.1505	29.8749	26.8487	27.2956	30.0617	28.6743	28.2227	30.006	29.6305	27.3095
MNNIHDME_00139	2.13041	0	1.17769	0.993735	4.56016	1.40421		MNNIHDME_00139	7.9314	5.54714	8.81647	10.7255	7.06751	6.09767	4.75206	6.78294	0.804582	2.31902	3.2331	1.9991		MNNIHDME_46043	24.3551	24.5468	24.1413	23.8046	24.1667	24.2481		MNNIHDME_13279	28.5335	28.3784	29.2291	29.1041	29.0722	28.1273	29.5316	29.7021	29.4216	31.0521	30.5212	29.8142
MNNIHDME_00140	0	0	0	0	0	0		MNNIHDME_00140	0	0	0	1.19172	0	0	0	0.847867	0.804582	0.773008	0.808276	0.666366		MNNIHDME_14661	26.5216	26.7536	26.9047	29.3847	29.0018	28.5244		MNNIHDME_102311	28.1147	27.8211	28.1411	27.5508	27.9684	28.2438	27.8749	27.7784	27.8228	27.9338	28.0676	28.5826
MNNIHDME_00141	0	0	0	5.96241	5.21162	1.40421		MNNIHDME_00141	2.6438	0	1.10206	3.57517	5.88959	0	0.950411	1.69573	2.41374	1.54602	4.04138	4.66456		MNNIHDME_22656	24.9491	24.2649	24.7899	26.0706	25.1841	25.5628		MNNIHDME_50956	28.674	28.1825	29.0983	29.029	27.8025	29.4782	29.0344	28.1793	28.9457	29.0697	29.0725	29.3909
MNNIHDME_00142	0	1.40245	1.17769	1.98747	1.3029	2.10632		MNNIHDME_00142	5.2876	2.77357	12.1226	3.57517	5.88959	2.03256	3.80164	7.63081	6.43665	5.41106	3.2331	1.9991		MNNIHDME_26913	24.3371	24.5076	24.5572	21.3961	22.3359	22.6374		MNNIHDME_22851	30.3584	30.2995	30.4543	30.011	30.4453	30.0901	30.3756	30.5427	30.2895	30.2058	30.2184	30.3664
MNNIHDME_00143	0	1.40245	1.17769	4.96867	1.3029	0.702106		MNNIHDME_00143	3.9657	1.38679	3.30617	2.38345	4.71167	2.03256	0.950411	0.847867	0	0	10.5076	0.666366		MNNIHDME_23927	24.9345	25.1871	25.1291	22.219	23.4116	23.8812		MNNIHDME_15434	28.0909	27.8189	28.6923	28.065	27.713	28.1357	27.9983	27.8868	27.517	28.2584	27.8615	28.3533
MNNIHDME_00144	0	0	1.17769	0	0	0		MNNIHDME_00144	1.3219	0	0	2.38345	0	0	0.950411	0.847867	0	0	0.808276	0		MNNIHDME_37099	27.1424	26.8878	27.2135	24.7843	24.7291	23.2286		MNNIHDME_45884	29.2373	28.4812	29.1736	29.0212	28.3401	29.537	29.0749	28.3795	28.7353	29.3404	29.3791	29.3414
MNNIHDME_00145	0	1.40245	0	1.98747	0.651452	4.21263		MNNIHDME_00145	2.6438	2.77357	3.30617	0	3.53375	3.04883	2.85123	1.69573	4.02291	1.54602	1.61655	1.33273		MNNIHDME_39704	24.5965	25.0453	25.1891		23.2594	23.6821		MNNIHDME_34823	28.922	28.7184	28.752	29.2767	28.7064	28.7618	29.3452	28.5336	28.5079	29.8925	29.6808	28.9787
MNNIHDME_00146	0	2.80489	0	2.9812	0	0.702106		MNNIHDME_00146	0	5.54714	3.30617	1.19172	5.88959	0	1.90082	2.5436	0	4.63805	3.2331	0.666366		MNNIHDME_50153	25.1748	25.9486	25.6722					MNNIHDME_23543	29.5854	29.0804	29.1839	28.7912	29.4449	28.7524	28.4908	29.1192	28.8167	29.1853	28.1041	28.3836
MNNIHDME_00147	0	1.40245	1.17769	0	0.651452	4.21263		MNNIHDME_00147	1.3219	5.54714	2.20412	2.38345	2.35584	0	0.950411	2.5436	0.804582	0	2.42483	0		MNNIHDME_50082	27.3022	27.3146	27.7433	26.1583	26.1945	25.7491		MNNIHDME_26996	27.2245	25.9031	26.7276	28.859	26.9836	27.8069	28.2969	26.9911	26.4965	28.0664	27.4881	26.2222
MNNIHDME_00148	0	0	0	0.993735	0.651452	0		MNNIHDME_00148	3.9657	1.38679	0	2.38345	2.35584	2.03256	0	0	0.804582	0	1.61655	1.33273		MNNIHDME_74136	24.6373	24.3909	24.9811	22.0514	22.6402	22.7889		MNNIHDME_67070	29.9691	29.4973	29.8385	28.7457	29.6085	29.6874	29.047	29.5691	29.8711	30.4366	30.3786	30.3932
MNNIHDME_00149	1.0652	1.40245	0	6.95614	4.56016	7.02106		MNNIHDME_00149	5.2876	2.77357	4.40823	5.95862	0	4.06511	2.85123	5.93507	2.41374	8.50309	2.42483	11.3282		MNNIHDME_65138	24.6757	25.2721	25.165		21.3665			MNNIHDME_24806	27.8476	27.9522	27.8992	27.5328	27.3781	27.5961	27.4189	27.4512	27.493	28.2711	27.5656	27.9244
MNNIHDME_00150	0	0	1.17769	0.993735	2.60581	0		MNNIHDME_00150	0	1.38679	0	0	2.35584	0	3.80164	2.5436	0.804582	0	0	2.66547		MNNIHDME_70543	23.3635	23.8192	23.6129	25.4804	25.2471	25.6584		MNNIHDME_36252	31.0737	31.0485	31.0594	30.7156	31.193	30.6537	30.8908	31.0924	30.9558	31.3357	30.973	31.2039
MNNIHDME_00151	1.0652	0	0	1.98747	1.3029	0		MNNIHDME_00151	0	2.77357	1.10206	0	0	2.03256	0	0	0	0	1.61655	1.33273		MNNIHDME_80080	24.6353	23.8724	24.5036	22.1777	22.8326	22.0828		MNNIHDME_51001	30.0014	29.1702	29.9268	29.4625	29.5824	29.7021	29.8065	29.6641	29.7092	29.9181	29.8234	29.8062
MNNIHDME_00152	1.0652	1.40245	1.17769	3.97494	1.3029	1.40421		MNNIHDME_00152	0	1.38679	0	3.57517	0	2.03256	2.85123	6.78294	1.60916	2.31902	0.808276	1.33273		MNNIHDME_113303	26.751	25.7563	26.6087	25.162	24.9716	24.6872		MNNIHDME_39325	29.9662	29.9653	29.9583	29.7886	29.5141	29.9182	29.6703	29.8889	29.7279	30.1932	29.9215	30.2374
MNNIHDME_00153	1.0652	0	0	0	1.95436	0		MNNIHDME_00153	1.3219	0	4.40823	2.38345	0	1.01628	0	1.69573	2.41374	0.773008	2.42483	0		MNNIHDME_116587	24.0652	24.4078	24.5684	22.8952	23.1724	22.192		MNNIHDME_37295	29.2799	28.8676	29.2676	29.6338	28.7543	29.3098	29.7385	29.2716	29.1714	29.4524	29.4198	29.4024
MNNIHDME_00154	0	0	0	0.993735	0	0		MNNIHDME_00154	0	0	1.10206	0	1.17792	0	0.950411	1.69573	0.804582	0	0.808276	0		MNNIHDME_124530	27.0619	26.8681	26.2871	27.2956	27.9277	26.869		MNNIHDME_44516	29.239	28.6229	29.0377	29.3963	28.9776	28.5224	29.4546	29.6665	29.069	29.3678	29.2636	28.382
MNNIHDME_00155	1.0652	1.40245	0	1.98747	2.60581	3.51053		MNNIHDME_00155	3.9657	1.38679	6.61235	3.57517	8.24543	10.1628	1.90082	1.69573	9.65498	8.50309	5.65793	7.33003		MNNIHDME_15166	24.4235	25.187	24.728	26.3227	26.0984	26.5349		MNNIHDME_11199	24.5589	24.2655	25.8595	27.4008	24.5192	26.6585	27.4471	25.6021	25.2373	27.2227	26.42	24.5047
MNNIHDME_00156	1.0652	0	0	0.993735	0.651452	2.10632		MNNIHDME_00156	3.9657	4.16036	2.20412	1.19172	8.24543	5.08139	1.90082	5.0872	0.804582	0.773008	3.2331	5.9973		MNNIHDME_34189	25.208	25.4326	24.4568	26.9412	25.9767	26.4234		MNNIHDME_34148	28.9116	28.7808	29.1413	27.7403	29.1471	28.488	27.8851	28.8471	28.7025	28.9657	28.3287	29.6435
MNNIHDME_00157	0	2.80489	4.71076	1.98747	2.60581	1.40421		MNNIHDME_00157	3.9657	2.77357	0	3.57517	1.17792	0	0.950411	0.847867	5.63207	2.31902	4.84966	0.666366		MNNIHDME_14530	25.5746	24.6888	25.1439	26.6598	26.6856	26.5556		MNNIHDME_10978	24.5908	27.3403	27.5149	26.7862	26.6431	27.2838	26.3356	26.4693	24.9049	27.697	27.0836	26.7306
MNNIHDME_00158	11.7173	7.01223	4.71076	8.94361	5.86307	10.5316		MNNIHDME_00158	19.8285	23.5754	8.81647	9.53379	8.24543	9.1465	6.65288	16.1095	16.0916	19.3252	18.5904	26.6547		MNNIHDME_27182	26.6987	25.9409	25.6252	23.0766	26.5268	24.8043		MNNIHDME_15641	28.5765	28.4806	28.7018	27.5081	28.4026	28.6352	28.2065	28.0715	28.1815	28.9497	27.8968	28.7793
MNNIHDME_00159	20.2389	7.01223	7.06615	37.7619	31.9211	25.2758		MNNIHDME_00159	31.7256	61.0186	41.8782	30.9848	28.27	20.3256	32.314	45.7848	35.4016	47.9265	59.0042	57.3075		MNNIHDME_39306	25.8187	26.9534	26.4352	23.8289	23.1791	24.8956		MNNIHDME_37104	27.1098	26.4719	27.1309	28.6692	26.1207	27.7944	28.2648	27.041	26.1607	28.5001	28.0487	26.3744
MNNIHDME_00160	1.0652	0	0	7.94988	9.12033	5.61685		MNNIHDME_00160	11.8971	15.2546	23.1432	8.34206	4.71167	3.04883	2.85123	9.32654	12.8733	17.0062	13.7407	23.9892		MNNIHDME_78377	23.9569	24.2257	24.7093	22.2938	23.7288	21.9074		MNNIHDME_37294	27.7682	26.2553	27.6917	29.0853	27.1327	28.2575	28.2895	27.4552	26.7073	28.5531	27.8867	26.3772
MNNIHDME_00161	1.0652	0	0	0	0.651452	0.702106		MNNIHDME_00161	0	0	1.10206	1.19172	0	0	4.75206	0	3.21833	0	0.808276	1.33273		MNNIHDME_113204	26.5897	26.4958	26.4134	24.7363	27.4074	25.4937		MNNIHDME_77088	30.6887	30.4253	30.8076	30.6686	30.4092	30.7884	30.5734	30.3636	30.0608	31.0538	30.6528	30.7035
MNNIHDME_00162	1.0652	0	0	0.993735	0.651452	0		MNNIHDME_00162	0	1.38679	4.40823	2.38345	2.35584	0	2.85123	0.847867	1.60916	0.773008	1.61655	2.66547		MNNIHDME_71997	24.6276	23.943	24.2558	24.4763	24.1174	24.2876		MNNIHDME_114379	28.5304	28.1683	28.491	29.0055	28.2115	28.7149	28.5879	28.5777	28.4299	28.876	28.5622	28.4806
MNNIHDME_00163	2.13041	2.80489	7.06615	12.9186	6.51452	15.4463		MNNIHDME_00163	17.1847	11.0943	8.81647	5.95862	11.7792	6.09767	12.3553	5.93507	10.4596	10.0491	28.2897	23.3228		MNNIHDME_115062	24.7267	24.689	24.9524		21.6283			MNNIHDME_45883	29.9177	29.6143	29.8297	30.0051	29.5151	30.065	30.1601	29.8252	29.9937	30.185	30.3182	30.2857
MNNIHDME_00164	1.0652	0	1.17769	0	0	0.702106		MNNIHDME_00164	0	0	0	0	0	0	0	0	0	0.773008	1.61655	0.666366		MNNIHDME_76048	22.6063	22.7652	23.1448	24.2202	24.4086	22.9867		MNNIHDME_38580	28.5985	27.5699	28.5396	29.0547	28.0446	28.0541	29.163	28.9234	28.3818	29.354	28.5627	28.4381
MNNIHDME_00165	1.0652	0	0	1.98747	0.651452	0.702106		MNNIHDME_00165	1.3219	1.38679	0	0	1.17792	2.03256	1.90082	2.5436	1.60916	3.09203	2.42483	0.666366		MNNIHDME_80088	26.8245	27.1222	27.2825	26.7715	26.4843	26.3636		MNNIHDME_52897	27.2611	26.6424	27.737	28.9794	26.3685	28.5408	28.5554	26.8542	28.1766	28.6277	28.7349	28.8292
MNNIHDME_00166	3.19561	1.40245	0	2.9812	0	1.40421		MNNIHDME_00166	3.9657	4.16036	11.0206	4.76689	9.42334	7.11394	2.85123	3.39147	2.41374	3.09203	4.04138	3.9982		MNNIHDME_89517	25.1496	25.1738	24.9746	22.2486	22.2729			MNNIHDME_46512	28.4096	28.292	28.5359	28.3617	28.0687	28.3204	28.1052	28.2368	27.6005	28.9823	28.7344	28.4573
MNNIHDME_00167	1.0652	2.80489	2.35538	0.993735	1.95436	4.21263		MNNIHDME_00167	1.3219	2.77357	6.61235	4.76689	8.24543	2.03256	7.60329	0.847867	3.21833	2.31902	7.27448	5.33093		MNNIHDME_108676	23.5825	25.5715	24.7779	20.08	22.8089	21.067		MNNIHDME_109472	30.4748	29.3717	30.3639	31.3046	29.462	31.3781	31.5491	30.7342	31.4616	31.5562	31.2542	30.6737
MNNIHDME_00168	0	1.40245	0	1.98747	2.60581	0.702106		MNNIHDME_00168	5.2876	0	1.10206	0	1.17792	1.01628	1.90082	0	0	2.31902	1.61655	1.9991		MNNIHDME_104075	24.7738	24.7269	26.2073	22.2881	23.6282	22.3581		MNNIHDME_51657	31.4477	31.1484	31.5775	31.1384	31.5594	31.3641	31.2972	31.4157	31.4648	31.046	30.9825	31.5023
MNNIHDME_00169	5.32602	4.20734	4.71076	26.8308	7.81742	9.12737		MNNIHDME_00169	6.6095	15.2546	16.5309	17.8758	10.6013	12.1953	6.65288	12.718	19.31	20.8712	20.2069	26.6547		MNNIHDME_108341	24.6435	24.5776	23.5309	24.492	24.6988	24.2572		MNNIHDME_49623	28.9265	28.7758	28.9837	29.3052	28.5791	29.1531	29.6229	29.0834	29.0582	29.1695	29.5048	28.4498
MNNIHDME_00170	0	1.40245	4.71076	4.96867	3.25726	2.10632		MNNIHDME_00170	0	4.16036	1.10206	5.95862	3.53375	0	2.85123	5.0872	0.804582	3.09203	3.2331	4.66456		MNNIHDME_113727	24.397	24.1026	24.5653	25.7628	24.449	25.2935		MNNIHDME_44314	28.492	28.0875	28.3263	29.4958	28.2675	28.5717	30.0128	29.6209	28.9246	30	29.946	28.3484
MNNIHDME_00171	0	0	0	0	0.651452	1.40421		MNNIHDME_00171	1.3219	4.16036	1.10206	3.57517	0	2.03256	1.90082	2.5436	5.63207	1.54602	2.42483	1.33273		MNNIHDME_114424	24.8252	25.2961	25.1712			22.8142		MNNIHDME_51896	27.0091	25.4389	26.4938	28.7381	26.625	27.6454	28.0695	26.365	26.0316	28.0184	27.2271	25.944
MNNIHDME_00172	2.13041	0	1.17769	0.993735	3.25726	1.40421		MNNIHDME_00172	2.6438	1.38679	12.1226	1.19172	2.35584	3.04883	1.90082	2.5436	0.804582	4.63805	3.2331	2.66547		MNNIHDME_151667	26.9586	27.562	27.3844		24.3825			MNNIHDME_13889	29.8066	29.1577	29.6538	29.9897	28.845	29.9639	30.1601	29.7211	29.6339	30.108	30.2753	30.1041
MNNIHDME_00173	0	1.40245	3.53307	5.96241	4.56016	9.82948		MNNIHDME_00173	9.2533	9.7075	16.5309	8.34206	10.6013	10.1628	17.1074	11.0223	8.8504	11.5951	12.9324	13.3273		MNNIHDME_36196		23.6996		26.3961	26.7739	26.6435		MNNIHDME_21001	27.2611	26.6424	27.737	28.6433	26.3685	28.5155	28.4662	26.8542	27.8445	28.4566	28.7349	28.5366
MNNIHDME_00174	4.26082	21.0367	7.06615	4.96867	1.3029	1.40421		MNNIHDME_00174	0	1.38679	1.10206	4.76689	2.35584	3.04883	1.90082	0	0.804582	2.31902	5.65793	5.33093		MNNIHDME_43435	23.794	24.5254	25.0076	25.2474	25.6027	25.2367		MNNIHDME_14198	27.4445	26.6605	27.6615	27.7153	26.9903	27.6253	27.8539	26.4352	26.9543	27.9508	27.6753	27.3629
MNNIHDME_00175	3.19561	4.20734	0	2.9812	1.3029	0.702106		MNNIHDME_00175	0	0	0	0	0	0	0	0.847867	0.804582	0	0	2.66547		MNNIHDME_13688	23.1268	22.6491	23.4041	23.418	23.7806	23.6276		MNNIHDME_34711	29.8225	29.6654	29.6774	29.6403	29.0776	29.3278	30.0093	29.4113	29.3893	30.2108	29.6854	29.5962
MNNIHDME_00176	14.9129	12.622	9.42153	1.98747	3.25726	4.21263		MNNIHDME_00176	1.3219	4.16036	1.10206	0	0	3.04883	0.950411	3.39147	4.82749	2.31902	4.84966	5.33093		MNNIHDME_23239	22.0604	22.5524	23.4773	24.814	25.348	24.8103		MNNIHDME_45963	28.0354	28.1655	28.0004	25.8413	27.7468	27.8768	27.2826	27.3269	27.649	28.4435	27.282	28.7325
MNNIHDME_00177	17.0433	28.0489	3.53307	15.8998	9.12033	3.51053		MNNIHDME_00177	9.2533	6.93393	6.61235	9.53379	3.53375	2.03256	12.3553	3.39147	5.63207	5.41106	6.46621	5.33093		MNNIHDME_25431	25.2993	23.7551	24.0307	25.7724	25.9684	25.3997		MNNIHDME_108579	24.5589	24.2655	25.8595	27.4497	24.6399	26.6782	27.4859	25.6021	25.3219	27.2227	26.463	24.6471
MNNIHDME_00178	1.0652	1.40245	0	0	3.25726	1.40421		MNNIHDME_00178	0	4.16036	1.10206	0	0	2.03256	2.85123	1.69573	2.41374	0	3.2331	1.9991		MNNIHDME_50186	27.0786	26.8882	27.0194	27.2074	26.262	25.8491		MNNIHDME_25050	28.4678	28.14	28.6114	27.8101	28.2416	27.9336	27.259	28.1004	28.2021	28.5993	28.206	28.6605
MNNIHDME_00179	0	0	0	0.993735	0	0.702106		MNNIHDME_00179	2.6438	0	0	1.19172	0	1.01628	0.950411	0	0	0	1.61655	0.666366		MNNIHDME_52891	23.7042	24.7091	24.8029	22.6432	22.9134	21.5796		MNNIHDME_61573	28.7056	28.2935	28.9957	29.1668	28.0381	28.7079	29.1367	26.3097	27.2169		28.5301	27.907
MNNIHDME_00180	0	0	0	0.993735	1.3029	0		MNNIHDME_00180	2.6438	2.77357	2.20412	0	0	0	0	1.69573	0.804582	0.773008	0.808276	2.66547		MNNIHDME_80387	22.9142	23.1065	22.9017	23.5338	23.0978	23.6778		MNNIHDME_15696	27.0115	26.7581	27.4146	27.3666	26.8965	27.838	27.2561	26.7611	26.8111	27.5987	27.504	27.9694
MNNIHDME_00181	8.52164	8.41468	8.24384	1.98747	3.25726	0.702106		MNNIHDME_00181	11.8971	11.0943	6.61235	5.95862	3.53375	5.08139	5.70247	6.78294	12.0687	3.09203	7.27448	8.66276		MNNIHDME_90122			20.8153	24.1836	23.9011	23.7471		MNNIHDME_45978	29.1765	29.1738	29.2048	28.5522	29.2146	29.0819	28.484	28.9319	29.3123	28.637	28.7791	29.3823
MNNIHDME_00182	17.0433	23.8416	10.5992	6.95614	3.90871	4.91474		MNNIHDME_00182	5.2876	8.32071	7.71441	4.76689	17.6688	19.3093	18.0578	4.23934	14.4825	13.9141	19.3986	25.3219		MNNIHDME_32024	27.6238	28.2114	28.4134	24.3493	27.0555	26.3798		MNNIHDME_29439	29.7053	29.4573	29.5062	29.2436	29.5956	29.9366	29.2756	29.7788	29.6628	29.8156	29.5464	30.3322
MNNIHDME_00183	2.13041	4.20734	3.53307	2.9812	3.25726	2.80842		MNNIHDME_00183	1.3219	8.32071	3.30617	3.57517	3.53375	0	3.80164	0.847867	2.41374	3.09203	9.69931	5.9973		MNNIHDME_98493	28.2611	28.1888	27.9915	24.7006	25.0253	24.1309		MNNIHDME_43340	29.5036	28.7731	29.4064	28.4509	28.4927	28.1946	31.5515	28.8594	29.0098	29.9842	29.0168	29.1158
MNNIHDME_00184	4.26082	14.0245	11.7769	7.94988	2.60581	4.21263		MNNIHDME_00184	1.3219	4.16036	4.40823	2.38345	1.17792	5.08139	5.70247	5.0872	4.02291	4.63805	11.3159	7.9964		MNNIHDME_03628	24.0596	24.2881	23.1121	23.3037	23.6874	23.4471		MNNIHDME_25259	28.4096	28.292	28.5359	28.3617	27.9974	28.3049	28.1052	28.2019	27.6005	28.9823	28.7344	28.4554
MNNIHDME_00185	3.19561	2.80489	1.17769	0	1.3029	0		MNNIHDME_00185	0	0	1.10206	1.19172	3.53375	1.01628	2.85123	0	1.60916	2.31902	2.42483	1.9991		MNNIHDME_15663	25.1686	28.4671	28.8509	26.3449	26.3043	26.0481		MNNIHDME_14176	28.2963	28.3603	28.4363	27.4059	28.0946	28.4938	28.1327	27.7993	27.8842	28.0942	27.6237	27.9687
MNNIHDME_00186	0	0	0	0	0	0.702106		MNNIHDME_00186	0	0	1.10206	0	0	0	0	0	0.804582	0.773008	0	0		MNNIHDME_34400	21.7231			25.0365	25.0121	23.8897		MNNIHDME_27182	27.8195	26.6113	27.3992	29.1843	27.1222	27.9405	29.091	27.4026	26.616	28.8551	28.3158	27.0233
MNNIHDME_00187	1.0652	1.40245	0	5.96241	2.60581	0.702106		MNNIHDME_00187	0	2.77357	5.51029	3.57517	0	6.09767	2.85123	2.5436	4.82749	2.31902	15.3572	11.3282		MNNIHDME_14220	22.8564	22.9416	22.3224	24.0722	24.2073	23.6301		MNNIHDME_47322	29.1572	28.946	29.5326	30.038	28.8862	29.1313	29.8366	29.2805	29.3863	29.9225	29.4079	29.1313
MNNIHDME_00188	2.13041	1.40245	1.17769	0	3.25726	0		MNNIHDME_00188	1.3219	0	3.30617	1.19172	3.53375	5.08139	4.75206	4.23934	7.24123	2.31902	3.2331	3.9982		MNNIHDME_25322	23.4295	22.8712	22.186	24.3842	24.0434	24.6726		MNNIHDME_128678	29.3787	28.946	29.6174	30.038	29.0574	29.3971	29.5759	29.2536	29.4989	29.7782	29.2252	29.3514
MNNIHDME_00189	0	0	0	0	1.3029	0		MNNIHDME_00189	1.3219	5.54714	0	0	2.35584	1.01628	0	0	2.41374	0.773008	2.42483	0		MNNIHDME_55619	27.8163	27.8879	27.6486	25.9907	26.3936	25.7618		MNNIHDME_03633	28.0956	27.7705	28.4188	29.441	28.2605	28.1278	29.62	29.0066	28.4646	30.191	30.1389	28.1747
MNNIHDME_00190	1.0652	1.40245	0	0.993735	1.3029	1.40421		MNNIHDME_00190	5.2876	1.38679	3.30617	2.38345	3.53375	3.04883	2.85123	2.5436	1.60916	1.54602	7.27448	1.33273		MNNIHDME_110860	23.0378	23.5241	22.827	22.0826	22.3541	22.6374		MNNIHDME_36329	28.5494	28.7164	28.5055	28.4055	28.6646	28.5821	28.3057	28.6202	28.3122	28.9891	28.9591	28.7531
MNNIHDME_00191	0	1.40245	0	12.9186	9.12033	16.1484		MNNIHDME_00191	21.1504	44.3771	26.4494	15.4924	20.0246	25.4069	19.0082	30.5232	24.1374	12.3681	28.2897	27.9874		MNNIHDME_118398	25.0345	25.142	22.7596	23.8651	23.9401	23.9869		MNNIHDME_15670	28.1274	28.3425	28.3051	27.1067	28.4212	27.4963	27.1394	28.1485	27.8524	27.5914	26.8907	28.2402
MNNIHDME_00192	3.19561	0	1.17769	3.97494	2.60581	5.61685		MNNIHDME_00192	3.9657	6.93393	5.51029	8.34206	9.42334	2.03256	6.65288	5.93507	3.21833	6.95707	4.84966	12.661		MNNIHDME_109631	23.7996	23.905	24.6236	22.0859	23.3004	22.7011		MNNIHDME_50894	28.6286	28.2036	28.3614	28.683	28.3915	28.346	28.6438	28.2829	28.3835	29.4278	29.0285	28.7428
MNNIHDME_00193	4.26082	2.80489	0	4.96867	3.25726	9.12737		MNNIHDME_00193	6.6095	16.6414	11.0206	4.76689	10.6013	6.09767	7.60329	9.32654	6.43665	1.54602	12.1241	12.661		MNNIHDME_83453	24.0409	24.8715	23.5359	23.5425	23.5897	23.842		MNNIHDME_03628	27.5928	26.9118	28.9564	28.7647	28.0458	27.9057	29.2111	29.1066	28.4359	29.8734	29.8433	28.9386
MNNIHDME_00194	1.0652	0	0	1.98747	1.3029	0.702106		MNNIHDME_00194	1.3219	0	2.20412	5.95862	2.35584	4.06511	2.85123	4.23934	0	1.54602	0.808276	0		MNNIHDME_107887	26.3142	27.1439	26.3907	25.2922	26.0963	25.2965		MNNIHDME_87548	26.5344	26.304	26.3633	28.1946	25.6201	26.9933	27.9479	27.0259	26.0056	27.3247	26.8524	25.5725
MNNIHDME_00195	0	0	0	0	0	0		MNNIHDME_00195	0	1.38679	1.10206	0	0	1.01628	0	0	0	0	0.808276	1.9991		MNNIHDME_33447	24.7899	26.1806	26.0126	25.6401	26.3425	25.9437		MNNIHDME_128976	28.129	27.1395	27.8508	29.0011	27.7222	28.3148	28.9001	28.3851	28.023	28.4993	28.0945	26.9806
MNNIHDME_00196	0	0	0	0	0	0		MNNIHDME_00196	0	0	4.40823	1.19172	0	1.01628	0	0	0.804582	0.773008	0	0		MNNIHDME_15716		21.7056	22.057	23.7618	23.9588	23.2324		MNNIHDME_44157	26.0197	25.7334	25.8382	27.9084	25.22	26.1893	28.0815	27.5488	25.6011	27.515	26.9802	26.0921
MNNIHDME_00197	0	1.40245	3.53307	4.96867	5.86307	5.61685		MNNIHDME_00197	2.6438	2.77357	2.20412	2.38345	3.53375	1.01628	4.75206	0.847867	0.804582	0	3.2331	6.66366		MNNIHDME_15088	22.9503	23.1454	23.6945	24.8625	24.8758	24.0008		MNNIHDME_34553	30.749	30.8794	30.9022	30.298	30.942	30.3331	30.6899	30.81	30.5081	30.8336	30.4367	30.9623
MNNIHDME_00198	0	1.40245	0	0	0	2.10632		MNNIHDME_00198	1.3219	1.38679	0	0	3.53375	1.01628	0	0.847867	0	0.773008	1.61655	0		MNNIHDME_14964	24.6619		24.7949	28.8289	28.3495	27.7462		MNNIHDME_28138	25.5278	24.9462	25.975	25.3324	24.7753	25.1379	25.2726	26.6173	24.273	25.9291		25.7315
MNNIHDME_00199	0	2.80489	0	3.97494	0	2.80842		MNNIHDME_00199	1.3219	1.38679	1.10206	0	1.17792	0	2.85123	0	1.60916	3.86504	2.42483	0.666366		MNNIHDME_14669	21.2697	22.8606	23.6496	24.5318	24.2073	24.1787		MNNIHDME_80424	28.4526	28.2362	28.372	28.0766	28.2291	28.2273	28.074	28.5899	28.3364	29.2075	29.1636	28.7836
MNNIHDME_00200	0	0	0	0	0.651452	0		MNNIHDME_00200	0	1.38679	0	0	0	0	0.950411	0	0	0	0	0		MNNIHDME_14173	24.155	24.4768	23.8052	24.3718	25.0443	24.5327		MNNIHDME_24869	27.518	27.4827	27.5792	26.3991	27.315	27.5568	26.8175	27.304	27.0304	27.1003	26.974	27.8254
MNNIHDME_00201	1.0652	0	0	4.96867	1.3029	4.21263		MNNIHDME_00201	7.9314	13.8679	16.5309	2.38345	10.6013	4.06511	5.70247	5.0872	9.65498	9.2761	12.9324	4.66456		MNNIHDME_14338	24.3274	23.9678	23.6697	25.2701	24.891	25.1094		MNNIHDME_67114	29.4057	26.0596	28.7213	30.8202	26.8609	30.6837	30.9278	29.7811	29.9584	30.8755	30.2461	28.5147
MNNIHDME_00202	3.19561	1.40245	1.17769	3.97494	4.56016	4.21263		MNNIHDME_00202	6.6095	5.54714	11.0206	8.34206	11.7792	11.1791	3.80164	5.0872	3.21833	5.41106	8.08276	13.3273		MNNIHDME_22757	26.1456	24.0551	25.9116	27.0392	27.0158	26.0704		MNNIHDME_107921	28.8128	27.6331	29.2535	28.3471	28.3525	29.0414	28.5512	27.9472	28.9445	29.0421	28.6104	29.59
MNNIHDME_00203	0	0	0	0	0	0		MNNIHDME_00203	2.6438	0	0	0	0	0	0	0	0	0.773008	0.808276	0.666366		MNNIHDME_16028	26.3512	26.7409	26.0273	24.0004	26.2309	24.4639		MNNIHDME_40490	26.2584	25.236	25.8354	27.4869	26.5013	26.938	27.7115	27.6795	25.5648	27.6318	27.3614	26.3931
MNNIHDME_00204	0	1.40245	0	1.98747	0	0.702106		MNNIHDME_00204	0	2.77357	2.20412	0	0	0	0	0.847867	0.804582	0.773008	1.61655	1.33273		MNNIHDME_39703	24.7605	25.2015	25.1457		21.4281	23.6821		MNNIHDME_29493	30.4045	30.3957	30.5634	29.6371	30.0696	30.3637	29.4691	30.3735	30.4692	29.6098	29.5849	30.342
MNNIHDME_00205	0	0	0	0.993735	0	0		MNNIHDME_00205	0	1.38679	0	2.38345	0	0	0.950411	0	1.60916	0	1.61655	1.33273		MNNIHDME_44510	24.8407	24.7513	25.0161	21.6996	22.0773	20.9906		MNNIHDME_50453	28.962	29.0547	27.8331	31.8456	29.234	30.4664	32.2603	31.8745	31.2424	32.7829	32.2729	30.3605
MNNIHDME_00206	0	0	0	5.96241	4.56016	4.91474		MNNIHDME_00206	3.9657	8.32071	1.10206	3.57517	1.17792	3.04883	0	3.39147	3.21833	0.773008	4.84966	7.9964		MNNIHDME_76925	23.8026	24.7656	24.5294					MNNIHDME_36717				24.9627	25.6097		25.0998	26.0294	25.9698
MNNIHDME_00207	1.0652	1.40245	1.17769	0	0.651452	1.40421		MNNIHDME_00207	1.3219	4.16036	0	2.38345	1.17792	0	0	0.847867	5.63207	3.86504	0	1.33273		MNNIHDME_19083	23.435		23.4426	25.8165	26.5735	25.388		MNNIHDME_45863	29.9227	29.317	29.8873	29.3819	29.1185	29.214	29.477	29.7707	29.5004	29.9225	29.8728	29.8237
MNNIHDME_00208	0	0	0	3.97494	0	0.702106		MNNIHDME_00208	0	0	5.51029	0	0	0	0	0.847867	1.60916	2.31902	0.808276	0.666366		MNNIHDME_80988	24.0571	23.7103	23.1811		22.9384	20.7268		MNNIHDME_39140	28.2896	28.223	28.4663	28.4502	28.2657	28.4363	28.6032	28.2073	28.1329	28.408	28.4585	27.5968
MNNIHDME_00209	3.19561	1.40245	2.35538	13.9123	7.81742	9.12737		MNNIHDME_00209	19.8285	26.3489	23.1432	11.9172	24.7363	10.1628	20.909	20.3488	21.7237	12.3681	18.5904	11.9946		MNNIHDME_105943	24.1536	23.7877	24.0542	24.5414	23.994	23.3727		MNNIHDME_30234	29.1522	28.404	28.8622	28.2002	28.2793	28.4709	28.2138	28.5158	28.6917	29.2179	28.8821	28.4776
MNNIHDME_00210	0	0	1.17769	6.95614	4.56016	3.51053		MNNIHDME_00210	6.6095	11.0943	6.61235	7.15034	1.17792	4.06511	6.65288	11.8701	8.8504	7.73008	5.65793	5.33093		MNNIHDME_76512	25.6151	25.9268	25.5416	24.3557	24.4845	23.3039		MNNIHDME_56532	27.927	28.077	28.3127	27.3425	28.0516	27.8893	26.7727	27.6124	27.4624	26.4064	26.3884	27.436
MNNIHDME_00211	0	5.60978	3.53307	0.993735	1.3029	2.80842		MNNIHDME_00211	11.8971	8.32071	7.71441	3.57517	2.35584	1.01628	4.75206	3.39147	8.04582	3.86504	6.46621	3.9982		MNNIHDME_108636	26.2936	26.3517	25.8518	24.4375	24.2178	24.5186		MNNIHDME_34389	28.1835	27.7609	27.9473	27.9508	27.9914	27.9815	27.5841	27.8082	27.5628	28.0212	27.6927	28.2563
MNNIHDME_00212	2.13041	0	0	2.9812	0	2.10632		MNNIHDME_00212	2.6438	4.16036	2.20412	8.34206	1.17792	2.03256	2.85123	3.39147	2.41374	0.773008	3.2331	5.9973		MNNIHDME_104352	24.3551	24.8331	23.985	23.4864	23.6212	24.0915		MNNIHDME_106196	29.1947	28.5666	29.0377	28.649	28.8985	28.3486	28.8387	29.4012	28.9433	29.3678	28.8838	28.382
MNNIHDME_00213	1.0652	0	1.17769	1.98747	1.95436	3.51053		MNNIHDME_00213	1.3219	1.38679	1.10206	1.19172	3.53375	2.03256	0.950411	4.23934	0.804582	4.63805	4.04138	1.9991		MNNIHDME_115176	24.4153	24.97	25.1891	22.9185	23.2981	22.9923		MNNIHDME_14531	28.3642	28.2557	28.196	28.1841	28.257	28.2401	27.2883	27.4343	27.2065	28.5243	27.5742	27.9425
MNNIHDME_00214	0	0	0	0	0.651452	0		MNNIHDME_00214	0	0	1.10206	0	1.17792	1.01628	0	0	0	0	0.808276	0		MNNIHDME_141946	22.0983			25.7213	25.5886	26.5074		MNNIHDME_71280	30.7429	29.7897	30.6087	29.8184	30.1619	29.9567	29.8259	30.4009	29.4184	28.4587	29.9075	30.4366
MNNIHDME_00215	0	0	0	0.993735	0	0		MNNIHDME_00215	6.6095	2.77357	0	0	4.71167	2.03256	0.950411	7.63081	4.82749	0.773008	3.2331	2.66547		MNNIHDME_126500	24.1024	23.2832	24.8248					MNNIHDME_59483	29.8066	29.1577	29.6538	29.9897	28.845	29.9639	30.1601	29.7211	29.6651	30.1808	30.2753	30.1041
MNNIHDME_00216	0	2.80489	0	1.98747	1.3029	3.51053		MNNIHDME_00216	0	4.16036	4.40823	2.38345	2.35584	1.01628	0.950411	5.93507	0.804582	1.54602	2.42483	1.33273		MNNIHDME_113939	27.1405	23.8412	25.1869	24.8381	25.3007	24.1175		MNNIHDME_43441	28.565	28.4806	28.7018	27.4055	28.4026	28.6352	28.2065	28.0715	28.1815	28.8568	27.7943	28.6654
MNNIHDME_00217	0	0	1.17769	0	0	0		MNNIHDME_00217	0	0	0	0	0	2.03256	0	3.39147	0.804582	0.773008	0	0.666366		MNNIHDME_52472	23.9467	23.5431	24.3991	25.7407	25.1178	25.3455		MNNIHDME_45974	28.6286	28.2321	28.3914	28.683	28.3915	28.346	28.6438	28.4048	28.3835	29.4278	29.0285	28.7428
MNNIHDME_00218	0	0	0	0.993735	0	0		MNNIHDME_00218	0	0	0	0	0	0	0	0.847867	0	0	0	0		MNNIHDME_15203	22.2409	21.1341	22.6867	24.6764	25.196	25.1502		MNNIHDME_97751	29.3802	29.1993	29.3461	30.2258	29.011	29.419	30.312	29.8893	29.5653	29.7116	29.9416	28.8816
MNNIHDME_00219	3.19561	2.80489	2.35538	3.97494	3.25726	2.10632		MNNIHDME_00219	3.9657	5.54714	5.51029	4.76689	3.53375	4.06511	0.950411	2.5436	1.60916	0.773008	8.08276	2.66547		MNNIHDME_34243	21.7855	22.7471	21.4814	23.4617	23.478	23.2878		MNNIHDME_61430	28.0522	27.8532	28.0361	27.7561	27.789	27.7492	28.5228	28.454	28.1569	28.751	28.8091	28.0842
MNNIHDME_00220	3.19561	0	1.17769	4.96867	3.90871	4.21263		MNNIHDME_00220	6.6095	6.93393	11.0206	3.57517	8.24543	5.08139	1.90082	6.78294	12.8733	7.73008	11.3159	12.661		MNNIHDME_14893	22.6586	22.5902		24.8549	25.2056	24.5812		MNNIHDME_107226	29.6134	29.3801	29.5481	29.2836	29.3368	29.4279	29.3452	29.2989	29.2762	29.4929	28.9593	29.2532
MNNIHDME_00221	1.0652	2.80489	2.35538	2.9812	2.60581	2.10632		MNNIHDME_00221	5.2876	6.93393	6.61235	8.34206	11.7792	2.03256	4.75206	2.5436	6.43665	8.50309	12.1241	9.99549		MNNIHDME_22718	23.545	23.4834	23.2848	24.159	23.2158	23.7172		MNNIHDME_22872	29.3693	29.3249	29.0429	29.3365	28.3495	29.2372	29.874	29.0528	29.0505	29.9392	29.4087	28.6655
MNNIHDME_00222	0	0	1.17769	1.98747	0.651452	1.40421		MNNIHDME_00222	1.3219	2.77357	6.61235	2.38345	1.17792	0	0	0.847867	0	0	0.808276	0		MNNIHDME_22851	27.1946	26.3775	27.428	29.3847	29.5156	28.4928		MNNIHDME_67061	27.774	27.4994	28.0373	27.4989	27.4485	27.5224	27.3558	27.2902	27.3736	27.8601	27.7299	27.9528
MNNIHDME_00223	0	0	0	0	1.3029	0.702106		MNNIHDME_00223	0	0	0	0	1.17792	1.01628	0	0.847867	0	1.54602	0.808276	0		MNNIHDME_24908	24.278	24.2341	24.3513	25.4018	25.6409	25.5458		MNNIHDME_107920	30.1508	29.6719	29.886	29.7513	29.7578	29.7654	29.899	29.3968	29.8574	30.1078	29.8269	29.2757
MNNIHDME_00224	1.0652	1.40245	0	0.993735	0.651452	0		MNNIHDME_00224	0	0	0	2.38345	0	0	0.950411	0	0.804582	0	0	0		MNNIHDME_39692	25.117	24.34	25.1104		22.564			MNNIHDME_49443	28.674	28.1825	29.0983	29.029	27.78	29.4782	29.0344	28.1793	28.9457	29.0697	29.0725	29.3909
MNNIHDME_00225	0	0	1.17769	0.993735	0	0		MNNIHDME_00225	0	2.77357	0	0	0	0	1.90082	0.847867	0	0	0	0		MNNIHDME_78357	23.9771	23.7188	23.6572		21.108			MNNIHDME_59484	29.2373	28.4812	29.1736	29.0212	28.3203	29.537	29.0749	28.3038	28.7353	29.3404	29.3791	29.3414
MNNIHDME_00226	0	1.40245	2.35538	0.993735	1.3029	1.40421		MNNIHDME_00226	5.2876	4.16036	2.20412	2.38345	5.88959	4.06511	4.75206	1.69573	5.63207	3.09203	3.2331	3.9982		MNNIHDME_55689	24.5428	24.8643	24.9728		23.4326	22.7811		MNNIHDME_15247	29.6027	29.4554	29.6272	29.0513	29.6898	29.4115	28.9387	29.3647	29.5817	29.8461	29.2511	29.6877
MNNIHDME_00227	3.19561	8.41468	1.17769	8.94361	2.60581	2.80842		MNNIHDME_00227	7.9314	6.93393	13.2247	8.34206	18.8467	11.1791	6.65288	5.0872	8.8504	11.5951	12.9324	7.9964		MNNIHDME_89593	24.5036	23.5735	24.5018	22.5764	22.8326	22.0828		MNNIHDME_50599	29.0722	28.8973	28.8118	30.0817	29.1498	28.9183	30.1788	30.063	29.2827	29.7887	29.7655	27.6363
MNNIHDME_00228	0	2.80489	0	12.9186	11.0747	10.5316		MNNIHDME_00228	7.9314	5.54714	5.51029	8.34206	2.35584	5.08139	4.75206	6.78294	15.2871	6.18406	16.9738	15.9928		MNNIHDME_49415	24.5164	23.5073	24.7586	25.7649	26.4009	25.9152		MNNIHDME_13910	28.7749	28.543	28.6255	28.5218	28.3507	28.8449	28.4477	28.3557	28.1554	28.6054	28.6303	28.5686
MNNIHDME_00229	7.45643	8.41468	4.71076	1.98747	2.60581	2.10632		MNNIHDME_00229	1.3219	0	4.40823	2.38345	0	3.04883	0.950411	4.23934	2.41374	2.31902	7.27448	6.66366		MNNIHDME_65072	27.9306	29.4388	27.6803	22.2279	26.0447			MNNIHDME_25606	27.8248	27.4337	27.5602	27.2526	27.5072	27.5575	26.5866	26.8272	27.4829	27.3858	27.5798	28.0356
MNNIHDME_00230	1.0652	0	0	0	0	0		MNNIHDME_00230	0	0	0	0	0	0	0	0.847867	0	0	1.61655	1.33273		MNNIHDME_70663	25.4885	24.1923	25.5149	26.7	27.7484	26.4376		MNNIHDME_32062	27.0606	26.0714	26.9353	28.5229	25.4726	27.6794	28.1023	26.4785	25.652	28.436	28.0487	26.0376
MNNIHDME_00231	0	0	0	0	0.651452	0		MNNIHDME_00231	0	0	0	0	0	0	0	0	2.41374	0.773008	0	0		MNNIHDME_80388	23.5881	25.8416	24.5356	23.9222	23.9542	24.0709		MNNIHDME_29320	29.7228	29.3929	29.2361	29.0396	29.3143	29.4062	29.338	29.4641	29.4686	29.9394	30.2262	30.0345
MNNIHDME_00232	2.13041	1.40245	0	0.993735	0.651452	1.40421		MNNIHDME_00232	2.6438	2.77357	2.20412	2.38345	1.17792	2.03256	1.90082	1.69573	7.24123	3.86504	5.65793	8.66276		MNNIHDME_102432	24.4887	23.6172	23.759	22.1042	23.5646	23.0176		MNNIHDME_15602	27.0789	26.5326	27.2246	27.2599	26.8763	27.5095	27.4119	26.0643	26.5458	27.6711	27.1204	27.3319
MNNIHDME_00233	0	0	1.17769	0	1.3029	0		MNNIHDME_00233	1.3219	4.16036	4.40823	0	1.17792	1.01628	1.90082	4.23934	2.41374	0.773008	2.42483	3.33183		MNNIHDME_96436	27.4426	27.3942	27.7496	26.404	26.3918	26.0029		MNNIHDME_14315	28.7643	28.0142	29.0283	30.1513	26.984	30.3636	29.8662	28.8094	30.0281	29.664	30.0169	31.0371
MNNIHDME_00234	0	1.40245	1.17769	0.993735	1.3029	1.40421		MNNIHDME_00234	2.6438	1.38679	2.20412	0	0	3.04883	2.85123	3.39147	5.63207	5.41106	0.808276	3.9982		MNNIHDME_110005	25.1269	25.3358	24.8307	27.195	27.0033	26.8676		MNNIHDME_58194	27.6294	27.0768	27.7552	28.492	26.9859	27.8068	28.8775	27.8495	27.7802	29.3881	28.7795	27.6155
MNNIHDME_00235	1.0652	1.40245	0	0.993735	0	0		MNNIHDME_00235	0	0	0	0	1.17792	0	0	0.847867	0	0	0	1.33273		MNNIHDME_98507	26.1634	27.3745	26.5343	25.092	27.002	24.5957		MNNIHDME_46529	27.9454	27.1369	28.5182	27.8124	27.3118	28.1283	27.9066	27.4253	27.245	28.0906	27.6719	28.3526
MNNIHDME_00236	0	0	0	0	0	0.702106		MNNIHDME_00236	2.6438	0	0	1.19172	1.17792	0	0.950411	0	1.60916	0	0	0		MNNIHDME_58235	24.0523	24.3285	24.5962	21.851	23.8545	23.9778		MNNIHDME_96538	29.1363	28.6386	28.9508	29.6338	28.6614	29.3098	29.7385	29.1569	29.1714	29.4524	29.4198	29.1419
MNNIHDME_00237	0	0	0	1.98747	0	0		MNNIHDME_00237	1.3219	0	1.10206	1.19172	1.17792	1.01628	0	0.847867	0	1.54602	0	0.666366		MNNIHDME_97755	23.3327	22.7867	23.1265	23.7761	23.3153	23.5293		MNNIHDME_89494	26.0187	26.2935	26.6	28.3624	26.2005	27.2447	28.1207	27.41	26.7326	28.038	27.6539	26.6823
MNNIHDME_00238	0	0	0	0	0	0		MNNIHDME_00238	0	0	1.10206	2.38345	1.17792	0	0	0.847867	0	0.773008	0	3.33183		MNNIHDME_46305	24.7879	25.2445	24.8774	25.6982	26.2102	25.5519		MNNIHDME_110007	29.9177	29.4425	29.8297	30.0051	29.3419	30.065	30.1064	29.8252	29.8767	30.185	30.3182	30.2857
MNNIHDME_00239	0	0	0	0	0	0		MNNIHDME_00239	0	0	0	0	0	0	0	0.847867	0	1.54602	0	0		MNNIHDME_46044	23.4795	24.6129	23.9085	23.3072	24.0928	24.4421		MNNIHDME_107887	27.485	27.0529	27.3436	28.6308	27.0194	27.9302	28.6634	27.724	27.4629	27.6675	27.4348	26.9876
MNNIHDME_00240	0	0	1.17769	0	0	0.702106		MNNIHDME_00240	1.3219	0	4.40823	2.38345	1.17792	0	1.90082	0.847867	4.82749	2.31902	3.2331	3.33183		MNNIHDME_56227	23.3904	23.9166	23.6096	24.4815	24.9978	24.9761		MNNIHDME_13888	29.1194	28.2646	29.1214	28.9449	28.0084	29.3911	29.0211	28.3795	28.5304	29.0728	29.2786	29.0314
MNNIHDME_00241	0	0	0	0.993735	0.651452	0.702106		MNNIHDME_00241	0	2.77357	3.30617	0	1.17792	0	0.950411	2.5436	0	1.54602	0.808276	1.9991		MNNIHDME_14905	23.9303	24.3419	22.5627	24.9738	25.1292	24.6561		MNNIHDME_83038	27.5019	26.5312	27.6874	27.5649	27.0596	27.3242	27.5787	27.5328	26.8264	27.5112	27.4628	26.3136
MNNIHDME_00242	1.0652	0	0	1.98747	1.95436	0.702106		MNNIHDME_00242	2.6438	2.77357	5.51029	2.38345	3.53375	3.04883	0	2.5436	0	3.86504	0.808276	0.666366		MNNIHDME_24863	22.991	23.3745	23.527	24.8755	25.1939	24.8507		MNNIHDME_43475	28.473	28.2615	28.4966	28.4696	28.306	28.4066	28.63	28.2708	28.2507	28.8471	28.7261	28.886
MNNIHDME_00243	4.26082	1.40245	8.24384	3.97494	1.3029	3.51053		MNNIHDME_00243	1.3219	9.7075	5.51029	2.38345	10.6013	2.03256	4.75206	8.47867	7.24123	4.63805	6.46621	7.33003		MNNIHDME_26901	25.6396	25.0356	25.8242	23.4522	23.5866	22.7094		MNNIHDME_14322	28.2454	27.8302	27.9341	28.4416	29.1038	28.3981	28.1742	28.3107	28.0562	28.5365	28.249	27.9082
MNNIHDME_00244	0	1.40245	2.35538	2.9812	1.3029	2.80842		MNNIHDME_00244	3.9657	2.77357	3.30617	3.57517	4.71167	3.04883	1.90082	2.5436	0.804582	0.773008	3.2331	3.33183		MNNIHDME_78368	24.3876	24.929	24.6059	22.075	22.8016			MNNIHDME_29642	30.802	30.4518	30.787	30.6598	30.5666	30.4171	30.8908	30.8588	30.6416	31.3357	30.8869	30.8919
MNNIHDME_00245	0	0	0	0.993735	0.651452	1.40421		MNNIHDME_00245	0	0	0	4.76689	0	0	0	0.847867	0	4.63805	2.42483	5.33093		MNNIHDME_47420	25.2502	25.0232	25.0171		23.3355			MNNIHDME_72913	29.7094	30.1789	29.9259	29.326	29.478	29.3383	29.8861	30.1073	29.9719	30.3345	30.0396	29.9121
MNNIHDME_00246	0	0	0	0	0	0		MNNIHDME_00246	0	0	0	0	0	0	0	0	0	0	0	0		MNNIHDME_48700	23.8441	22.7846	23.1884	24.1181	24.3344	24.2146		MNNIHDME_141945	29.1617	28.0738	28.9357	29.5596	27.8734	29.2135	30.5806	29.4999	29.1734	30.4515	30.1311	28.8134
MNNIHDME_00247	0	0	0	0.993735	0	0.702106		MNNIHDME_00247	0	0	2.20412	0	0	0	0.950411	0	0	0	0	1.9991		MNNIHDME_49408	24.0095	24.2186	21.887	25.4037	25.7158	24.8047		MNNIHDME_127119		24.0633	24.5778	24.9492	25.9796	24.965	24.8142	25.2758	25.4873	24.3537	24.7718
MNNIHDME_00248	6.39123	2.80489	5.88845	0.993735	0.651452	2.10632		MNNIHDME_00248	2.6438	5.54714	1.10206	0	8.24543	2.03256	0	2.5436	3.21833	3.09203	4.84966	0.666366		MNNIHDME_101094	24.024	23.1092	23.4136	22.9266	23.8461	23.1191		MNNIHDME_36112	28.7848	28.596	28.8878	28.9648	28.469	28.0664	29.0961	27.9745	28.2553	29.0938	29.1717	28.9127
MNNIHDME_00249	0	0	0	0	0	0		MNNIHDME_00249	0	0	0	0	0	2.03256	0.950411	0	0	0	0	0.666366		MNNIHDME_44196	24.5453	23.9608	24.1505	22.7149	22.2639	21.3068		MNNIHDME_72878	29.7004	29.2974	29.701	29.0612	29.4047	29.4835	29.6269	29.7475	29.7582	30.0248	30.056	29.9655
MNNIHDME_00250	0	0	0	0	0	0.702106		MNNIHDME_00250	0	0	0	0	0	0	0	0	0	0	0.808276	0		MNNIHDME_108012	25.1748	25.8794	25.5544					MNNIHDME_74736	29.5877	29.3801	29.5459	29.2836	29.28	29.3535	29.3452	29.2815	29.2669	29.4929	28.9593	29.2532
MNNIHDME_00251	0	0	0	2.9812	0.651452	0.702106		MNNIHDME_00251	2.6438	0	0	0	2.35584	1.01628	1.90082	1.69573	3.21833	0	0.808276	1.33273		MNNIHDME_114376	24.6353	23.9692	24.7568	24.0323	24.2104	24.0157		MNNIHDME_112070	28.496	27.4341	29.1272	27.7392	26.8834	28.8921	27.3804	27.9093	28.2395	29.1545	28.6386	29.0483
MNNIHDME_00252	0	0	1.17769	0.993735	1.3029	2.10632		MNNIHDME_00252	1.3219	1.38679	1.10206	2.38345	3.53375	0	2.85123	0.847867	0.804582	2.31902	0	3.33183		MNNIHDME_112216	28.654	28.1888	28.3139	24.7006	24.5154	24.0781		MNNIHDME_76807	30.1211	30.18	30.1682	30.0222	29.8141	30.21	29.6248	29.7376	29.8923	30.5756	30.2673	30.6975
MNNIHDME_00253	2.13041	2.80489	1.17769	0	2.60581	0.702106		MNNIHDME_00253	5.2876	1.38679	1.10206	2.38345	3.53375	1.01628	2.85123	7.63081	10.4596	2.31902	6.46621	4.66456		MNNIHDME_118967	26.1634	27.4407	26.5343	25.092	27.002	24.5957		MNNIHDME_45911	29.6944	29.5436	29.4716	29.2246	29.8448	29.9431	28.8097	29.3274	29.2744	28.7968	29.2625	29.7805
MNNIHDME_00254	0	0	0	0.993735	1.3029	0		MNNIHDME_00254	1.3219	0	1.10206	2.38345	0	2.03256	0	1.69573	0	0	3.2331	1.33273		MNNIHDME_98500	26.43	26.8704	26.7827	24.9398	25.0102	24.2019		MNNIHDME_38711	29.0065	28.9633	29.2474	29.0518	28.6883	28.7518	29.7006	29.5542	28.6887	29.3997	29.5229	28.2639
MNNIHDME_00255	0	0	0	4.96867	1.95436	2.10632		MNNIHDME_00255	9.2533	11.0943	8.81647	2.38345	1.17792	8.13022	17.1074	17.8052	29.7695	10.8221	13.7407	0.666366		MNNIHDME_123322			24.1693	28.5001	27.8618	28.026		MNNIHDME_57736	29.5279	26.2238	28.5827	31.3326	26.8298	30.6902	30.8948	29.7593	30.0829	30.7922	30.1683	28.4716
MNNIHDME_00256	0	0	0	0.993735	0	2.80842		MNNIHDME_00256	3.9657	5.54714	5.51029	1.19172	4.71167	1.01628	9.50411	10.1744	8.04582	2.31902	4.84966	0		MNNIHDME_51723	25.8747	25.6217	24.9739	27.033	24.4839	26.7212		MNNIHDME_76471	26.4086	26.3792	25.9774	28.3965	25.8555	27.3298	28.5027	27.3993	26.9604	27.6424	27.2587	26.0015
MNNIHDME_00257	0	4.20734	5.88845	0.993735	2.60581	0		MNNIHDME_00257	0	0	3.30617	0	0	0	0	0	1.60916	1.54602	1.61655	0.666366		MNNIHDME_141891	23.5987	24.0283	22.8919	26.8342	26.8881	26.3579		MNNIHDME_65110	28.163	27.4357	28.1348	29.2862	27.5954	28.3126	29.5017	28.6508	28.2491	29.9484	29.3932	28.0594
MNNIHDME_00258	0	1.40245	3.53307	0.993735	0.651452	0.702106		MNNIHDME_00258	1.3219	0	1.10206	3.57517	0	0	0.950411	0	1.60916	0	4.04138	0.666366		MNNIHDME_15679		21.0143	21.8664	23.4754	23.9087	23.7744		MNNIHDME_15308	29.1618	29.2789	29.3845	28.5832	28.9883	28.7672	28.4892	29.0921	28.5525	29.0625	28.8395	29.069
MNNIHDME_00259	1.0652	0	2.35538	4.96867	0	2.10632		MNNIHDME_00259	2.6438	2.77357	2.20412	2.38345	4.71167	2.03256	0.950411	0	2.41374	4.63805	1.61655	1.33273		MNNIHDME_58709	25.1869	26.6965	27.0944	25.6521	25.9805	26.1665		MNNIHDME_15513	27.7526	27.6724	27.9666	27.2446	27.3985	27.9451	27.6007	27.3865	27.5727	27.9906	27.6138	28.2982
MNNIHDME_00261	0	1.40245	0	0.993735	0.651452	1.40421		MNNIHDME_00261	2.6438	5.54714	3.30617	2.38345	0	2.03256	1.90082	2.5436	0.804582	3.09203	9.69931	9.99549		MNNIHDME_52488	22.8318	22.502	22.915	24.9456	23.8983	22.1045		MNNIHDME_119497	27.0606	26.0714	26.9353	28.5229	25.0947	27.7425	28.1023	26.4785	25.9322	28.4365	28.0487	26.1971
MNNIHDME_00262	0	1.40245	0	0.993735	0.651452	0		MNNIHDME_00262	0	2.77357	1.10206	4.76689	3.53375	2.03256	0.950411	0.847867	1.60916	3.86504	4.84966	7.33003		MNNIHDME_13279	23.1147	25.2613	22.8541	20.6199	23.2427	22.6887		MNNIHDME_40254	27.0617	27.5241	26.1334	27.7564	26.2071	26.4464	28.2332	27.7267	25.6815	28.4115	28.0218	27.2897
MNNIHDME_00263	0	0	0	0	0	0		MNNIHDME_00263	0	0	0	0	0	0	0	0	0	0	0	0		MNNIHDME_56334	22.6671		22.4423	24.585	24.6984	23.822		MNNIHDME_15189	28.3082	28.1554	28.4133	27.8714	28.1376	28.2479	27.8189	28.1346	28.0181	28.3401	27.9959	28.5812
MNNIHDME_00264	1.0652	1.40245	0	3.97494	0	1.40421		MNNIHDME_00264	1.3219	6.93393	2.20412	0	0	2.03256	1.90082	1.69573	2.41374	2.31902	4.84966	2.66547		MNNIHDME_14244	24.7254	24.3016	24.4696	24.9325	26.0247	25.9385		MNNIHDME_13680	28.9836	28.6414	28.9287	29.0142	28.9663	29.1594	28.5755	28.6168	28.5067	28.8681	28.7272	28.5523
MNNIHDME_00265	3.19561	0	2.35538	5.96241	3.90871	2.10632		MNNIHDME_00265	13.219	8.32071	8.81647	9.53379	10.6013	6.09767	4.75206	5.93507	7.24123	6.95707	8.89104	8.66276		MNNIHDME_24969	24.9107	24.52	24.5119	25.9369	25.3013	25.4912		MNNIHDME_79214	29.2292	28.6795	28.4505	28.0802	28.199	28.3911	28.5832	28.3771	27.7912	27.9715	27.797	28.0023
MNNIHDME_00266	0	0	0	0	0	0		MNNIHDME_00266	1.3219	2.77357	0	0	1.17792	2.03256	0	0	0.804582	1.54602	0	0		MNNIHDME_24962	23.3266	22.2277	23.9499	24.735	25.6022	24.3177		MNNIHDME_45896	27.3899	26.9773	27.3938	28.3678	26.9259	27.4615	27.8415	26.0351	26.67	28.8938	28.357	27.5202
MNNIHDME_00267	0	0	0	0	0	0		MNNIHDME_00267	0	0	0	0	0	0	0	0	0	0	0	0		MNNIHDME_23585	24.2733	24.4571		24.403	25.6929	24.0251		MNNIHDME_23023	27.5699	25.8964	27.9455	27.718	27.1024	27.8849	27.7516	27.3931	26.6174	28.2457	27.7612	27.6882
MNNIHDME_00268	1.0652	2.80489	0	1.98747	7.16597	1.40421		MNNIHDME_00268	2.6438	4.16036	4.40823	2.38345	2.35584	4.06511	0	3.39147	4.82749	7.73008	4.84966	2.66547		MNNIHDME_27040	27.5514	27.078	26.6803	23.7343	25.459	23.0394		MNNIHDME_45115	27.4197	27.3607	27.5792	26.3991	27.315	27.514	26.5735	27.304	27.0216	26.8242	26.6569	27.7448
MNNIHDME_00269	0	0	1.17769	0.993735	0.651452	1.40421		MNNIHDME_00269	0	4.16036	1.10206	0	4.71167	1.01628	0.950411	0	0	0.773008	0	1.9991		MNNIHDME_38638	21.1808	22.3758	20.8473	24.66	24.4334	23.3723		MNNIHDME_14593	27.3695	27.3874	27.4148	27.1234	27.398	27.4024	26.9422	26.7393	26.8038	27.4168	26.8986	27.3704
MNNIHDME_00270	0	0	1.17769	0	1.3029	0		MNNIHDME_00270	0	0	1.10206	0	0	0	0	0	0.804582	0	0.808276	0.666366		MNNIHDME_44517	23.8685	24.2815	24.1999					MNNIHDME_14144	28.1771	27.9141	28.3895	28.09	28.0532	28.3517	28.3037	28.147	28.0958	28.4145	28.3839	28.6335
MNNIHDME_00271	3.19561	4.20734	0	11.9248	13.6805	18.2547		MNNIHDME_00271	9.2533	8.32071	12.1226	4.76689	11.7792	3.04883	2.85123	3.39147	10.4596	10.0491	8.08276	10.6619		MNNIHDME_50550	26.0726	25.518	26.2581	23.6935	23.7425	23.2451		MNNIHDME_64187				24.2475	23.4777		24.3156	24.537	25.1504
MNNIHDME_00272	0	0	1.17769	0.993735	0	2.10632		MNNIHDME_00272	2.6438	0	2.20412	2.38345	0	1.01628	0	3.39147	3.21833	3.86504	4.04138	0.666366		MNNIHDME_47432	25.5044	24.201	25.7778		23.3729			MNNIHDME_131950	29.4861	26.7216	28.7049	30.8118	27.0416	30.8209	30.9524	29.8013	30.7923	30.9289	30.3272	28.6935
MNNIHDME_00273	0	0	0	0	0	0		MNNIHDME_00273	0	0	0	0	0	0	0	0	0	0	0	0		MNNIHDME_47329	23.3327	22.7954	23.1401	23.8645	23.7952	23.4734		MNNIHDME_15556	28.1332	28.1804	28.0313	27.9558	27.885	28.559	27.2749	27.797	27.6712	28.4204	27.9121	28.7631
MNNIHDME_00274	7.45643	7.01223	4.71076	21.8622	9.77178	8.42527		MNNIHDME_00274	9.2533	30.5093	24.2453	14.3007	16.4909	17.2767	12.3553	11.8701	10.4596	32.4663	38.7973	29.3201		MNNIHDME_48689	22.7088	23.6834	23.3743	25.0316	24.7714	24.3232		MNNIHDME_31864	29.2667	28.7925	29.2676	29.4376	28.7064	29.1055	29.5393	29.1891	29.0785	29.328	29.2482	29.4023
MNNIHDME_00275	2.13041	0	0	1.98747	1.3029	1.40421		MNNIHDME_00275	0	0	5.51029	1.19172	0	2.03256	3.80164	2.5436	3.21833	3.09203	2.42483	5.33093		MNNIHDME_68328	25.9376	26.3573	26.2026		22.2463			MNNIHDME_36295	27.964	28.0012	28.3349	27.3258	27.6335	28.1922	27.1785	27.448	27.5894	28.0111	27.3169	28.2867
MNNIHDME_00276	2.13041	1.40245	1.17769	0.993735	1.3029	0.702106		MNNIHDME_00276	1.3219	0	0	2.38345	1.17792	0	0	4.23934	1.60916	6.18406	4.04138	6.66366		MNNIHDME_99243	24.1122	24.4131	24.8654	23.6171	25.2054	23.7561		MNNIHDME_14510	27.8464	27.3987	27.8608	26.6122	27.3817	27.6059	26.7528	26.525	26.0386	27.8967	27.5663	27.7048
MNNIHDME_00277	5.32602	4.20734	2.35538	14.906	11.0747	8.42527		MNNIHDME_00277	5.2876	8.32071	22.0412	9.53379	8.24543	2.03256	3.80164	7.63081	16.0916	28.6013	11.3159	27.9874		MNNIHDME_44307	25.5936	25.4939	25.7467	24.0074	24.4478	23.846		MNNIHDME_14108	26.8627	26.7581	27.3837	27.2485	26.698	27.6505	27.1882	26.7611	26.6257	27.4774	27.4612	27.6527
MNNIHDME_00278	1.0652	0	0	2.9812	1.3029	0.702106		MNNIHDME_00278	3.9657	4.16036	7.71441	1.19172	2.35584	5.08139	2.85123	2.5436	6.43665	5.41106	4.84966	8.66276		MNNIHDME_69402	25.3517	22.3613	24.7324	22.2388	22.6855	22.473		MNNIHDME_76029	29.4766	29.2317	29.2475	29.3923	29.2276	29.6616	29.6045	29.1349	29.569	29.6874	29.3835	29.2332
MNNIHDME_00279	0	0	0	1.98747	0.651452	0		MNNIHDME_00279	0	0	0	2.38345	0	2.03256	0.950411	0.847867	1.60916	2.31902	2.42483	6.66366		MNNIHDME_112039	25.6958	24.5213	25.1677	23.4108	23.6014	23.5852		MNNIHDME_80103	28.0283	27.4343	27.6981	29.2862	27.6524	27.8671	29.5123	28.8454	28.4205	28.4441	28.6033	27.3303
MNNIHDME_00280	0	1.40245	0	1.98747	1.3029	1.40421		MNNIHDME_00280	2.6438	1.38679	0	0	0	2.03256	0.950411	2.5436	4.82749	8.50309	3.2331	3.33183		MNNIHDME_91875	24.1716	22.3613	23.2322	22.2388	23.242	22.473		MNNIHDME_33447	30.2793	29.3379	29.9286	30.5039	29.2801	30.0398	30.5451	29.8946	30.1907	31.1184	30.6172	30.4606
MNNIHDME_00281	0	0	0	0	1.95436	0.702106		MNNIHDME_00281	2.6438	1.38679	4.40823	1.19172	1.17792	2.03256	0.950411	3.39147	2.41374	3.09203	4.84966	5.9973		MNNIHDME_113361	25.0445	24.9979	25.5263	23.2044	22.9929			MNNIHDME_31993	24.9065	24.7832	24.1691	25.7211	24.3724	25.2541	25.0055	23.6968	24.0594	25.0065		23.7935
MNNIHDME_00282	0	0	1.17769	0	0	0		MNNIHDME_00282	0	1.38679	0	0	1.17792	0	0	0.847867	0	0	0	0		MNNIHDME_115454	26.547	26.0434	25.0753	24.7379	24.0315	24.324		MNNIHDME_77414	28.3683	28.0754	28.2152	28.1744	27.9844	28.1295	28.3546	28.5902	28.3644	29.2447	29.282	28.6493
MNNIHDME_00283	0	0	0	0.993735	0	0		MNNIHDME_00283	0	1.38679	1.10206	1.19172	0	1.01628	0	0	0	0.773008	0.808276	0		MNNIHDME_115806	22.7853	22.3962	23.2397	22.8453	23.0259	22.4271		MNNIHDME_59497	27.3899	26.9773	27.3938	28.3678	26.9259	27.4615	27.8415	26.0351	26.67	28.8938	28.357	27.5202
MNNIHDME_00284	0	0	0	0	0	0.702106		MNNIHDME_00284	1.3219	2.77357	0	0	1.17792	1.01628	1.90082	1.69573	0	0	4.04138	0.666366		MNNIHDME_113776				25.0904	25.475	25.1983		MNNIHDME_24900	28.2508	27.6063	28.3675	27.9979	28.0128	28.3807	27.9089	27.382	27.7026	28.3284	28.2355	28.1868
MNNIHDME_00285	1.0652	1.40245	0	15.8998	13.029	23.1695		MNNIHDME_00285	35.6913	24.9621	20.9391	26.2179	40.0492	22.3581	13.3058	27.1318	10.4596	8.50309	23.44	11.3282		MNNIHDME_89322	20.7987	22.6857	23.7822	24.3244	24.4853	24.0516		MNNIHDME_28980	27.7945	27.3444	27.1701	28.622	27.7258	28.3084	28.7275	27.9725	27.7633	28.6148	28.2416	27.8692
MNNIHDME_00286	0	0	0	0.993735	0	0		MNNIHDME_00286	0	0	0	1.19172	1.17792	0	0	0	0	0.773008	0	0		MNNIHDME_29524	23.511	24.7541	24.0297	24.1849	24.004	23.6222		MNNIHDME_13852	29.9344	29.9094	29.7301	30.2589	29.654	29.9977	30.4303	30.2384	30.1644	30.07	30.5174	29.992
MNNIHDME_00287	0	0	1.17769	2.9812	0	0.702106		MNNIHDME_00287	1.3219	2.77357	0	4.76689	0	6.09767	0	3.39147	1.60916	1.54602	2.42483	0		MNNIHDME_52426	23.9303	24.0998	22.5163	25.0344	25.6448	24.513		MNNIHDME_14680	30.7716	30.5444	30.7466	30.3413	30.4376	30.384	30.3438	30.4805	30.8414	30.5807	30.7331	30.7003
MNNIHDME_00288	2.13041	0	0	6.95614	4.56016	6.31895		MNNIHDME_00288	6.6095	2.77357	5.51029	3.57517	7.06751	5.08139	7.60329	7.63081	4.82749	6.18406	8.08276	4.66456		MNNIHDME_79832	23.4795	24.6129	23.9085	23.8013	24.0928	24.4421		MNNIHDME_16177	29.4937	28.7056	29.6434	30.6164	28.5641	29.8463	29.5937	28.8763	28.4634	30.4618	29.8226	29.3037
MNNIHDME_00289	1.0652	0	0	4.96867	3.90871	2.10632		MNNIHDME_00289	3.9657	2.77357	3.30617	2.38345	1.17792	2.03256	3.80164	1.69573	2.41374	3.09203	5.65793	4.66456		MNNIHDME_15283				24.0859	23.9473	23.0347		MNNIHDME_29292	27.094	27.7205	28.2197	26.0128	27.37	27.8218	26.9772	27.6332	28.207	27.8701	27.9975	29.0146
MNNIHDME_00290	0	0	0	0.993735	0.651452	2.10632		MNNIHDME_00290	0	0	0	0	0	0	0	0.847867	0	1.54602	0	0.666366		MNNIHDME_15846	22.6808	23.0163	22.7478	23.9444	24.3169	24.2238		MNNIHDME_61470	28.8165	28.3551	29.0066	29.0512	28.3878	28.8925	29	28.9766	28.9657	29.1918	29.2146	28.1762
MNNIHDME_00291	1.0652	1.40245	2.35538	5.96241	1.95436	1.40421		MNNIHDME_00291	0	1.38679	0	2.38345	7.06751	3.04883	3.80164	0.847867	4.02291	3.86504	8.89104	3.9982		MNNIHDME_45955	22.7439	21.9367	23.3968	23.818	24.234	23.9282		MNNIHDME_80990	27.966	27.9042	27.0617	30.5919	28.394	28.1579	30.8856	30.4925	29.2951	29.6833	29.807	27.0209
MNNIHDME_00292	0	0	0	0.993735	1.3029	2.10632		MNNIHDME_00292	0	6.93393	1.10206	4.76689	8.24543	2.03256	3.80164	4.23934	2.41374	4.63805	6.46621	7.33003		MNNIHDME_15008	21.8008		21.4879	23.0046	23.1965	23.8895		MNNIHDME_98947	27.8727	26.9609	28.0715	27.3351	27.1737	27.2161	27.6237	27.0887	27.1327	28.0935	27.1741	27.5774
MNNIHDME_00293	0	1.40245	0	0	1.3029	0.702106		MNNIHDME_00293	6.6095	4.16036	6.61235	3.57517	4.71167	0	1.90082	0.847867	0	0.773008	1.61655	4.66456		MNNIHDME_14457	19.5097	22.0626	21.924	24.1311	23.416	23.1031		MNNIHDME_39215	30.802	30.4518	30.787	30.6598	30.5724	30.4171	30.8908	30.8588	30.6416	31.3357	30.8869	30.8919
MNNIHDME_00294	0	0	1.17769	1.98747	1.3029	0		MNNIHDME_00294	2.6438	1.38679	2.20412	0	0	0	0.950411	1.69573	3.21833	1.54602	1.61655	1.33273		MNNIHDME_14197	22.7176	23.8111	23.2169	23.4515	23.7556	23.7976		MNNIHDME_58762	28.674	28.1825	29.0983	29.0082	27.6099	29.4782	29.0344	28.1793	28.9457	29.0697	29.0725	29.3909
MNNIHDME_00295	2.13041	4.20734	0	5.96241	7.16597	4.91474		MNNIHDME_00295	15.8628	18.0282	13.2247	4.76689	11.7792	7.11394	7.60329	6.78294	16.8962	9.2761	15.3572	11.3282		MNNIHDME_22598	23.2392	23.9105	23.3618	24.2896	24.3501	23.1026		MNNIHDME_36397	27.9516	27.6238	27.8757	27.3277	27.5955	28.0567	27.7425	27.6189	27.5297	27.7103	27.835	28.4613
MNNIHDME_00296	0	0	0	0	0	0		MNNIHDME_00296	0	0	0	2.38345	0	0	2.85123	0	0	0	0	0		MNNIHDME_24869	24.1706	24.3366	23.5472	25.7379	25.9894	25.3362		MNNIHDME_15685	28.4284	27.7341	28.4874	27.586	28.1316	28.5542	28.0832	27.4153	28.334	28.427	28.12	28.63
MNNIHDME_00297	0	0	0	2.9812	5.86307	2.80842		MNNIHDME_00297	3.9657	2.77357	0	0	0	0	0	0	2.41374	3.09203	3.2331	0		MNNIHDME_25398	23.4877	22.8027	22.4183	23.8853	24.3231	23.5335		MNNIHDME_13891	28.0833	27.8252	28.1182	28.5086	27.0496	28.4311	27.7978	26.6806	26.7347	28.7745	27.873	27.5444
MNNIHDME_00298	0	0	0	0	0	1.40421		MNNIHDME_00298	0	1.38679	0	0	0	0	0	0	0	0	0	1.33273		MNNIHDME_27078	23.7409	23.6751	23.1102		22.3912			MNNIHDME_55619	28.2888	26.7452	27.8105	29.4704	27.3128	28.5704	29.9691	28.7214	27.9665	29.0568	28.8976	27.0213
MNNIHDME_00299	0	0	0	0	1.3029	0		MNNIHDME_00299	5.2876	2.77357	1.10206	1.19172	0	1.01628	0	3.39147	0.804582	0	0	2.66547		MNNIHDME_27150	26.1645	25.643	25.8212	22.9184	24.0325	22.9217		MNNIHDME_66991	27.5025	28.2971	27.3258	26.7969	27.9823	27.3679	26.7085	27.5142	28.1215	27.7272	27.6535	28.7572
MNNIHDME_00300	0	0	0	0	0.651452	0		MNNIHDME_00300	0	0	1.10206	0	0	0	0	0	0	0	0	0		MNNIHDME_37225	25.3342	24.5213	25.3126	23.3834	23.8515	23.7704		MNNIHDME_37292	27.5666	26.239	27.0771	28.4623	25.8434	27.7369	28.5807	26.9893	26.4951	28.3004	28.2106	26.6832
MNNIHDME_00301	0	0	0	0	0	0		MNNIHDME_00301	0	0	0	0	0	0	0	0	0	0	0	0		MNNIHDME_37261	23.5416	23.0607	23.8909					MNNIHDME_65239			24.1379	27.6055	22.2077	25.0597	27.6201	26.3875	26.9972	30.18	29.8107	29.5539
MNNIHDME_00302	0	0	0	0	0	0		MNNIHDME_00302	0	0	0	0	0	0	0	0	0	0	0	0		MNNIHDME_39916	23.6871	24.0321	24.2281		20.695	21.8162		MNNIHDME_48612	27.4382	28.2034	28.083	28.4221	27.6313	27.9402	27.9234	28.2246	27.954	27.8997	28.677	27.0399
MNNIHDME_00303	0	0	0	0	0	0		MNNIHDME_00303	0	0	0	0	0	0	0	0	0	0.773008	0	1.33273		MNNIHDME_38205	24.025	23.1137	24.2237	27.1303	27.2189	26.8691		MNNIHDME_79502	27.9057	26.607	28.2125	28.1452	27.4313	28.3545	27.9124	27.3396	26.6342	28.7461	28.1672	28.2027
MNNIHDME_00304	0	0	0	0	0.651452	0		MNNIHDME_00304	1.3219	1.38679	0	0	0	0	0.950411	1.69573	1.60916	0	0	3.9982		MNNIHDME_50525	26.3189	24.8783	27.1656	25.3163	26.6418	25.9173		MNNIHDME_141946	29.3056	27.554	29.382	29.0056	27.8078	29.5117	30.3371	29.4724	29.4611	30.2932	29.8016	28.6498
MNNIHDME_00305	0	0	0	0	0	0		MNNIHDME_00305	0	0	2.20412	0	0	0	0	0	0	0	0	0		MNNIHDME_47332	23.4538	24.0193	23.8835					MNNIHDME_111079	29.7843	28.7476	29.7981	28.8695	29.3475	29.3103	29.4056	29.35	29.3914	29.8416	29.2305	29.5063
MNNIHDME_00306	0	0	0	0	0	0		MNNIHDME_00306	0	0	0	0	0	0	0	0	0	0	0	0		MNNIHDME_47302	24.4844	24.7351	23.1967					MNNIHDME_32024	25.5347	23.7476	26.2917	28.3528	25.2715	27.4689	28.0832	26.2547	26.277	27.7527	27.1848	26.0184
MNNIHDME_00307	0	0	0	0	0	0		MNNIHDME_00307	1.3219	0	0	0	0	0	0	0	0	0	0	0		MNNIHDME_50060	24.3655	24.5634	24.6104					MNNIHDME_89322	26.8158	25.8026	27.2499	27.3613	26.4482	27.0366	26.5507	26.2745	25.1498	27.4125	26.5857	26.3988
MNNIHDME_00308	0	0	0	0	0	0		MNNIHDME_00308	0	0	0	0	0	0	0	0	0.804582	0	0	0.666366		MNNIHDME_58334	24.8544	24.7713	25.1568		23.5843			MNNIHDME_21133	25.2031		25.9914	26.5473	25.769	24.9967	26.0889	25.0404		27.1192	26.0104	25.4103
MNNIHDME_00309	0	0	0	0	0	0		MNNIHDME_00309	0	0	0	0	0	0	0	0	0	0	0	0		MNNIHDME_61398	26.0104	23.3793	25.9793	26.7101	27.0143	25.5411		MNNIHDME_64112	25.6765	25.5262	25.1959	27.7437	25.0503	26.137	28.0372	27.4215	24.7892	27.515	26.6762	26.104
MNNIHDME_00310	0	0	0	0	0	0		MNNIHDME_00310	0	0	0	0	0	0	0	0	0	1.54602	0	0		MNNIHDME_95711	23.8476	24.9068	24.1416	23.289	24.141	23.6612		MNNIHDME_14444	29.0393	28.9453	29.2159	28.5835	28.6353	28.8684	29.108	28.8447	29.003	29.195	28.9582	29.0605
MNNIHDME_00311	0	0	0	0.993735	0	0		MNNIHDME_00311	0	0	0	2.38345	0	0	0	0	0	0	0	0		MNNIHDME_87498	22.7984	24.192	23.9047					MNNIHDME_38566	29.1562	28.8279	29.0417	28.7245	28.4453	28.8319	29.3273	29.1178	28.9669	29.1394	28.9893	28.5867
MNNIHDME_00312	0	0	0	0	0	0		MNNIHDME_00312	1.3219	0	0	0	0	0	0	0	0	0	0	0		MNNIHDME_116301	26.6403	25.629	25.9833	23.5928	23.8221	23.5163		MNNIHDME_48678	27.9083	27.2903	27.78	28.2476	26.6438	27.9415	28.3703	27.686	27.5528	28.3488	28.2787	27.6437
MNNIHDME_00313	0	0	0	0	0	0.702106		MNNIHDME_00313	0	0	0	1.19172	0	3.04883	0	0	0	2.31902	0	1.9991		MNNIHDME_123338	25.3134	25.3423	25.0963		23.5239			MNNIHDME_93503	27.7526	27.1989	27.6796	27.2904	27.3985	27.9451	27.6472	27.3865	27.0708	27.9964	27.3644	28.0018
MNNIHDME_00314	0	0	0	0.993735	0	0		MNNIHDME_00314	0	0	0	0	0	0	0	0	0	0	0	0		MNNIHDME_06617	22.6951	27.3255	27.2028	27.1864	27.6008	27.693		MNNIHDME_44450	26.8308	26.3818	26.4193	28.1963	26.7385	27.5908	28.1885	27.8974	26.9924	27.5273	27.3275	24.399
MNNIHDME_00315	0	0	0	0	0	1.40421		MNNIHDME_00315	1.3219	4.16036	0	3.57517	2.35584	1.01628	0	0	1.60916	2.31902	4.04138	3.33183		MNNIHDME_119257	25.6167	26.0279	25.3062	23.2208	22.9475	23.0149		MNNIHDME_104351	29.9535	29.5135	29.837	29.029	29.7917	29.4777	29.2904	29.9873	27.9522	29.0458	28.5889	28.8915
MNNIHDME_00316	0	0	0	0	0	0		MNNIHDME_00316	0	4.16036	0	0	0	1.01628	0	0.847867	0	0	3.2331	0		MNNIHDME_33322		22.8777	21.7092	24.2511	24.1863	24.0244		MNNIHDME_49180	28.6443	27.4626	28.5332	29.1176	28.164	28.8726	29.786	28.4847	28.3904	29.9656	29.7429	28.0729
MNNIHDME_00317	0	0	0	0	0	0		MNNIHDME_00317	0	0	0	0	0	0	0	0	0	0	0	0		MNNIHDME_52528	23.2392	23.9105	22.8314	24.8062	24.2612	23.1026		MNNIHDME_29514	28.7848	28.596	28.8878	28.9648	28.469	28.0664	29.0961	27.9745	28.2553	29.0938	29.1717	28.9127
MNNIHDME_00318	0	0	0	2.9812	2.60581	0.702106		MNNIHDME_00318	1.3219	1.38679	6.61235	1.19172	0	3.04883	4.75206	3.39147	7.24123	3.09203	18.5904	13.9937		MNNIHDME_03564	28.4561	26.1213	23.3853	27.5908	23.4877	27.6355		MNNIHDME_34318	29.0041	28.5599	29.0181	28.4122	28.7495	29.2364	28.1862	28.4868	29.0102	29.0476	29.0295	29.7002
MNNIHDME_00319	1.0652	0	1.17769	2.9812	2.60581	4.21263		MNNIHDME_00319	2.6438	8.32071	12.1226	2.38345	2.35584	2.03256	4.75206	3.39147	8.04582	16.2332	16.9738	17.9919		MNNIHDME_34326	26.1257	25.589	26.5078	24.8475	24.9971	24.6274		MNNIHDME_38772	30.1177	29.9361	29.9724	30.1756	29.6076	30.0673	30.3483	30.3333	30.4168	30.988	31.1111	30.7071
MNNIHDME_00320	0	1.40245	1.17769	0.993735	2.60581	3.51053		MNNIHDME_00320	1.3219	5.54714	9.91852	4.76689	1.17792	0	2.85123	2.5436	3.21833	3.86504	9.69931	13.3273		MNNIHDME_56335	22.9846	23.8316	24.171	25.5862	25.5113	24.8711		MNNIHDME_49161	29.5787	29.4435	29.416	29.2913	28.7136	29.3278	29.7742	29.0481	29.1528	30.0305	29.3506	29.2255
MNNIHDME_00321	0	0	0	1.98747	1.95436	6.31895		MNNIHDME_00321	21.1504	2.77357	5.51029	9.53379	8.24543	7.11394	8.5537	8.47867	15.2871	10.8221	8.89104	11.9946		MNNIHDME_15141	20.6929			24.9117	24.9284	25.6472		MNNIHDME_56335	28.4537	28.3909	28.4831	27.8691	28.1846	28.18	27.6601	28.179	28.2124	28.1079	28.0791	28.3599
MNNIHDME_00322	1.0652	0	1.17769	13.9123	12.3776	16.8505		MNNIHDME_00322	15.8628	19.415	16.5309	16.6841	7.06751	4.06511	14.2562	9.32654	8.8504	6.95707	25.0566	17.9919		MNNIHDME_14727	23.909		23.9527	23.9887	25.2587	23.8099		MNNIHDME_14464	28.8106	28.9936	28.92	28.6894	28.4757	28.736	28.5845	28.4091	28.6129	29.2338	29.0912	29.2669
MNNIHDME_00323	0	0	0	0	3.90871	2.80842		MNNIHDME_00323	1.3219	1.38679	1.10206	1.19172	3.53375	0	4.75206	0	1.60916	0.773008	5.65793	4.66456		MNNIHDME_22898	22.8742	22.8771	23.1986	24.6068	24.2352	23.9207		MNNIHDME_25929	30.2453	29.7143	29.6638	29.7132	29.8463	29.4393	29.3554	29.2685	28.7001	30.1222	30.0889	29.2778
MNNIHDME_00324	1.0652	0	0	0	0	0		MNNIHDME_00324	1.3219	1.38679	1.10206	1.19172	3.53375	3.04883	0.950411	0.847867	0	0	0.808276	1.33273		MNNIHDME_24944	23.2789	23.0445	23.3913	25.3257	25.9493	25.1477		MNNIHDME_34235	27.363	26.5841	27.2749	27.2035	26.6228	27.6134	26.8058	26.6563	26.0977	27.3856	27.895	27.38
MNNIHDME_00325	1.0652	9.81712	2.35538	2.9812	1.3029	0		MNNIHDME_00325	7.9314	2.77357	0	3.57517	3.53375	2.03256	0.950411	3.39147	2.41374	2.31902	5.65793	1.33273		MNNIHDME_24875	26.0104	22.8529	25.9793	26.0886	25.9727	24.7474		MNNIHDME_44509	27.6483	27.3999	27.8737	28.2526	27.5108	27.2774	28.4305	28.1245	27.4628	27.877	27.455	27.1866
MNNIHDME_00326	2.13041	0	1.17769	0	0.651452	0		MNNIHDME_00326	1.3219	0	1.10206	0	0	0	2.85123	0	0	0	0.808276	0.666366		MNNIHDME_23924		20.1889	21.039	23.7551	23.7207	23.5689		MNNIHDME_89496	28.1866	27.3584	27.4916	29.7367	28.3774	28.4844	29.8075	28.922	28.3062	29.2556	29.0052	27.3319
MNNIHDME_00327	5.32602	9.81712	14.1323	4.96867	5.21162	4.91474		MNNIHDME_00327	3.9657	12.4811	8.81647	1.19172	5.88959	7.11394	6.65288	14.4137	8.04582	9.2761	8.89104	8.66276		MNNIHDME_38691	22.3557	22.9911	22.1373	22.8776	23.593	22.9002		MNNIHDME_21030	25.7065	24.4792	25.2305	27.5147	24.8883	25.8052	27.0874	25.3956	25.1412	27.3766	26.5286	24.1968
MNNIHDME_00328	5.32602	1.40245	0	3.97494	2.60581	0.702106		MNNIHDME_00328	1.3219	4.16036	0	0	2.35584	1.01628	0.950411	0.847867	1.60916	3.09203	0.808276	0.666366		MNNIHDME_44561	25.3529	24.4515	23.9597	23.8138	22.7046	23.5576		MNNIHDME_36359	28.0079	27.3207	28.1002	27.9657	27.0195	26.9867	28.0529	27.5288	27.5374	28.4862	28.0621	27.5399
MNNIHDME_00329	3.19561	1.40245	2.35538	3.97494	0	4.21263		MNNIHDME_00329	5.2876	4.16036	4.40823	0	2.35584	1.01628	3.80164	2.5436	1.60916	1.54602	0.808276	3.9982		MNNIHDME_44476	24.8679	24.9834	24.9694	21.9304	22.2182			MNNIHDME_61534	27.18	26.8795	27.1135	28.5108	26.9523	27.779	28.7218	27.9001	27.3326	27.1394	27.1303	26.6011
MNNIHDME_00330	0	0	0	0.993735	0	0.702106		MNNIHDME_00330	0	0	0	0	1.17792	0	0	0	0	0.773008	0	0.666366		MNNIHDME_44411	24.4664	25.045	24.0876		22.5635			MNNIHDME_33498	27.8004	26.9438	27.5965	28.2805	27.3502	27.4665	28.6077	27.8299	27.8079	28.8184	28.7089	27.6646
MNNIHDME_00331	5.32602	5.60978	0	8.94361	5.86307	3.51053		MNNIHDME_00331	6.6095	20.8018	7.71441	4.76689	7.06751	3.04883	14.2562	0.847867	8.04582	6.95707	13.7407	9.32913		MNNIHDME_78332	25.3161	25.6418	25.7133	22.1617	23.4742	22.7777		MNNIHDME_34288	27.676	26.7317	27.5441	28.4006	27.3387	29.1329	28.7034	27.207	27.7831	27.0424	28.4413	28.8492
MNNIHDME_00332	0	0	0	1.98747	0.651452	0.702106		MNNIHDME_00332	1.3219	5.54714	4.40823	0	3.53375	1.01628	0	0	0	3.86504	0	2.66547		MNNIHDME_47425	25.8064	26.3007	25.6172	23.5124	22.7578	23.2688		MNNIHDME_39696	27.7875	26.9295	27.3274	29.1064	27.0463	28.2766	28.8119	27.745	27.4449	28.1741	28.1599	26.7753
MNNIHDME_00333	2.13041	0	0	0	1.3029	0.702106		MNNIHDME_00333	0	1.38679	2.20412	0	0	1.01628	0	1.69573	1.60916	0.773008	2.42483	1.33273		MNNIHDME_47421	26.1193	25.477	26.2207	23.0044	23.6907	22.7506		MNNIHDME_45854	28.6396	28.1585	28.4804	28.1678	27.756	28.0851	28.1309	27.3871	28.198	29.1073	28.5941	28.6402
MNNIHDME_00334	0	0	0	2.9812	3.25726	1.40421		MNNIHDME_00334	7.9314	8.32071	5.51029	8.34206	5.88959	5.08139	1.90082	4.23934	1.60916	3.09203	9.69931	11.3282		MNNIHDME_50151	24.8505	25.9442	25.7508		23.6291			MNNIHDME_51000	29.6035	29.3873	29.1819	29.0076	29.7172	29.8269	28.6682	29.177	29.1847	28.673	28.9676	29.5428
MNNIHDME_00335	3.19561	1.40245	2.35538	29.812	28.6639	23.8716		MNNIHDME_00335	47.5884	79.0468	29.7556	28.6014	38.8713	18.293	13.3058	23.7403	14.4825	23.9632	37.989	18.6583		MNNIHDME_80961	24.4783	25.0382	24.7403	23.1206		22.5629		MNNIHDME_32965	27.6628	26.8808	27.1414	26.5993	27.0379	27.0796	26.5115	26.4403	26.9922	26.7816	25.6144	27.2617
MNNIHDME_00336	6.39123	1.40245	2.35538	7.94988	3.25726	4.21263		MNNIHDME_00336	14.5409	11.0943	8.81647	4.76689	3.53375	3.04883	3.80164	6.78294	8.04582	7.73008	12.1241	18.6583		MNNIHDME_69392	23.3419	24.003	23.6013	21.6948		21.3295		MNNIHDME_51475	29.9177	29.4425	29.8297	30.0051	29.3419	30.065	30.1064	29.8252	29.8767	30.185	30.3182	30.2857
MNNIHDME_00337	3.19561	4.20734	1.17769	0.993735	6.51452	2.10632		MNNIHDME_00337	3.9657	13.8679	12.1226	7.15034	12.9571	14.2279	9.50411	2.5436	6.43665	2.31902	3.2331	7.33003		MNNIHDME_44311	24.4518	24.223	24.6548		23.066			MNNIHDME_115724	29.5106	29.336	29.5375	29.1862	29.28	29.2846	29.5077	29.256	29.2669	29.0224	28.5731	29.1787
MNNIHDME_00338	0	0	2.35538	0.993735	3.90871	7.02106		MNNIHDME_00338	10.5752	23.5754	11.0206	0	3.53375	4.06511	3.80164	11.8701	7.24123	2.31902	9.69931	5.9973		MNNIHDME_44287	22.6103	21.9096	23.055			20.1623		MNNIHDME_28323	21.9109		24.2906	25.5857	21.9795	23.7433	25.9421	22.2697		26.0027	24.5747	22.2049
MNNIHDME_00339	0	0	0	2.9812	3.25726	0.702106		MNNIHDME_00339	3.9657	1.38679	3.30617	4.76689	2.35584	0	0	0	1.60916	3.86504	2.42483	0.666366		MNNIHDME_69387	23.705	24.333	24.9385	21.851	23.016	22.9539		MNNIHDME_59464	29.9227	29.2757	29.8873	29.3819	29.1096	29.1783	29.477	29.7707	29.4849	29.9225	29.8728	29.8075
MNNIHDME_00340	0	0	0	3.97494	1.3029	2.10632		MNNIHDME_00340	1.3219	0	1.10206	0	1.17792	3.04883	2.85123	5.0872	1.60916	2.31902	2.42483	2.66547		MNNIHDME_69365	23.6987	25.1678	25.0303	22.6735	23.0621	22.2402		MNNIHDME_67720	27.8476	27.7338	27.8992	27.5328	27.3622	27.8579	27.4801	27.2915	27.4035	28.2711	27.5656	27.9244
MNNIHDME_00341	0	0	1.17769	0.993735	1.3029	4.21263		MNNIHDME_00341	1.3219	1.38679	0	4.76689	0	3.04883	7.60329	3.39147	0	0	4.84966	1.9991		MNNIHDME_70542	23.1244	22.637	23.0214	25.3163	25.5745	25.4847		MNNIHDME_45880	28.3031	27.8252	28.3032	28.7811	27.4669	28.6878	27.9829	27.2396	26.7853	28.8423	27.873	27.5689
MNNIHDME_00342	0	0	0	0	0	0.702106		MNNIHDME_00342	1.3219	0	0	0	1.17792	0	0.950411	0	1.60916	0	0	0.666366		MNNIHDME_76549	24.0141	23.9208	23.7295	22.2708	22.3998	21.563		MNNIHDME_119130	28.4469	27.9788	28.4757	27.5619	28.2924	27.6921	27.3183	27.9804	27.7645	28.1048	27.0177	27.9897
MNNIHDME_00343	0	0	0	0	0	0		MNNIHDME_00343	0	0	0	0	1.17792	0	0	0	0.804582	0.773008	0	0		MNNIHDME_83448	25.0165	24.0003	25.0033	25.557	25.5918	22.9722		MNNIHDME_72285	27.0995	27.0972	27.2107	26.8058	26.9807	27.2292	26.3013	26.8299	26.939	27.5171	27.1967	27.3566
MNNIHDME_00344	0	0	0	0	0.651452	0		MNNIHDME_00344	2.6438	12.4811	6.61235	2.38345	0	1.01628	0	2.5436	3.21833	0	0	0.666366		MNNIHDME_139816	23.9145	23.5167	24.6998	19.4997	20.1276			MNNIHDME_15548	29.0144	28.7785	29.3557	28.6209	28.9627	28.6357	28.4886	28.7107	28.8859	29.2573	28.562	28.9783
MNNIHDME_00345	0	0	0	0	0	0		MNNIHDME_00345	0	0	0	0	0	0	0	0	0	0	0.808276	0		MNNIHDME_110159	26.5984	22.9984	26.9293	25.4364	25.8216	25.1347		MNNIHDME_46042	30.733	30.5129	30.643	29.5407	30.7327	30.322	29.5373	30.6395	29.6226	30.0417	29.4093	30.0894
MNNIHDME_00346	0	0	0	1.98747	1.3029	0.702106		MNNIHDME_00346	7.9314	6.93393	8.81647	2.38345	8.24543	5.08139	2.85123	7.63081	1.60916	3.86504	8.89104	1.9991		MNNIHDME_108014	24.2318	25.6808	25.3673		23.6291			MNNIHDME_97845	27.4494	26.7689	27.1601	28.7929	27.8663	27.9055	26.5067	27.0278		28.5616	26.3709	25.8653
MNNIHDME_00347	7.45643	4.20734	1.17769	1.98747	0.651452	1.40421		MNNIHDME_00347	0	1.38679	4.40823	1.19172	4.71167	4.06511	0	3.39147	1.60916	4.63805	6.46621	3.9982		MNNIHDME_95484				25.3694	25.1593	25.4177		MNNIHDME_66949	27.5255	26.6004	27.3393	28.4006	27.1766	29.062	28.6894	27.1254	27.5995	27.0498	28.4731	28.7519
MNNIHDME_00348	0	0	1.17769	0	0	0		MNNIHDME_00348	0	0	0	0	0	0	0.950411	0	0	0	0	0		MNNIHDME_111615	21.4453	21.4616	21.8762	22.9616	23.4124	22.0445		MNNIHDME_45909	26.6872	26.3781	26.6464	25.8763	26.4283	26.6278	26.0204	26.2097	26.4474	26.5484	26.4001	26.5969
MNNIHDME_00349	0	0	0	0	0	0.702106		MNNIHDME_00349	2.6438	0	1.10206	0	0	0	0	1.69573	0	0	0	0		MNNIHDME_143452	24.4611	25.6075	25.8589	23.5116	23.8021	23.8184		MNNIHDME_14820	28.4799	28.3872	28.5419	28.0307	27.7705	28.5481	28.2524	28.5095	28.614	29.0665	28.6002	28.6616
MNNIHDME_00350	0	0	0	0	0	0		MNNIHDME_00350	0	0	0	0	0	0	0	0.847867	0	0	0	0		MNNIHDME_15083		24.7816		25.7673	25.491	25.3176		MNNIHDME_13711	27.8954	27.8024	27.9902	28.0306	27.7227	27.9771	28.2034	28.0946	28.0661	28.1528	28.4437	27.6287
MNNIHDME_00351	0	0	0	0	0	0		MNNIHDME_00351	0	0	0	0	0	0	0.950411	0	0	0	0.808276	0		MNNIHDME_28375	22.5829	27.0123	25.8178	24.6729	24.9633	24.6671		MNNIHDME_24962	29.0599	29.0659	29.491	28.3208	29.1868	28.7589	28.4038	28.8328	28.7903	28.8298	28.7669	28.9099
MNNIHDME_00352	0	0	2.35538	5.96241	10.4232	3.51053		MNNIHDME_00352	18.5066	27.7357	28.6535	15.4924	8.24543	12.1953	19.9586	13.5659	22.5283	11.5951	19.3986	7.33003		MNNIHDME_107924	23.0486	25.8063	25.7456	26.6779	26.2564	26.1846		MNNIHDME_101949	28.363	28.292	28.4988	27.6784	28.0687	28.3009	27.8934	28.2368	27.4175	28.9428	28.7199	28.4573
MNNIHDME_00353	0	0	0	0	3.90871	0		MNNIHDME_00353	2.6438	2.77357	7.71441	2.38345	8.24543	2.03256	6.65288	2.5436	7.24123	0.773008	5.65793	3.33183		MNNIHDME_46498	23.314	24.8587	22.1404	23.921	23.9906	25.9699		MNNIHDME_21177		24.4349	24.1362	23.4813			24.0796	25.109	23.608
MNNIHDME_00354	0	7.01223	1.17769	1.98747	2.60581	0.702106		MNNIHDME_00354	7.9314	9.7075	8.81647	0	5.88959	2.03256	12.3553	5.0872	4.02291	4.63805	3.2331	4.66456		MNNIHDME_73016	23.2553	25.1165	23.6133		25.3342	24.7983		MNNIHDME_31865	26.1956	23.2239	26.7075	28.7352	25.3306	27.6398	27.6105	25.4823	25.0958	27.8411	27.0105	26.4265
MNNIHDME_00355	0	0	0	2.9812	1.95436	2.80842		MNNIHDME_00355	1.3219	2.77357	3.30617	5.95862	2.35584	3.04883	7.60329	2.5436	4.82749	3.86504	4.84966	2.66547		MNNIHDME_29572		21.7366	20.31	20.3011	22.9489	23.2863		MNNIHDME_14295	27.7654	27.3016	27.0121	27.8429	27.3179	27.9681	27.8124	27.6312	26.9979	27.6603	27.3143	26.5941
MNNIHDME_00356	0	2.80489	1.17769	7.94988	3.90871	7.02106		MNNIHDME_00356	14.5409	11.0943	23.1432	10.7255	7.06751	5.08139	12.3553	2.5436	4.02291	0.773008	12.1241	9.32913		MNNIHDME_03569	23.531	26.6328	27.2028	28.1642	28.1718	28.6659		MNNIHDME_88481	28.9881	28.5009	28.9134	28.4479	28.4601	28.7107	28.7915	28.9102	28.6402	29.5014	29.0934	28.3513
MNNIHDME_00357	1.0652	1.40245	0	0	0	0.702106		MNNIHDME_00357	0	0	0	0	0	0	0	0	0	0	0	0		MNNIHDME_13410	23.7052	24.4564	23.7999	21.3868	23.7363	22.7971		MNNIHDME_98494	22.9697		22.9938	26.0937	22.3505	25.0596	24.7906	23.4926	23.4468	24.906	24.0888	25.0523
MNNIHDME_00358	0	0	1.17769	2.9812	2.60581	4.91474		MNNIHDME_00358	3.9657	4.16036	11.0206	2.38345	0	2.03256	3.80164	0.847867	5.63207	2.31902	3.2331	3.9982		MNNIHDME_15157	21.4311		23.178	24.4868	24.7799	23.6577		MNNIHDME_52351	26.8947	25.2511	26.5229	27.444	25.5211	26.3838	27.641	26.1459	26.8291	28.16	27.4267	26.8862
MNNIHDME_00359	0	0	0	0.993735	0	0		MNNIHDME_00359	2.6438	1.38679	0	0	0	0	0	0	0	0	0	0		MNNIHDME_15584	24.2769	22.3592	24.4533	25.6931	25.9054	25.0384		MNNIHDME_24711	28.4878	28.3142	28.5945	28.248	28.5183	28.2776	28.1629	28.134	28.4239	28.475	28.3095	28.7375
MNNIHDME_00360	2.13041	4.20734	1.17769	3.97494	4.56016	5.61685		MNNIHDME_00360	7.9314	18.0282	13.2247	4.76689	2.35584	6.09767	6.65288	5.93507	6.43665	10.0491	11.3159	7.33003		MNNIHDME_15647	25.0069	25.6017	25.3131	27.5417	28.1432	27.3623		MNNIHDME_14976	29.0547	28.8326	28.7443	28.4741	28.487	27.8725	28.4063	28.212	27.9233	29.2137	28.5128	28.5646
MNNIHDME_00361	10.652	2.80489	4.71076	4.96867	3.90871	2.80842		MNNIHDME_00361	9.2533	13.8679	12.1226	10.7255	11.7792	4.06511	11.4049	12.718	6.43665	2.31902	13.7407	5.33093		MNNIHDME_45820	24.9256	24.8781	25.2231	24.4297	25.2893	25.1295		MNNIHDME_49550	28.7176	27.878	28.585	27.4796	28.1008	28.5661	28.7566	28.3646	28.6612	28.8191	28.8726	28.5959
MNNIHDME_00362	0	0	1.17769	0	0	0.702106		MNNIHDME_00362	3.9657	0	3.30617	2.38345	0	0	3.80164	4.23934	2.41374	2.31902	5.65793	2.66547		MNNIHDME_45854	24.6753	24.1501	24.7795	26.5288	26.1695	26.6065		MNNIHDME_37126	24.904	23.7476	26.0147	28.1866	24.7825	27.0444	27.5219	25.6412	25.8877	27.6421	26.504	25.7371
MNNIHDME_00363	1.0652	0	0	2.9812	0	1.40421		MNNIHDME_00363	2.6438	1.38679	4.40823	0	0	1.01628	3.80164	1.69573	0	0	2.42483	0		MNNIHDME_45896	23.5491	23.7121	23.9761	23.5079	24.7697	25.0913		MNNIHDME_78378	29.2354	28.5798	29.0117	30.3198	28.9033	29.2548	30.5485	30.0537	29.4974	30.706	30.4796	29.0469
MNNIHDME_00364	1.0652	0	2.35538	2.9812	1.3029	1.40421		MNNIHDME_00364	3.9657	6.93393	12.1226	2.38345	2.35584	2.03256	10.4545	2.5436	3.21833	0	3.2331	0.666366		MNNIHDME_14601	21.8944	23.5518	22.9437	23.8629	23.6851	23.5288		MNNIHDME_83890	30.0428	29.4471	29.9383	29.221	29.5428	30.1215	29.5984	29.7488	30.0093	29.6583	29.7244	30.0484
MNNIHDME_00365	1.0652	4.20734	0	0.993735	0	0.702106		MNNIHDME_00365	2.6438	12.4811	4.40823	3.57517	2.35584	3.04883	0.950411	0	4.82749	0.773008	0.808276	0		MNNIHDME_14567	23.2634	23.7395	23.9903	24.6068	24.3135	23.6242		MNNIHDME_34812	29.2216	28.9977	29.279	28.9905	28.5752	28.9366	29.5051	29.1055	29.0986	29.4835	29.2887	29.0605
MNNIHDME_00366	4.26082	4.20734	4.71076	0	0	0		MNNIHDME_00366	0	0	0	0	0	0	0	0	2.41374	1.54602	0	0.666366		MNNIHDME_14143	22.1383	22.3964	21.6663	22.6266	23.077	22.4089		MNNIHDME_14488	28.4289	27.8578	28.4244	28.2417	28.0658	28.3626	28.3412	28.376	28.0931	28.6995	28.4781	27.889
MNNIHDME_00367	0	0	0	0.993735	0	1.40421		MNNIHDME_00367	1.3219	8.32071	1.10206	0	1.17792	1.01628	5.70247	1.69573	2.41374	0	0.808276	2.66547		MNNIHDME_14170	25.5668	25.9837	24.9261	27.0862	26.9191	26.8791		MNNIHDME_14436	28.2699	27.9191	28.216	27.8047	27.8713	28.1148	28.6272	27.9209	28.0816	29.5242	28.9911	27.9083
MNNIHDME_00368	0	0	0	0	1.3029	0		MNNIHDME_00368	3.9657	19.415	15.4288	2.38345	8.24543	6.09767	9.50411	5.0872	4.82749	6.95707	8.08276	2.66547		MNNIHDME_23115	24.718	24.5983	24.5536	25.8292	26.1896	26.8004		MNNIHDME_72256	27.6318	27.5477	27.8245	26.0201	27.4932	27.1535	26.8654	27.36	27.1302	27.49	26.654	27.7676
MNNIHDME_00369	0	0	0	0	0	0.702106		MNNIHDME_00369	3.9657	2.77357	1.10206	0	1.17792	0	0.950411	0	2.41374	2.31902	4.04138	1.33273		MNNIHDME_26904	25.0573	25.2904	25.1263	23.8411	22.9972	23.8294		MNNIHDME_44998	28.7128	27.1841	28.3444	28.871	27.3848	27.7046	29.1939	28.3678	28.3626	29.6025	29.0246	28.347
MNNIHDME_00370	0	0	0	0.993735	0	0		MNNIHDME_00370	2.6438	2.77357	3.30617	1.19172	2.35584	4.06511	0	0	0.804582	0	1.61655	3.33183		MNNIHDME_27221	23.1987	24.1551	23.93					MNNIHDME_14927	29.0056	28.8635	28.7825	27.7846	28.8353	28.3552	27.9327	28.6063	28.5082	28.4491	28.2454	28.67
MNNIHDME_00371	0	0	0	0	0	0		MNNIHDME_00371	5.2876	4.16036	0	2.38345	1.17792	3.04883	2.85123	0.847867	2.41374	0.773008	0	0		MNNIHDME_39385	24.4433	23.6201	23.8251	25.1934	25.0865	24.986		MNNIHDME_94971	28.6667	28.2797	28.7127	28.0438	28.5004	28.4187	28.1102	28.4913	28.7337	29.0176	28.7985	29.4231
MNNIHDME_00372	0	0	0	0	0	0		MNNIHDME_00372	0	6.93393	2.20412	0	0	1.01628	1.90082	3.39147	0.804582	2.31902	3.2331	2.66547		MNNIHDME_39805	23.3602	24.2183	23.4501		22.1764			MNNIHDME_37290	28.1168	27.6406	27.6529	29.2676	27.4017	27.8968	29.2483	28.5941	28.4126	29.314	29.3314	27.1268
MNNIHDME_00373	1.0652	0	2.35538	2.9812	1.95436	4.21263		MNNIHDME_00373	9.2533	5.54714	4.40823	2.38345	11.7792	4.06511	0.950411	3.39147	6.43665	6.95707	8.08276	8.66276		MNNIHDME_44473	26.6393	27.0159	27.5198	25.1884	25.4795	25.0061		MNNIHDME_109207	28.9882	29.0607	28.636	30.049	29.5005	29.6489	30.3054	30.405	29.4314	30.2676	29.8911	28.1636
MNNIHDME_00374	0	0	0	0.993735	1.95436	0.702106		MNNIHDME_00374	2.6438	0	2.20412	0	0	0	0	0.847867	0.804582	0	2.42483	0.666366		MNNIHDME_55667	23.7688	24.0425	23.3278	21.7403	22.1158	22.278		MNNIHDME_36289	27.9138	28.1912	28.1738	28.0704	27.6962	27.9662	27.7413	27.7034	27.3456	28.5296	28.0759	28.2887
MNNIHDME_00375	0	0	0	0	0	0.702106		MNNIHDME_00375	5.2876	1.38679	4.40823	0	4.71167	0	0.950411	0.847867	1.60916	1.54602	1.61655	1.33273		MNNIHDME_48633	22.7747	23.6883	23.651	24.4333	24.829	24.4286		MNNIHDME_13872	27.1093	26.7977	27.2254	28.1561	26.626	27.2711	27.7162	25.9342	26.3913	28.5973	28.0615	27.0495
MNNIHDME_00376	0	0	0	0	0.651452	0		MNNIHDME_00376	1.3219	0	2.20412	1.19172	0	0	0	0.847867	0	0.773008	1.61655	0		MNNIHDME_61392	23.1597	23.5407	21.112	24.9937	24.9323	24.6199		MNNIHDME_25037	27.4142	27.3706	27.4467	26.4818	26.8316	27.1396	26.2767	27.2569	27.1649	27.6585	26.8842	27.9865
MNNIHDME_00377	0	0	0	1.98747	1.95436	0		MNNIHDME_00377	2.6438	4.16036	1.10206	7.15034	1.17792	1.01628	3.80164	8.47867	1.60916	3.09203	3.2331	0.666366		MNNIHDME_49400	26.3222	25.6595	25.0783	25.4504	26.4063	25.6014		MNNIHDME_28402	27.0862	26.3751	26.7611	27.7362	26.4742	26.5728	27.7162	27.6148	26.8181	27.359	27.3858	26.1057
MNNIHDME_00378	0	4.20734	0	0	0.651452	0		MNNIHDME_00378	0	1.38679	1.10206	1.19172	0	0	0	0.847867	1.60916	0	0	0.666366		MNNIHDME_96785	24.8462	23.8344	24.7465	24.5777	24.6255	24.2876		MNNIHDME_43331	28.3033	27.1202	28.2125	28.3233	28.0919	27.5332	28.3774	27.9604	28.0468	29.0607	28.1904	28.1643
MNNIHDME_00379	0	0	0	4.96867	3.25726	2.80842		MNNIHDME_00379	0	1.38679	6.61235	1.19172	8.24543	4.06511	3.80164	2.5436	5.63207	3.09203	5.65793	5.33093		MNNIHDME_72078	26.0232	26.4832	26.465	24.3118	24.829	24.0166		MNNIHDME_25019	27.281	25.9814	27.4484	27.8264	26.5776	27.4113	27.1102	25.5083	25.1251	28.016	27.4735	27.0955
MNNIHDME_00380	0	1.40245	0	4.96867	2.60581	5.61685		MNNIHDME_00380	15.8628	5.54714	8.81647	5.95862	9.42334	6.09767	4.75206	7.63081	4.82749	3.86504	8.89104	10.6619		MNNIHDME_116652	23.4797	24.9874	25.3272	23.73	24.8837	24.7063		MNNIHDME_56657	27.6261	27.4713	28.1354	27.8955	27.2561	27.8992	27.6728	27.951	27.8679	28.13	27.7532	28.234
MNNIHDME_00381	2.13041	0	0	0	1.3029	0		MNNIHDME_00381	0	0	0	0	1.17792	0	0	0	0	0	0	1.33273		MNNIHDME_101109	23.8015	23.7476	23.9085	23.8013	24.0928	24.4421		MNNIHDME_149576	29.8487	29.0844	29.8349	30.1418	29.2819	29.8461	30.5666	29.3355	29.8542	29.9175	29.9092	29.5829
MNNIHDME_00382	0	1.40245	0	1.98747	1.95436	1.40421		MNNIHDME_00382	1.3219	0	3.30617	4.76689	2.35584	3.04883	3.80164	1.69573	4.02291	6.95707	6.46621	8.66276		MNNIHDME_104072	23.5963	23.6126	24.0728		21.821	21.5736		MNNIHDME_14905	26.9631	26.6868	27.8671	27.2857	26.7941	27.4441	27.3968	26.3877	27.7113	27.8436	27.8899	27.9048
MNNIHDME_00383	0	1.40245	0	1.98747	0.651452	1.40421		MNNIHDME_00383	1.3219	0	7.71441	1.19172	2.35584	0	2.85123	0.847867	2.41374	2.31902	8.08276	10.6619		MNNIHDME_115177	24.7605	25.1556	25.083		20.9208	23.6821		MNNIHDME_112479	26.6477	26.1263	26.8681	27.4045	25.7482	27.1581	27.0878	26.1311	25.7059	26.8218	26.3997	26.5277
MNNIHDME_00384	7.45643	0	2.35538	12.9186	13.6805	14.7442		MNNIHDME_00384	6.6095	9.7075	15.4288	8.34206	12.9571	3.04883	14.2562	9.32654	7.24123	12.3681	12.1241	16.6592		MNNIHDME_114159	22.7697	23.2969	22.8335	23.0251	23.5708	23.0228		MNNIHDME_34643	27.6098	26.9298	27.3656	26.7302	27.2011	27.3153	27.2932	26.9473	27.0059	27.4294	27.1249	27.4985
MNNIHDME_00385	0	0	0	1.98747	2.60581	2.80842		MNNIHDME_00385	10.5752	6.93393	11.0206	8.34206	7.06751	2.03256	3.80164	6.78294	4.82749	2.31902	13.7407	3.33183		MNNIHDME_107226	25.3358	24.8354	25.3738	25.2965	26.5817	25.6761		MNNIHDME_39149	27.7926	27.6764	28.2518	27.0172	27.1804	28.0995	28.1862	27.6109	28.3242	27.8796	28.312	27.3835
MNNIHDME_00386	0	0	0	1.98747	1.3029	2.10632		MNNIHDME_00386	2.6438	5.54714	2.20412	3.57517	1.17792	2.03256	3.80164	3.39147	1.60916	3.09203	3.2331	2.66547		MNNIHDME_40240	24.19	24.3249	21.3236	23.2777	22.7619	23.0003		MNNIHDME_39698	27.0613	26.2187	26.659	28.3408	26.1344	27.5676	28.5191	27.4293	26.6565	27.8649	27.5763	25.3603
MNNIHDME_00387	0	1.40245	0	6.95614	3.90871	0		MNNIHDME_00387	2.6438	5.54714	6.61235	9.53379	4.71167	1.01628	5.70247	9.32654	5.63207	9.2761	4.04138	2.66547		MNNIHDME_143856	24.6776	24.4008	24.95	25.5113	25.0007	25.1361		MNNIHDME_34735	27.0566	26.7268	27.3368	27.1035	26.5661	26.3503	26.9134	25.5502	25.5399	27.8132	26.8622	26.641
MNNIHDME_00388	0	0	1.17769	2.9812	0.651452	2.80842		MNNIHDME_00388	2.6438	0	4.40823	1.19172	1.17792	2.03256	3.80164	0.847867	1.60916	0.773008	0.808276	2.66547		MNNIHDME_23237		22.0678	22.6768	24.9935	25.4834	24.838		MNNIHDME_33450	28.0195	26.7997	27.5683	27.9476	26.922	26.8242	28.1544	27.5958	27.9465	28.8447	27.9806	27.8828
MNNIHDME_00389	2.13041	4.20734	1.17769	8.94361	9.77178	7.72316		MNNIHDME_00389	9.2533	13.8679	18.735	0	9.42334	9.1465	9.50411	10.1744	11.2641	14.6872	12.1241	17.3255		MNNIHDME_11062	24.7987	24.5429	24.5989	23.723	23.2934	23.8245		MNNIHDME_97848	27.0862	26.3751	26.7611	27.7362	26.4742	26.5728	27.7162	27.6148	26.8181	27.359	27.3858	26.1057
MNNIHDME_00390	1.0652	2.80489	0	0	0.651452	0		MNNIHDME_00390	1.3219	4.16036	3.30617	1.19172	0	2.03256	0	0	1.60916	0	0	1.33273		MNNIHDME_10875	24.7429	25.1165	25.1536	22.9432	23.8279	22.6919		MNNIHDME_61476	24.514	26.0328	25.2803	27.4435		26.6507	27.7672	26.2652	25.6632	26.7412	26.3092	24.811
MNNIHDME_00391	0	0	0	0	0	0		MNNIHDME_00391	1.3219	0	0	0	1.17792	0	0	0	0.804582	0	1.61655	0.666366		MNNIHDME_58180	23.881	22.4419	24.0878		21.6073			MNNIHDME_79835	29.9202	29.0446	29.7255	29.1925	29.6033	29.3883	29.1454	29.6912	27.4239	29.8606	28.6851	29.227
MNNIHDME_00392	0	1.40245	1.17769	0.993735	0	2.10632		MNNIHDME_00392	3.9657	2.77357	7.71441	2.38345	0	5.08139	0.950411	3.39147	1.60916	0.773008	2.42483	2.66547		MNNIHDME_59422	24.1957	24.6169	25.3305	24.5215	25.1525	25.3711		MNNIHDME_34185	28.8913	28.418	29.0052	28.5332	28.6118	28.7856	28.5829	28.5839	28.6042	28.6233	28.638	28.9907
MNNIHDME_00393	0	0	0	0	1.3029	0.702106		MNNIHDME_00393	1.3219	0	1.10206	1.19172	0	0	0.950411	3.39147	0.804582	0	2.42483	4.66456		MNNIHDME_62767	23.9907	25.8416	25.7312	24.7811	23.9465	24.8301		MNNIHDME_34441	28.3968	28.8226	28.5988	28.0613	28.2947	27.833	27.6466	28.5534	27.7268	28.5821	28.2075	28.6596
MNNIHDME_00394	0	0	0	0	0	0.702106		MNNIHDME_00394	0	0	0	0	0	0	0	0.847867	0.804582	0.773008	0	0		MNNIHDME_33342	22.9846	23.7923	24.171	25.2158	25.5014	24.8992		MNNIHDME_36287	29.6823	29.6838	29.7107	29.1725	28.8705	29.2858	29.2087	29.1777	29.6286	29.6204	29.4455	29.6695
MNNIHDME_00395	2.13041	2.80489	0	0	1.3029	0.702106		MNNIHDME_00395	1.3219	0	0	1.19172	2.35584	1.01628	0	5.0872	4.02291	2.31902	0	2.66547		MNNIHDME_52427	21.9639	22.292	22.7649	22.9944	23.6431	23.7642		MNNIHDME_81475	27.4839	26.3388	27.5946	28.4161	27.0209	29.1598	28.7374	27.248	27.9739	27.6228	28.6893	28.822
MNNIHDME_00396	1.0652	0	1.17769	9.93735	5.21162	4.21263		MNNIHDME_00396	6.6095	1.38679	6.61235	9.53379	3.53375	4.06511	6.65288	5.93507	5.63207	3.86504	9.69931	7.33003		MNNIHDME_44784	21.8282		21.1933	22.5216	24.2597	23.8025		MNNIHDME_44945	28.0362	28.0026	27.871	27.4769	27.9738	27.7438	27.7095	27.7645	27.5037	28.1898	27.7342	28.1772
MNNIHDME_00397	0	0	0	0	0	0.702106		MNNIHDME_00397	0	1.38679	0	0	1.17792	0	0	1.69573	3.21833	3.86504	1.61655	0		MNNIHDME_15225	25.1182	24.6292	24.8263	24.5264	25.3315	25.6164		MNNIHDME_24668	28.7337	28.0845	28.6679	27.2491	28.1104	28.6231	28.71	28.3098	28.6566	28.8552	28.8485	28.6821
MNNIHDME_00398	0	0	1.17769	1.98747	0.651452	2.80842		MNNIHDME_00398	1.3219	1.38679	2.20412	1.19172	0	1.01628	0.950411	2.5436	6.43665	0.773008	0.808276	5.33093		MNNIHDME_15306	24.2338		23.923	25.866	25.2118	25.9033		MNNIHDME_116650	28.5323	27.6995	28.0782	28.5571	27.8622	28.0482	28.4665	27.772	28.4959	28.9378	28.6316	28.4995
MNNIHDME_00399	0	1.40245	0	1.98747	0.651452	2.80842		MNNIHDME_00399	6.6095	2.77357	1.10206	3.57517	2.35584	0	1.90082	3.39147	2.41374	2.31902	3.2331	3.33183		MNNIHDME_15353		21.5253	21.0431	23.1167	22.4826	23.3844		MNNIHDME_31867	27.4866	26.1546	26.6677	27.8223	25.3759	27.5397	28.084	25.0287	25.4502	28.246	27.841	27.0436
MNNIHDME_00400	1.0652	5.60978	2.35538	9.93735	8.46888	4.21263		MNNIHDME_00400	14.5409	23.5754	24.2453	19.0676	16.4909	19.3093	9.50411	11.0223	6.43665	17.0062	28.2897	22.6565		MNNIHDME_15678	22.2613			23.1626	23.3139	23.549		MNNIHDME_123157	28.9698	28.7208	28.8526	28.622	28.5916	28.9495	28.7626	28.6846	28.8851	28.7757	28.9362	29.1251
MNNIHDME_00401	0	0	0	3.97494	1.3029	0.702106		MNNIHDME_00401	1.3219	0	0	0	4.71167	0	0.950411	0	2.41374	0.773008	1.61655	0.666366		MNNIHDME_34399	22.952	22.8705	23.0686	24.2265	23.2841	24.1195		MNNIHDME_35222	27.773	26.8843	28.2543	26.641	26.8558	27.9775	26.676	27.2955	27.5394	27.4299	26.6177	27.0308
MNNIHDME_00402	0	0	1.17769	1.98747	1.3029	2.80842		MNNIHDME_00402	1.3219	2.77357	2.20412	2.38345	0	0	2.85123	1.69573	0.804582	1.54602	2.42483	3.33183		MNNIHDME_36176		21.6516		23.2546	23.651	23.9371		MNNIHDME_86727	30.3071	30.0157	30.3793	30.3365	29.9982	30.4626	30.3291	30.043	29.7334	30.7171	30.3226	30.3602
MNNIHDME_00403	3.19561	2.80489	0	1.98747	0.651452	0		MNNIHDME_00403	1.3219	0	0	0	1.17792	2.03256	0.950411	0.847867	2.41374	0.773008	0.808276	0.666366		MNNIHDME_14784	25.7061	24.2179		27.1549	26.7498	26.543		MNNIHDME_67488	26.8627	26.7581	27.3837	27.2485	26.698	27.6505	27.0653	26.7611	26.6257	27.4774	27.4612	27.6527
MNNIHDME_00404	0	0	0	0	0	0		MNNIHDME_00404	0	1.38679	0	1.19172	1.17792	2.03256	0	0	0.804582	0	0	0		MNNIHDME_10319	21.7396	22.8142	22.9693	23.4839	23.0318	23.4455		MNNIHDME_79840	29.524	28.6657	29.5431	28.9478	29.2125	29.1095	29.0404	29.3343	29.364	29.1508	29.2621	29.2486
MNNIHDME_00405	0	0	0	0	0	0		MNNIHDME_00405	2.6438	2.77357	0	3.57517	0	3.04883	0	0.847867	0	0.773008	0	0.666366		MNNIHDME_13872	23.283	23.9244	23.9761	24.2858	24.9987	25.0981		MNNIHDME_03283	27.968	27.1746	27.8615	27.9323	27.8386	26.9575	28.0066	28.3152	28.2128	29.5761	29.1753	28.4276
MNNIHDME_00406	0	0	0	0	0	0.702106		MNNIHDME_00406	2.6438	0	2.20412	1.19172	0	0	0	0	0.804582	0	0	0		MNNIHDME_14355	23.2951		21.2902	23.9077	24.516	24.3242		MNNIHDME_15203	27.5183	27.1128	27.5605	27.2283	26.7955	27.7025	26.6897	26.7268	26.8142	27.3482	27.0211	27.6613
MNNIHDME_00407	0	0	0	0	0	0		MNNIHDME_00407	0	0	0	0	0	0	0	0	0	0	0	0		MNNIHDME_25280	26.1832	23.7481	23.9217	27.0572	26.7335	26.6197		MNNIHDME_24908	25.8757	26.3606	26.7995	26.839	26.0801	27.0455	26.853	26.4852	26.144	27.7872	27.4266	28.1516
MNNIHDME_00408	3.19561	14.0245	10.5992	22.8559	22.8008	18.9569		MNNIHDME_00408	34.3694	37.4432	44.0823	34.56	45.9388	26.4232	19.9586	19.501	31.3787	33.2393	46.88	41.3147		MNNIHDME_27167	25.1424	25.0142	25.3676					MNNIHDME_44193	25.4086	25.118	25.4243	26.6104	25.4623	25.6441	26.4661	26.4002	24.5587	26.579	26.3278	24.7677
MNNIHDME_00409	1.0652	0	3.53307	3.97494	5.21162	3.51053		MNNIHDME_00409	1.3219	6.93393	14.3268	7.15034	1.17792	4.06511	6.65288	1.69573	3.21833	8.50309	5.65793	18.6583		MNNIHDME_39325	24.8276	22.5373	25.2728	26.6222	27.0289	25.357		MNNIHDME_107922	30.3972	29.3637	30.139	30.1629	29.9632	30.2673	30.079	29.0969	30.1665	30.6473	30.4275	30.3081
MNNIHDME_00410	4.26082	1.40245	1.17769	0.993735	1.3029	3.51053		MNNIHDME_00410	3.9657	6.93393	2.20412	3.57517	2.35584	3.04883	2.85123	4.23934	2.41374	0	2.42483	2.66547		MNNIHDME_37224	23.1359	23.3616	23.3789	22.1725	23.0405	23.3023		MNNIHDME_66885	27.363	26.3915	27.2749	27.2035	26.6228	27.6134	26.8058	26.6563	26.0977	27.3856	27.895	27.38
MNNIHDME_00411	2.13041	5.60978	2.35538	1.98747	1.3029	2.80842		MNNIHDME_00411	0	2.77357	6.61235	0	0	5.08139	3.80164	3.39147	5.63207	2.31902	7.27448	5.9973		MNNIHDME_38557	22.4089	23.8106	23.9659	23.4443	25.1519	24.6936		MNNIHDME_47309	28.0948	27.1692	27.2942	29.2569	27.7938	28.1353	28.7793	28.9024	28.2779	28.4503	28.4298	27.5295
MNNIHDME_00412	1.0652	0	0	1.98747	4.56016	8.42527		MNNIHDME_00412	7.9314	13.8679	5.51029	1.19172	10.6013	1.01628	1.90082	9.32654	12.0687	2.31902	7.27448	10.6619		MNNIHDME_78309	24.1587	24.1357	23.6753	20.6423	20.9018	20.9254		MNNIHDME_87532	27.7712	25.1276	26.0526	28.2547	26.0536	25.6724	28.3024	28.4436	25.107	27.1089	27.7169	24.9251
MNNIHDME_00413	2.13041	1.40245	0	2.9812	0.651452	0.702106		MNNIHDME_00413	1.3219	6.93393	4.40823	1.19172	2.35584	1.01628	2.85123	2.5436	5.63207	4.63805	3.2331	1.9991		MNNIHDME_78365	24.7424	25.1989	24.9809		22.7735			MNNIHDME_56334	27.6867	26.7805	27.5214	27.5828	27.6424	27.7966	26.5418	26.0208	26.1094	27.9336	26.9856	27.1178
MNNIHDME_00414	7.45643	9.81712	17.6654	4.96867	1.95436	4.91474		MNNIHDME_00414	1.3219	2.77357	3.30617	1.19172	0	2.03256	3.80164	3.39147	2.41374	0.773008	2.42483	0		MNNIHDME_50584	25.6765	25.3979	25.9329		23.305			MNNIHDME_61392	26.4095	26.8797	27.1293	26.3991	27.2219	27.3939	26.0162	27.2588	26.592	26.4723	26.5579	27.3549
MNNIHDME_00415	1.0652	0	0	3.97494	5.86307	4.21263		MNNIHDME_00415	14.5409	22.1886	6.61235	5.95862	22.3804	11.1791	3.80164	19.501	15.2871	10.8221	12.1241	8.66276		MNNIHDME_76919	24.852	24.224	24.2491					MNNIHDME_53640	28.4096	28.292	28.5071	28.3617	27.9974	28.3049	28.1052	28.2019	27.6005	28.9823	28.7344	28.4554
MNNIHDME_00416	0	0	2.35538	0	4.56016	4.21263		MNNIHDME_00416	5.2876	4.16036	3.30617	2.38345	2.35584	3.04883	1.90082	4.23934	2.41374	0.773008	9.69931	3.9982		MNNIHDME_49394	22.5522	23.1899	24.758	24.9316	24.257	25.7421		MNNIHDME_61398	29.6513	29.0771	29.3734	29.7877	28.8356	29.6549	30.0803	29.8046	29.8807	30.0446	30.2494	29.257
MNNIHDME_00417	0	1.40245	0	1.98747	3.25726	2.10632		MNNIHDME_00417	3.9657	0	1.10206	3.57517	0	2.03256	0.950411	2.5436	2.41374	0.773008	1.61655	8.66276		MNNIHDME_49442	23.921	22.9904	21.9979	23.4533	24.1052	22.9148		MNNIHDME_70663	27.0739	24.7985	27.1342	28.1309	24.21	27.1232	27.7826	26.4712	27.4883	29.0437	28.9592	28.5048
MNNIHDME_00418	2.13041	0	0	0.993735	1.95436	0		MNNIHDME_00418	6.6095	1.38679	2.20412	0	3.53375	1.01628	0	0.847867	2.41374	6.18406	0	3.33183		MNNIHDME_49444	23.0608	23.4656	23.3081	23.0616	25.1713	23.1217		MNNIHDME_72030	25.4969	25.2574	25.7564	27.4564	25.559	26.3527	27.0696	26.5077	26.0399	27.2022	26.4995	24.9667
MNNIHDME_00419	5.32602	2.80489	3.53307	15.8998	11.7261	7.72316		MNNIHDME_00419	10.5752	24.9621	18.735	17.8758	16.4909	19.3093	7.60329	12.718	14.4825	19.3252	36.3724	23.9892		MNNIHDME_44261	23.0304	22.4421	23.9554	21.1522				MNNIHDME_90121	29.1085	28.6967	28.911	27.9436	28.7075	28.935	26.9387	28.0432	27.7254	27.896	28.1526	28.7194
MNNIHDME_00420	1.0652	0	0	1.98747	0	3.51053		MNNIHDME_00420	1.3219	1.38679	0	0	3.53375	0	0	0.847867	0.804582	0.773008	0.808276	2.66547		MNNIHDME_72026	25.315	25.1489	25.2257	23.2543	22.8936	21.1344		MNNIHDME_107717	27.6483	26.8764	27.8023	27.593	27.3364	26.8175	27.7142	27.7785	27.2278	27.877	27.2251	26.9474
MNNIHDME_00421	0	0	1.17769	13.9123	9.77178	6.31895		MNNIHDME_00421	7.9314	12.4811	13.2247	4.76689	4.71167	5.08139	7.60329	10.1744	10.4596	11.5951	13.7407	25.9883		MNNIHDME_87542	26.354	26.9534	22.8424	25.13		25.3904		MNNIHDME_15309	27.7738	27.8216	27.9765	27.0552	27.7948	27.4419	27.4555	27.3239	27.8302	27.583	27.1321	27.6944
MNNIHDME_00422	15.9781	12.622	8.24384	71.5489	38.4357	47.0411		MNNIHDME_00422	26.438	74.8864	55.1029	29.7931	21.2025	44.7162	26.6115	27.9796	35.4016	29.3743	56.5793	52.6429		MNNIHDME_116657	22.4127	24.4417	24.5736	22.1791	23.8458	23.8852		MNNIHDME_15637	24.5705	22.9589	26.2773	26.0879	23.0293	26.7309	26.1839	23.8186	25.7143	26.7938	26.0362	27.2385
MNNIHDME_00423	2.13041	5.60978	0	8.94361	3.90871	2.80842		MNNIHDME_00423	9.2533	2.77357	4.40823	8.34206	5.88959	5.08139	8.5537	1.69573	4.82749	3.09203	3.2331	5.9973		MNNIHDME_101110	23.4165	23.7117	23.9805	22.9998	24.3184	24.2322		MNNIHDME_22829	28.2829	27.3711	28.2266	28.1309	27.7161	28.2685	28.3412	28.2177	27.794	28.6985	28.3918	27.8253
MNNIHDME_00424	0	0	0	2.9812	0	0		MNNIHDME_00424	1.3219	1.38679	2.20412	0	1.17792	0	1.90082	1.69573	0.804582	1.54602	0.808276	0.666366		MNNIHDME_106191	26.7568		26.0001	24.2844	26.9308	24.1449		MNNIHDME_16028	27.93	27.4431	27.8197	27.9944	27.2531	27.9124	27.7922	27.5279	27.8306	28.1619	27.6416	28.006
MNNIHDME_00425	0	2.80489	1.17769	0	0	0.702106		MNNIHDME_00425	2.6438	2.77357	8.81647	0	5.88959	0	0.950411	1.69573	0	2.31902	1.61655	1.33273		MNNIHDME_82625	24.278	24.2341	24.3513	25.8913	25.5493	25.4011		MNNIHDME_32343	27.5659	27.0504	27.0268	25.8415	26.8063	27.4179	24.956	26.7671	26.5409	27.2187	26.2843	27.0145
MNNIHDME_00426	1.0652	4.20734	7.06615	0.993735	4.56016	2.10632		MNNIHDME_00426	3.9657	4.16036	3.30617	2.38345	0	1.01628	2.85123	5.0872	2.41374	0	0.808276	3.33183		MNNIHDME_102894	24.0119	22.999	24.4552	22.1049	21.8837	22.4731		MNNIHDME_51452	29.1086	28.5412	28.8143	29.0365	28.4771	28.6804	29.2351	29.0458	28.9441	29.6969	29.2287	29.044
MNNIHDME_00427	0	0	0	0.993735	0.651452	0.702106		MNNIHDME_00427	1.3219	1.38679	0	0	1.17792	0	0	0	0	1.54602	0	1.33273		MNNIHDME_113940	22.8237	24.1491	24.5735	22.2938	23.223	21.9074		MNNIHDME_118889	29.471	28.7784	29.6582	30.5629	29.095	29.6769	30.7577	30.2582	29.9465	30.492	30.1934	29.2647
MNNIHDME_00428	0	5.60978	0	7.94988	9.12033	9.12737		MNNIHDME_00428	9.2533	24.9621	15.4288	5.95862	5.88959	5.08139	6.65288	7.63081	17.7008	8.50309	19.3986	13.9937		MNNIHDME_150233	22.5522	23.5395	24.758	26.276	24.8904	25.2856		MNNIHDME_46038	29.5013	29.0558	29.7575	28.9785	29.3693	29.3076	28.9685	29.441	29.5507	29.1321	29.2963	29.4235
MNNIHDME_00429	8.52164	0	2.35538	50.6805	30.6182	42.8284		MNNIHDME_00429	42.3008	45.7639	63.9194	56.011	54.1842	36.586	44.6693	45.7848	42.6428	47.9265	73.5531	46.6456		MNNIHDME_45909				23.2895	23.2926	22.8871		MNNIHDME_24818	27.3952	28.6647	26.1814	28.4068	29.3443	26.978	28.32	29.1685	26.8539	28.7683	29.1989	27.2212
MNNIHDME_00430	0	2.80489	0	3.97494	1.95436	4.21263		MNNIHDME_00430	2.6438	5.54714	5.51029	5.95862	3.53375	8.13022	7.60329	11.0223	12.0687	9.2761	7.27448	8.66276		MNNIHDME_61477	23.6427	23.9945	24.2692	21.9289	22.9231			MNNIHDME_47425	27.0702	26.1251	26.9215	27.9808	26.3997	27.1503	28.2271	27.5342	26.8228	27.3951	27.3081	24.4408
MNNIHDME_00431	2.13041	0	0	2.9812	2.60581	4.21263		MNNIHDME_00431	6.6095	2.77357	2.20412	3.57517	3.53375	1.01628	1.90082	1.69573	1.60916	1.54602	0.808276	1.9991		MNNIHDME_98516	28.1394	28.6496	27.5998	26.5234	23.6297	25.2806		MNNIHDME_48562	27.8141	27.5598	27.8383	27.6712	27.4407	28.0327	28.4696	28.0439	27.8515	28.0944	27.7887	27.2316
MNNIHDME_00432	0	0	0	0.993735	0	1.40421		MNNIHDME_00432	1.3219	2.77357	3.30617	5.95862	1.17792	4.06511	0.950411	0.847867	0.804582	2.31902	2.42483	1.9991		MNNIHDME_48004	22.9503	23.1202	23.6945	24.8175	24.8758	23.5074		MNNIHDME_58414	27.989	27.6699	27.7157	28.8946	27.8961	27.4757	29.0003	28.2745	27.3956	28.9254	27.8691	27.4371
MNNIHDME_00433	0	1.40245	2.35538	1.98747	1.3029	2.80842		MNNIHDME_00433	3.9657	6.93393	5.51029	3.57517	3.53375	0	9.50411	3.39147	3.21833	3.09203	2.42483	2.66547		MNNIHDME_02451	22.1424	22.3883	22.1817	22.9307	23.6314	23.7605		MNNIHDME_39290	26.4604	26.3719	26.7066	26.4887	26.1491	26.9049	26.7084	26.0759	26.3645	27.1273	26.7566	27.1994
MNNIHDME_00434	0	1.40245	1.17769	1.98747	0	0		MNNIHDME_00434	0	2.77357	2.20412	0	0	1.01628	0	0.847867	0	0	0	1.33273		MNNIHDME_15171	21.7138		22.0265	23.4945	23.5921	23.1806		MNNIHDME_11214	26.1249	24.5687	26.7213	26.4302	25.9758	25.5085	25.9306	26.4177	26.0839	26.0912	25.7783	25.5013
MNNIHDME_00435	0	0	0	1.98747	0.651452	0		MNNIHDME_00435	0	4.16036	4.40823	1.19172	0	1.01628	2.85123	3.39147	2.41374	3.09203	3.2331	1.9991		MNNIHDME_15221	22.5464	23.1147	23.5887	23.1748	22.6017	22.3454		MNNIHDME_29406	27.7993	27.3554	27.7655	27.9342	27.3593	27.1973	27.8009	27.5674	27.2682	27.8357	27.5366	27.8198
MNNIHDME_00436	0	0	1.17769	0.993735	1.3029	1.40421		MNNIHDME_00436	1.3219	0	3.30617	1.19172	4.71167	2.03256	4.75206	3.39147	3.21833	0.773008	1.61655	2.66547		MNNIHDME_45957	21.2481	21.6386	22.2066	23.7698	24.2263	23.8816		MNNIHDME_15514	28.5223	26.2633	29.8881	27.4943	27.8506	28.1308	28.2501	29.5939	29.2906	28.3201	27.8082	29.6249
MNNIHDME_00437	2.13041	7.01223	2.35538	1.98747	3.25726	2.10632		MNNIHDME_00437	2.6438	8.32071	6.61235	2.38345	7.06751	4.06511	3.80164	3.39147	1.60916	7.73008	9.69931	4.66456		MNNIHDME_34110	23.6933	23.59	22.9216	26.4117	25.7958	26.742		MNNIHDME_22964	27.1659	26.9529	26.9733	26.6953	26.7088	27.0794	26.8727	26.587	26.5907	27.0315	26.4897	26.6793
MNNIHDME_00438	1.0652	4.20734	0	0	0.651452	0		MNNIHDME_00438	2.6438	1.38679	0	0	0	1.01628	0	1.69573	3.21833	1.54602	2.42483	1.33273		MNNIHDME_36287	24.3347	24.2771		25.4859	26.4854	25.1495		MNNIHDME_51619	29.3851	28.9869	29.4513	29.0623	28.845	29.0409	29.4545	29.3168	29.325	29.2919	29.4003	29.6182
MNNIHDME_00439	3.19561	2.80489	2.35538	3.97494	5.86307	3.51053		MNNIHDME_00439	3.9657	5.54714	4.40823	3.57517	8.24543	6.09767	6.65288	11.8701	8.8504	5.41106	4.84966	9.32913		MNNIHDME_15112	23.6323	24.4423	21.0409	23.3085	23.1573	23.5113		MNNIHDME_118969	27.4083	26.7092	27.3828	29.0396	26.7486	27.2987	28.0507	27.2676	26.4801	28.5961	27.8886	25.9922
MNNIHDME_00440	0	0	1.17769	4.96867	3.90871	3.51053		MNNIHDME_00440	2.6438	2.77357	2.20412	3.57517	3.53375	4.06511	0.950411	1.69573	1.60916	2.31902	3.2331	4.66456		MNNIHDME_14552	21.702		21.7393	23.6864	23.1049	23.2979		MNNIHDME_34710	28.3212	27.8348	28.1247	28.171	28.0132	27.8683	27.1584	27.0821	26.9967	28.5243	27.4017	27.8105
MNNIHDME_00441	0	0	0	0	0.651452	0		MNNIHDME_00441	0	0	0	3.57517	1.17792	0	0.950411	0	0	0	0	0.666366		MNNIHDME_14440	25.7357	26.6388	26.9142	27.948	28.7166	27.155		MNNIHDME_44884	27.281	25.9856	27.4484	27.8264	26.4967	27.3759	27.152	25.6387	25.3622	28.016	27.4735	26.894
MNNIHDME_00442	0	0	0	0	0.651452	0.702106		MNNIHDME_00442	1.3219	0	0	0	0	0	0	0.847867	0	3.86504	0.808276	0		MNNIHDME_14199	24.6176	24.7804	25.0668	25.011	26.1647	24.6761		MNNIHDME_23056	26.9489	27.0498	27.2572	26.9118	26.5352	27.0059	27.6256	27.2132	27.5171	27.2934	27.4265	26.26
MNNIHDME_00443	5.32602	7.01223	3.53307	17.8872	36.4813	23.8716		MNNIHDME_00443	15.8628	12.4811	28.6535	7.15034	0	9.1465	38.9669	19.501	68.3894	23.9632	25.8648	47.312		MNNIHDME_22710	23.6317	23.7622	23.4073	24.4034	25.2113	24.3584		MNNIHDME_23110	29.5576	29.6484	29.6583	29.1786	28.8431	29.2165	29.2438	29.0664	29.5466	29.6204	29.4108	29.5741
MNNIHDME_00444	1.0652	0	0	0.993735	0	0		MNNIHDME_00444	1.3219	8.32071	1.10206	0	3.53375	0	0	0	0	0	0	0		MNNIHDME_23045	23.7749	20.9929	23.3357	23.6266	23.9924	23.8744		MNNIHDME_52472	28.4506	28.3872	28.4736	28.0247	27.5886	28.5481	28.2524	28.5095	28.614	29.0665	28.6002	28.6616
MNNIHDME_00445	0	0	0	0	0.651452	0.702106		MNNIHDME_00445	2.6438	2.77357	4.40823	0	0	1.01628	0	0.847867	0	0	2.42483	0		MNNIHDME_24909		23.4102		25.6472	26.1603	25.1301		MNNIHDME_34130	27.7544	27.1516	27.9591	27.8495	27.4263	27.9644	27.5235	26.7892	27.7041	27.8384	27.9457	28.1433
MNNIHDME_00446	0	0	0	0	0	0		MNNIHDME_00446	1.3219	2.77357	0	1.19172	1.17792	1.01628	0	0.847867	0	0	0	0		MNNIHDME_25172	23.1225	22.8858	23.7037	24.7239	24.3857	24.1316		MNNIHDME_34411	27.2415	27.331	27.5119	26.2298	26.93	27.0002	26.7482	26.8381	26.6794	27.5749	27.1032	27.5185
MNNIHDME_00447	5.32602	5.60978	3.53307	1.98747	0.651452	2.10632		MNNIHDME_00447	5.2876	1.38679	3.30617	1.19172	3.53375	3.04883	4.75206	1.69573	3.21833	1.54602	5.65793	3.33183		MNNIHDME_27110	23.4279	23.4666	23.7187					MNNIHDME_36170	28.0492	27.44	27.673	27.3007	27.4242	28.0091	27.2782	26.8959	26.1963	27.8352	27.582	27.4846
MNNIHDME_00448	0	0	0	0	0	0		MNNIHDME_00448	1.3219	0	1.10206	2.38345	1.17792	0	2.85123	1.69573	0.804582	2.31902	6.46621	0		MNNIHDME_27175	24.9951	24.7232	25.4686		20.4877			MNNIHDME_14457	26.8939	26.4181	26.8508	25.7831	26.2705	26.8743	25.6024	26.202	25.9004	26.3615	25.9927	26.3748
MNNIHDME_00449	0	0	0	0.993735	0	0.702106		MNNIHDME_00449	0	0	0	1.19172	0	1.01628	1.90082	0	0	0	0	0		MNNIHDME_27194	22.6574	22.6225	22.8323		21.9436			MNNIHDME_37160	26.5711	26.1263	26.8681	27.5792	25.5304	27.0024	27.0878	26.1311	25.6086	27.062	26.4991	26.3226
MNNIHDME_00450	0	0	0	0	1.3029	0		MNNIHDME_00450	5.2876	1.38679	1.10206	2.38345	3.53375	0	2.85123	1.69573	3.21833	1.54602	0.808276	0		MNNIHDME_16376	21.1475	25.5806	20.6064	23.8184	24.4985	24.2227		MNNIHDME_38536	25.7401	26.1135	27.0337	26.1621	25.6586	26.4766	26.2261	25.161	25.804	26.1166	26.0171	26.2154
MNNIHDME_00451	0	0	0	0	0	0		MNNIHDME_00451	0	1.38679	0	0	0	0	0	0	0	0	0	0		MNNIHDME_39364	22.3623			22.4821	23.4052	23.4948		MNNIHDME_81003	25.5036	25.1055	25.1349	27.5847	25.3962	26.3787	27.4361	25.8041	25.9756	27.6471	27.7333	25.5779
MNNIHDME_00452	0	0	0	0	0	0		MNNIHDME_00452	0	0	0	0	0	1.01628	0.950411	0	0	0	0.808276	0		MNNIHDME_37112	23.6299	23.196	24.1461	21.8348	22.3337	21.662		MNNIHDME_67053	28.7134	28.5837	28.8438	26.6461	28.6934	28.292	26.8703	28.34	28.1464	28.2437	27.9061	29.0167
MNNIHDME_00453	0	0	0	0	0	0.702106		MNNIHDME_00453	1.3219	0	0	0	0	0	0.950411	2.5436	1.60916	1.54602	0.808276	0.666366		MNNIHDME_37277	22.7775	23.8328	24.3198		21.2156			MNNIHDME_33342	28.2567	28.2615	28.4341	27.6832	27.7366	28.0794	27.6601	27.9359	28.15	27.6682	28.0791	28.3599
MNNIHDME_00454	0	2.80489	0	1.98747	2.60581	0.702106		MNNIHDME_00454	0	2.77357	1.10206	3.57517	0	1.01628	0	5.0872	0	3.86504	0.808276	0		MNNIHDME_37284	23.5969	23.7114	23.856	22.6883	22.8412	22.5417		MNNIHDME_15520	27.765	27.868	27.9515	27.1614	27.925	27.5661	27.3322	27.6774	27.9703	27.8834	27.6219	27.8973
MNNIHDME_00455	0	0	0	11.9248	5.86307	4.21263		MNNIHDME_00455	7.9314	11.0943	13.2247	10.7255	12.9571	10.1628	2.85123	5.0872	8.8504	7.73008	4.84966	12.661		MNNIHDME_44509	24.8886	25.5029	24.2996	23.1666	22.9539	22.658		MNNIHDME_14407	26.3268	25.308	26.3785	27.0437	25.2611	26.9694	27.0778	25.4588	25.8045	26.9287	26.7911	26.2718
MNNIHDME_00456	0	0	0	0	0	0		MNNIHDME_00456	0	0	1.10206	0	0	1.01628	1.90082	0	0.804582	2.31902	4.04138	0		MNNIHDME_44450	24.9665	18.8325	25.7024	24.4793	25.0813	24.1938		MNNIHDME_113727	27.1464	27.448	27.3306	29.1197	27.7204	27.3012	29.2202	29.0889	28.028	27.2509	28.7393	27.3668
MNNIHDME_00457	0	0	0	1.98747	0.651452	0.702106		MNNIHDME_00457	2.6438	5.54714	0	0	2.35584	3.04883	0	0	1.60916	2.31902	1.61655	0.666366		MNNIHDME_44449	23.7466	24.2284	23.8258	23.561	23.8132	23.5419		MNNIHDME_15429	28.49	27.5942	28.3826	26.8614	28.1236	28.5068	27.1356	27.5483	28.4112	27.1447	27.8018	28.5195
MNNIHDME_00458	6.39123	0	5.88845	11.9248	5.21162	5.61685		MNNIHDME_00458	9.2533	2.77357	5.51029	7.15034	14.135	8.13022	5.70247	7.63081	10.4596	5.41106	11.3159	8.66276		MNNIHDME_50574	23.4693	24.0129	24.0553	22.8657		22.0247		MNNIHDME_14929	27.1426	27.0103	27.4298	26.2237	26.2045	27.1529	26.2289	26.8084	26.6053	27.1082	27.086	27.2254
MNNIHDME_00459	0	7.01223	1.17769	0.993735	7.81742	3.51053		MNNIHDME_00459	11.8971	15.2546	14.3268	3.57517	10.6013	5.08139	6.65288	5.0872	5.63207	8.50309	15.3572	7.9964		MNNIHDME_76966	27.1428	27.497	27.3761	26.0446	26.4346	25.5741		MNNIHDME_13145	27.521	27.2986	27.7422	28.5718	27.7722	28.0221	28.841	28.2185	28.5896	29.7443	29.7832	28.9866
MNNIHDME_00460	0	0	2.35538	0	0	0		MNNIHDME_00460	1.3219	1.38679	1.10206	1.19172	0	0	0	0	0	2.31902	0.808276	3.9982		MNNIHDME_55609	23.6146	24.2646	24.4903					MNNIHDME_22632	28.7948	28.4725	28.6553	28.5265	28.4031	28.0608	28.9997	28.8511	28.3616	29.166	28.8644	27.6397
MNNIHDME_00461	1.0652	2.80489	1.17769	0	1.3029	2.10632		MNNIHDME_00461	1.3219	2.77357	7.71441	2.38345	9.42334	0	1.90082	3.39147	0	0.773008	0.808276	1.9991		MNNIHDME_47400	25.5784	24.9632	19.5167	23.9087	24.9445			MNNIHDME_24746	27.6999	27.8739	28.1009	27.2569	27.5234	27.5322	27.2638	27.801	27.7571	27.2337	27.5894	28.3358
MNNIHDME_00462	2.13041	0	0	1.98747	0.651452	0.702106		MNNIHDME_00462	3.9657	1.38679	1.10206	0	1.17792	1.01628	0	1.69573	1.60916	0	1.61655	0.666366		MNNIHDME_47397	24.6866	24.8148	25.7448	22.5988	23.5963	23.1353		MNNIHDME_61349	26.0673	25.8204	27.3799	26.7772	24.9594	27.2626	27.2227	26.662	27.9624	25.9653	26.8483	27.0929
MNNIHDME_00463	0	0	1.17769	0.993735	0	0		MNNIHDME_00463	0	0	0	0	1.17792	0	0	0	0.804582	0	0	0		MNNIHDME_47338	23.6763	23.9927	24.4723	25.4677	25.368	25.4219		MNNIHDME_65138	26.2622	25.0764	26.0301	27.6466	25.4335	26.26	27.7728	26.9245	25.5841	27.5775	27.108	25.0823
MNNIHDME_00464	0	1.40245	1.17769	2.9812	4.56016	2.10632		MNNIHDME_00464	0	8.32071	0	0	2.35584	0	2.85123	1.69573	7.24123	3.09203	8.08276	6.66366		MNNIHDME_74055	23.4477	24.3191	23.8411	22.7201	22.8333			MNNIHDME_59455	28.5406	26.8285	28.3429	28.3991	26.7268	27.7579	28.0861	27.0152	27.5846	29.1073	28.7148	28.4305
MNNIHDME_00465	0	1.40245	4.71076	1.98747	3.90871	3.51053		MNNIHDME_00465	11.8971	15.2546	17.6329	19.0676	15.3129	9.1465	15.2066	8.47867	9.65498	8.50309	11.3159	7.33003		MNNIHDME_35212	23.3327		22.6496	24.3034	25.9728	25.2047		MNNIHDME_15532	26.333	25.7765	26.8023	25.5783	26.126	25.8944	25.2772	26.4796	26.0477	25.9382	25.5754	26.31
MNNIHDME_00466	2.13041	1.40245	3.53307	0.993735	3.90871	2.80842		MNNIHDME_00466	2.6438	9.7075	4.40823	1.19172	5.88959	4.06511	1.90082	8.47867	1.60916	4.63805	7.27448	3.33183		MNNIHDME_52806	23.1445	23.5446	24.581					MNNIHDME_45888	27.0577	27.9851	27.7342	26.8059	28.0241	27.0349	26.5743	27.7331	28.0168	27.1794	26.9676	27.0809
MNNIHDME_00467	0	4.20734	1.17769	1.98747	3.25726	5.61685		MNNIHDME_00467	5.2876	4.16036	8.81647	1.19172	3.53375	7.11394	2.85123	5.0872	9.65498	6.18406	9.69931	10.6619		MNNIHDME_49432	22.4011	21.6714	19.2597	24.225	23.896	23.9064		MNNIHDME_49414	27.614	27.7667	27.0713	28.1837	26.7989	27.4847	27.8931	26.876	27.8708	28.4291	28.0941	27.996
MNNIHDME_00468	2.13041	0	2.35538	0	4.56016	1.40421		MNNIHDME_00468	2.6438	5.54714	5.51029	5.95862	2.35584	5.08139	4.75206	4.23934	0.804582	10.0491	8.89104	3.33183		MNNIHDME_49460	25.2486	25.103	24.1123	26.6193	24.7558	26.2821		MNNIHDME_132370	22.9697		22.9938	26.0937	22.3505	25.0596	24.7906	23.4926	23.4468	25.0006	24.2495	25.0523
MNNIHDME_00469	3.19561	0	1.17769	1.98747	5.21162	2.80842		MNNIHDME_00469	3.9657	8.32071	9.91852	4.76689	9.42334	5.08139	8.5537	14.4137	4.82749	8.50309	11.3159	3.9982		MNNIHDME_65133	23.4357	23.7407	23.7849		21.7693	20.0539		MNNIHDME_34118	27.9806	27.9056	27.2312	28.1769	27.1248	27.8726	27.7722	26.9955	28.1341	28.3657	28.1164	28.4319
MNNIHDME_00470	12.7825	12.622	8.24384	2.9812	1.3029	1.40421		MNNIHDME_00470	6.6095	8.32071	11.0206	1.19172	7.06751	10.1628	3.80164	6.78294	16.0916	4.63805	10.5076	7.33003		MNNIHDME_69371	23.5513	24.1311	23.9765					MNNIHDME_14296	24.5705	22.9589	26.2773	26.0879	23.1354	26.7309	26.1839	23.7204	25.666	26.7938	25.9572	27.204
MNNIHDME_00471	0	1.40245	5.88845	0.993735	0.651452	0.702106		MNNIHDME_00471	10.5752	5.54714	5.51029	2.38345	2.35584	2.03256	0.950411	10.1744	4.02291	5.41106	6.46621	3.9982		MNNIHDME_114408	24.5914	24.3997	24.3604	23.5937	23.6973	23.9352		MNNIHDME_43561	26.494	25.0661	26.6358	26.6736	25.1754	26.2985	26.9766	26.0127	26.3388	27.1996	26.3097	27.3976
MNNIHDME_00472	4.26082	8.41468	3.53307	2.9812	1.3029	0.702106		MNNIHDME_00472	9.2533	5.54714	5.51029	5.95862	1.17792	0	1.90082	3.39147	5.63207	5.41106	4.84966	6.66366		MNNIHDME_72454	22.7314	23.0545	22.7478	23.5617	24.0583	24.191		MNNIHDME_24863	27.0244	26.3072	26.7662	27.169	26.1603	27.2279	26.6466	25.6724	25.0026	27.4817	26.6687	26.6048
MNNIHDME_00473	0	1.40245	0	0.993735	0.651452	0		MNNIHDME_00473	0	0	3.30617	5.95862	0	1.01628	1.90082	1.69573	1.60916	0	5.65793	2.66547		MNNIHDME_74746	23.256	25.1165	24.7483	22.1153	24.3686	24.0319		MNNIHDME_25508	27.1078	25.9856	27.4	27.7519	26.4967	27.3759	27.152	25.6387	25.3622	27.9332	27.448	26.3203
MNNIHDME_00474	1.0652	4.20734	0	2.9812	2.60581	7.02106		MNNIHDME_00474	1.3219	9.7075	13.2247	9.53379	12.9571	0	7.60329	7.63081	1.60916	9.2761	21.8235	9.32913		MNNIHDME_123339	25.6451	26.2934	26.0325	23.3065	23.4744			MNNIHDME_88071	26.538	26.8615	26.819	25.7232	26.8221	26.7047	26.0146	26.2518	26.1386	25.8445	25.3708	26.3528
MNNIHDME_00475	1.0652	1.40245	3.53307	6.95614	3.25726	1.40421		MNNIHDME_00475	5.2876	4.16036	7.71441	4.76689	5.88959	5.08139	1.90082	2.5436	4.82749	5.41106	8.08276	10.6619		MNNIHDME_107254	22.5522	22.7453	24.758	25.4572	24.257	25.7421		MNNIHDME_34822	27.3447	26.7309	27.568	27.3078	26.3668	27.6493	28.4742	26.9064	27.7038	29.2701	28.5747	27.5549
MNNIHDME_00476	0	0	0	0	0	0.702106		MNNIHDME_00476	0	2.77357	0	0	0	0	0	2.5436	0	0	0	0		MNNIHDME_15189		24.2848	23.5817	25.0126	24.9177	25.3008		MNNIHDME_10319	27.2528	25.7834	27.0075	27.2369	23.9368	26.7294	27.5526	26.785	26.4667	27.7854	27.7285	26.6676
MNNIHDME_00477	2.13041	0	1.17769	0	0.651452	2.80842		MNNIHDME_00477	2.6438	6.93393	2.20412	7.15034	3.53375	2.03256	1.90082	2.5436	5.63207	6.95707	6.46621	2.66547		MNNIHDME_15309			22.2407	24.3691	24.6557	24.2751		MNNIHDME_23115	28.9828	29.0238	29.0683	28.8613	28.9853	28.8177	28.7728	28.2915	27.4717	29.4343	28.4845	29.0366
MNNIHDME_00478	26.6301	19.6342	12.9546	14.906	18.2407	21.0632		MNNIHDME_00478	22.4723	33.2829	30.8576	19.0676	24.7363	17.2767	26.6115	26.2839	39.4245	30.1473	53.3462	47.312		MNNIHDME_45814		21.3769	22.926	22.8317	21.653	22.8994		MNNIHDME_29019	25.5332	25.8567	25.7093	25.1924	25.7887	25.4399	25.2373	25.1507	25.0265	26.3047	25.529	25.7401
MNNIHDME_00479	1.0652	1.40245	0	0	1.3029	0.702106		MNNIHDME_00479	5.2876	0	5.51029	0	2.35584	2.03256	3.80164	2.5436	1.60916	1.54602	1.61655	3.9982		MNNIHDME_32633	26.6641	27.8697	24.0343	26.9601	27.4977			MNNIHDME_72206	28.0624	28.3095	28.1695	27.4316	28.1044	27.7771	27.2914	28.1876	27.9945	28.305	27.9753	28.5306
MNNIHDME_00480	2.13041	0	0	0	0.651452	0.702106		MNNIHDME_00480	2.6438	0	2.20412	0	2.35584	5.08139	1.90082	2.5436	0	0	4.04138	0.666366		MNNIHDME_52509	24.4129	25.2172	26.0276	25.0295	25.6594	24.2402		MNNIHDME_72887	27.4594	25.3229	27.8036	27.4237	27.0415	27.7236	27.468	27.2458	26.1485	28.4087	27.5962	27.5889
MNNIHDME_00481	1.0652	0	4.71076	1.98747	0	1.40421		MNNIHDME_00481	0	0	0	0	0	0	1.90082	0.847867	0	2.31902	1.61655	0		MNNIHDME_43372	24.2769	22.305	24.4533	26.2229	25.8943	24.8511		MNNIHDME_31964			22.6695	22.8342	21.3387		24.0984	25.0116	24.0426
MNNIHDME_00482	1.0652	0	1.17769	4.96867	2.60581	5.61685		MNNIHDME_00482	5.2876	2.77357	0	1.19172	3.53375	3.04883	4.75206	6.78294	5.63207	3.86504	2.42483	5.9973		MNNIHDME_44989	24.0032	22.1162	24.2879	24.8406	24.5322	24.293		MNNIHDME_39782	25.4816	23.1401	25.3907	26.9335	24.8242	25.8771	27.1235	25.6558	24.2222	26.1356	25.8711	24.7237
MNNIHDME_00483	0	0	0	3.97494	6.51452	0.702106		MNNIHDME_00483	1.3219	5.54714	6.61235	5.95862	1.17792	0	2.85123	4.23934	3.21833	1.54602	3.2331	2.66547		MNNIHDME_02767	23.7748	24.9723	24.262		23.4044	22.6802		MNNIHDME_63954	27.3876	27.483	27.3564	26.14	27.1511	25.9663	26.3059	26.8264	26.9146	26.4671	25.7507	27.018
MNNIHDME_00484	4.26082	1.40245	3.53307	3.97494	7.16597	7.72316		MNNIHDME_00484	2.6438	6.93393	7.71441	2.38345	11.7792	5.08139	19.0082	4.23934	19.31	6.18406	11.3159	9.32913		MNNIHDME_02807	25.3923	25.7789	25.1931	23.9486	25.2451	24.2059		MNNIHDME_70082	27.3921	27.4205	27.6447	26.3837	27.1504	26.1556	27.0321	26.9942	25.7122	27.5498	26.7531	27.0973
MNNIHDME_00485	7.45643	7.01223	5.88845	16.8935	18.2407	10.5316		MNNIHDME_00485	10.5752	22.1886	14.3268	14.3007	10.6013	19.3093	13.3058	11.8701	19.31	17.0062	25.0566	28.6538		MNNIHDME_02944	22.0453	24.5349	24.4545	22.1528	24.9954	24.2543		MNNIHDME_119667	27.8567	27.3407	27.8124	27.2819	27.4016	27.8385	26.9722	27.1559	27.817	28.228	27.915	28.6654
MNNIHDME_00486	0	0	0	0.993735	0	0.702106		MNNIHDME_00486	1.3219	1.38679	0	2.38345	2.35584	3.04883	0	0	1.60916	2.31902	1.61655	0.666366		MNNIHDME_13145	25.2709	25.586	25.1818	23.2653	24.7873	23.4516		MNNIHDME_11220	23.1657	25.5326	25.1394	24.7996	24.4534	25.7443	25.9151	26.0928	24.9161	22.9746	22.4683	25.7141
MNNIHDME_00487	1.0652	0	0	0.993735	1.3029	0.702106		MNNIHDME_00487	3.9657	8.32071	0	5.95862	5.88959	3.04883	0.950411	1.69573	1.60916	0.773008	3.2331	2.66547		MNNIHDME_15624	22.1319	22.2585	21.9994	23.4575	23.3644	23.5438		MNNIHDME_25918	28.8536	28.2158	28.4981	27.6138	28.3423	28.3767	26.9507	27.5264	28.2278	28.1969	27.8801	27.3429
MNNIHDME_00488	1.0652	4.20734	1.17769	1.98747	2.60581	2.80842		MNNIHDME_00488	6.6095	1.38679	4.40823	1.19172	1.17792	5.08139	1.90082	2.5436	5.63207	1.54602	5.65793	3.33183		MNNIHDME_15641		24.7579		23.5088	26.4594	24.4235		MNNIHDME_44395	22.3024		24.7911	26.9303	21.9795	24.6466	26.424	23.0868	24.3135	26.6244	25.7256	24.5658
MNNIHDME_00489	0	0	1.17769	2.9812	0.651452	0		MNNIHDME_00489	2.6438	1.38679	0	0	1.17792	2.03256	0.950411	2.5436	0.804582	1.54602	1.61655	1.33273		MNNIHDME_15670	21.5664		22.544	25.2045	25.1789	24.6866		MNNIHDME_73255	26.4394	25.4376	27.1441	25.8853	25.7686	27.8316	26.4048	25.8218	26.8177	27.5866	27.6644	25.7308
MNNIHDME_00490	0	1.40245	0	0.993735	0	1.40421		MNNIHDME_00490	0	2.77357	1.10206	0	0	0	0	0.847867	0	1.54602	1.61655	1.9991		MNNIHDME_15814	21.7481			22.3537	22.152	22.6624		MNNIHDME_71041	29.7843	28.7476	29.7981	28.8695	29.3475	29.3103	29.4056	29.35	29.3914	29.8416	29.2305	29.5063
MNNIHDME_00491	2.13041	1.40245	0	0	1.3029	1.40421		MNNIHDME_00491	3.9657	2.77357	4.40823	1.19172	2.35584	2.03256	2.85123	3.39147	4.02291	3.86504	7.27448	4.66456		MNNIHDME_36100	22.4539		23.5604	26.1053	25.2115	25.5729		MNNIHDME_13410	25.9671	25.7509	25.8275	26.7481	25.8951	26.4742	26.5816	25.8489	25.7535	27.9488	27.5369	26.9743
MNNIHDME_00492	0	0	0	0	1.3029	0		MNNIHDME_00492	0	2.77357	6.61235	2.38345	1.17792	2.03256	1.90082	5.0872	4.02291	0	0.808276	0.666366		MNNIHDME_56238			22.0254	23.2588	23.3406	22.1644		MNNIHDME_14173	27.5899	27.3253	27.0765	27.6334	27.1003	27.4867	27.8079	27.1048	26.9206	27.1088	27.5421	26.8812
MNNIHDME_00493	1.0652	2.80489	2.35538	0	0.651452	0.702106		MNNIHDME_00493	1.3219	4.16036	3.30617	1.19172	0	0	0	0	3.21833	0	0.808276	0.666366		MNNIHDME_14692	19.4711		19.8949	23.4724	22.7237	22.7324		MNNIHDME_44527	27.1505	26.0877	26.8681	28.1803	26.6399	27.082	26.6652	26.8616	25.3168	28.5397	26.613	25.7232
MNNIHDME_00494	0	2.80489	0	0.993735	1.3029	0.702106		MNNIHDME_00494	3.9657	0	2.20412	2.38345	1.17792	3.04883	0	1.69573	0	0.773008	4.04138	3.33183		MNNIHDME_14545	22.5389	22.5349	23.648	24.0592	23.5654	23.4512		MNNIHDME_46050	24.7602	24.4088	25.8089	25.7056	22.6861	26.0062	25.711	24.3007	25.1977	25.4609	25.3769	26.5585
MNNIHDME_00495	1.0652	0	0	0	2.60581	2.10632		MNNIHDME_00495	1.3219	0	4.40823	1.19172	3.53375	4.06511	0.950411	0.847867	2.41374	2.31902	1.61655	1.9991		MNNIHDME_14489	21.1035		22.5793	23.6052	22.761	24.268		MNNIHDME_34188	29.4913	29.2847	29.6665	29.1668	29.3707	29.5194	29.3501	29.1658	29.3843	29.7287	29.6666	29.6304
MNNIHDME_00496	0	0	0	0	0	0		MNNIHDME_00496	0	0	1.10206	0	0	1.01628	0	0	0	0	0	0		MNNIHDME_13770	21.8949	22.8104	21.2608	22.7617	23.117	22.6287		MNNIHDME_24751	26.284	25.8517	26.5801	25.7648	26.2965	26.257	25.8842	25.9933	25.8058	26.0087	26.0035	26.1892
MNNIHDME_00497	0	0	1.17769	0	0	1.40421		MNNIHDME_00497	1.3219	0	2.20412	1.19172	0	0	0.950411	1.69573	1.60916	0	0	0		MNNIHDME_13837	21.1775	20.9296		23.0873	23.7771	22.3998		MNNIHDME_38829	27.8476	27.7338	27.8992	27.5328	27.2464	27.5458	27.2749	27.1915	27.4035	28.2711	27.5656	27.7324
MNNIHDME_00498	0	2.80489	1.17769	0.993735	0	0.702106		MNNIHDME_00498	1.3219	1.38679	1.10206	2.38345	1.17792	0	1.90082	0.847867	1.60916	1.54602	0.808276	6.66366		MNNIHDME_14048	22.3137	22.8502	21.7373	24.2393	24.8995	23.622		MNNIHDME_50439	26.198	25.5222	25.228	27.5998	25.6109	26.5348	27.1976	26.3625	25.3669	27.2503	27.3464	24.6817
MNNIHDME_00499	0	0	1.17769	0.993735	4.56016	0		MNNIHDME_00499	7.9314	6.93393	9.91852	4.76689	3.53375	3.04883	2.85123	9.32654	9.65498	0	5.65793	7.9964		MNNIHDME_43463	25.7943	24.1931	24.6781	24.6406	24.099	23.9034		MNNIHDME_94359	29.4969	29.4435	29.1795	29.0425	28.3525	29.1119	29.7742	28.9967	29.1528	30.0305	29.1117	28.9059
MNNIHDME_00500	2.13041	1.40245	2.35538	10.9311	3.25726	6.31895		MNNIHDME_00500	13.219	19.415	22.0412	19.0676	18.8467	12.1953	4.75206	11.0223	18.5054	13.9141	27.4814	22.6565		MNNIHDME_46533	21.7379	22.1129	22.6586	20.7206	22.3616	23.0264		MNNIHDME_29592	28.7885	27.7274	28.3882	28.0244	27.7639	28.26	29.3425	28.3101	28.265	29.4099	29.2817	28.5852
MNNIHDME_00501	0	0	0	0	0	0		MNNIHDME_00501	0	0	0	0	0	0	0	0	0	1.54602	0	0		MNNIHDME_23110	24.3347	24.2771		25.3128	26.4854	25.8706		MNNIHDME_97057	27.7307	27.273	27.8921	27.3258	27.121	27.9815	27.1785	26.8656	27.2032	27.9513	27.2611	27.9562
MNNIHDME_00503	0	0	0	0.993735	0	1.40421		MNNIHDME_00503	0	2.77357	3.30617	1.19172	2.35584	0	0	0	4.02291	0.773008	0.808276	2.66547		MNNIHDME_24690				23.2388	22.887	23.3769		MNNIHDME_44360	26.2584	25.236	25.1885	27.4869	26.6092	26.4638	27.7843	27.6795	25.5648	27.6318	27.3614	25.5692
MNNIHDME_00504	0	0	1.17769	0	3.25726	2.10632		MNNIHDME_00504	5.2876	16.6414	3.30617	1.19172	12.9571	4.06511	3.80164	3.39147	4.02291	0.773008	6.46621	3.9982		MNNIHDME_26989	23.8509	23.3402	24.0344		22.5166			MNNIHDME_33260	28.7988	27.8782	28.5671	27.0971	28.1363	28.5905	28.6719	28.258	28.6552	28.887	28.8635	28.632
MNNIHDME_00505	0	0	0	0	0	2.10632		MNNIHDME_00505	0	4.16036	2.20412	0	0	0	1.90082	0	0.804582	0.773008	1.61655	1.33273		MNNIHDME_26996	26.8596	27.4317	25.7453	24.5574	25.498			MNNIHDME_33464	28.1822	25.9278	27.4866	28.547	26.8535	27.3735	28.8868	26.7728	27.8584	29.4898	28.1846	27.9817
MNNIHDME_00506	0	0	0	0	0	0		MNNIHDME_00506	1.3219	1.38679	1.10206	0	0	1.01628	0	0	0	0.773008	1.61655	0.666366		MNNIHDME_27109	24.2413	24.9632	24.5343		22.3149			MNNIHDME_79839	29.1727	28.8676	29.3122	28.6247	28.4939	28.3141	28.9229	28.7545	28.6638	29.4511	28.6749	28.8533
MNNIHDME_00507	0	0	1.17769	1.98747	2.60581	0.702106		MNNIHDME_00507	9.2533	9.7075	3.30617	2.38345	2.35584	1.01628	1.90082	6.78294	6.43665	4.63805	4.04138	2.66547		MNNIHDME_39290	23.6027	23.1301		23.8565	24.7077	24.1255		MNNIHDME_46039	29.2678	29.0124	29.3751	28.6405	28.7083	28.4709	28.9229	28.8276	28.8743	29.4511	28.6749	29.0263
MNNIHDME_00508	0	0	0	1.98747	0	0.702106		MNNIHDME_00508	3.9657	1.38679	5.51029	4.76689	1.17792	1.01628	0.950411	1.69573	2.41374	0.773008	0.808276	1.33273		MNNIHDME_39314	23.8606	23.6049	23.4239	24.1262	24.3443	23.5298		MNNIHDME_34115	27.8131	26.8305	27.9133	26.6484	26.6871	27.422	27.7504	27.2695	26.9071	27.8751	26.8546	27.4214
MNNIHDME_00509	0	0	1.17769	6.95614	0	2.80842		MNNIHDME_00509	3.9657	9.7075	2.20412	2.38345	10.6013	2.03256	3.80164	4.23934	7.24123	3.09203	2.42483	3.33183		MNNIHDME_37228	25.2342	25.4301	26.0385			23.7663		MNNIHDME_89495	27.9227	27.2647	28.1057	28.3562	27.5017	27.3577	28.6659	27.6656	27.8512	28.6232	27.5243	27.9416
MNNIHDME_00510	0	0	1.17769	0	1.3029	2.10632		MNNIHDME_00510	0	9.7075	0	0	1.17792	0	0	2.5436	2.41374	3.86504	1.61655	1.9991		MNNIHDME_39698	25.5472	27.0253	26.4724	21.5071	22.4555	21.9632		MNNIHDME_10909				23.2921			22.4461	24.5817
MNNIHDME_00511	0	0	0	1.98747	1.3029	0		MNNIHDME_00511	0	4.16036	1.10206	1.19172	0	4.06511	0	3.39147	1.60916	0	1.61655	0.666366		MNNIHDME_38570	25.722	26.1431	25.3626	27.3988	27.6958	27.0429		MNNIHDME_15603	26.6078	26.7275	26.9544	25.9424	27.0759	26.4258	25.4611	25.7194	26.8783	26.4809	26.1337	27.4618
MNNIHDME_00512	0	0	1.17769	0	0	0.702106		MNNIHDME_00512	2.6438	2.77357	1.10206	3.57517	2.35584	0	2.85123	0.847867	0	0.773008	5.65793	1.9991		MNNIHDME_38844	23.1328	23.4574	22.1387	22.8206	24.3989	23.1128		MNNIHDME_15614	27.9633	27.2266	28.119	27.4888	27.3837	27.5203	26.0852	27.3648	27.7669	28.0872	27.833	28.1801
MNNIHDME_00513	0	0	0	0	0	0		MNNIHDME_00513	0	1.38679	4.40823	1.19172	1.17792	2.03256	3.80164	0.847867	1.60916	0.773008	0.808276	0.666366		MNNIHDME_44527	26.7568	21.962	26.0001	24.7893	26.9308	24.1449		MNNIHDME_25315	28.3237	27.7247	28.6229	28.1936	28.4151	27.3996	28.1586	28.0188	28.1813	28.7899	27.6985	28.0501
MNNIHDME_00514	0	2.80489	2.35538	0.993735	1.95436	2.10632		MNNIHDME_00514	7.9314	23.5754	7.71441	2.38345	5.88959	2.03256	2.85123	1.69573	4.02291	3.09203	11.3159	7.33003		MNNIHDME_78352	23.713	23.9375	23.7444		23.535			MNNIHDME_59480	28.2517	27.6207	28.282	28.7811	26.8395	28.6878	27.9829	27.1585	26.4913	28.8423	27.8663	27.2581
MNNIHDME_00515	0	4.20734	2.35538	0.993735	2.60581	0.702106		MNNIHDME_00515	0	4.16036	0	2.38345	0	0	2.85123	2.5436	1.60916	3.09203	2.42483	21.3237		MNNIHDME_78356	24.7166	24.2752	24.2454	22.3798	24.7562			MNNIHDME_02807	28.9765	28.783	29.2611	29.9638	29.1867	29.1029	30.3778	29.9044	29.9199	31.339	31.0569	29.8127
MNNIHDME_00516	0	0	0	0	0	0		MNNIHDME_00516	0	0	3.30617	1.19172	1.17792	2.03256	4.75206	1.69573	0	0	1.61655	5.33093		MNNIHDME_50533	23.7787	24.7306	24.206		21.734			MNNIHDME_15679	25.9154	25.7942	26.0606	24.6938	25.4068	25.9976	25.7603	25.7693	26.0325	26.1429	25.833	26.4912
MNNIHDME_00517	0	0	0	2.9812	1.3029	2.10632		MNNIHDME_00517	0	0	3.30617	0	1.17792	0	2.85123	4.23934	3.21833	0	3.2331	2.66547		MNNIHDME_50555	24.9511	24.7199	24.8903		23.2262			MNNIHDME_37283	26.303	24.923	26.3727	27.6309	26.2045	26.5991	27.4834	26.6177	24.5336	27.4531	27.1389	25.4262
MNNIHDME_00518	0	0	0	4.96867	0.651452	3.51053		MNNIHDME_00518	2.6438	4.16036	2.20412	0	1.17792	0	2.85123	3.39147	12.0687	3.86504	4.04138	3.33183		MNNIHDME_55743	22.4341	22.7023	22.9917	22.5155		21.2879		MNNIHDME_81507	27.0174	27.2309	27.4809	28.884	27.0983	27.3534	29.3962	27.2151	27.6611	27.9203	29.1037	26.0001
MNNIHDME_00519	0	0	0	0	0.651452	1.40421		MNNIHDME_00519	3.9657	1.38679	0	2.38345	2.35584	2.03256	3.80164	2.5436	2.41374	1.54602	5.65793	2.66547		MNNIHDME_48696	24.1213	22.7058	22.334	23.0749	22.6012	22.9073		MNNIHDME_15316	26.7761	26.6096	27.2258	25.9592	26.5144	27.171	25.8443	26.3113	26.979	26.0296	26.1944	27.345
MNNIHDME_00520	0	1.40245	0	1.98747	1.95436	2.80842		MNNIHDME_00520	0	8.32071	3.30617	2.38345	2.35584	5.08139	0.950411	7.63081	2.41374	0.773008	1.61655	5.33093		MNNIHDME_50061	25.6122	26.0642	25.1953	22.3322	24.1493	21.7297		MNNIHDME_56227	26.6007	26.6969	26.9034	26.456	26.2962	26.9049	26.7084	26.0428	26.3645	27.1273	26.7566	27.1994
MNNIHDME_00521	0	0	0	0.993735	3.25726	0.702106		MNNIHDME_00521	1.3219	0	2.20412	1.19172	2.35584	1.01628	0	5.0872	2.41374	0	3.2331	0.666366		MNNIHDME_58352	24.3813	24.734	24.3613					MNNIHDME_14945	27.5807	27.7437	27.944	27.7256	27.2967	28.7696	26.8457	26.6517	28.1115	27.4921	27.4448	28.604
MNNIHDME_00522	0	0	0	0	0.651452	0		MNNIHDME_00522	1.3219	0	0	1.19172	1.17792	1.01628	0	0.847867	0	1.54602	0	0.666366		MNNIHDME_68278	22.5372	23.4793	23.1737					MNNIHDME_24669	28.2473	28.2388	28.3139	27.7052	28.3398	27.3448	26.1721	28.0093	27.7995	27.9004	27.6805	27.9809
MNNIHDME_00523	0	0	0	0	0	0.702106		MNNIHDME_00523	0	1.38679	0	0	0	1.01628	0	0	0	0	0	0		MNNIHDME_49405	24.8812	24.5209	24.741	24.2274	22.0415	25.4489		MNNIHDME_38579	27.8026	27.2791	27.5824	27.5474	27.0187	27.5192	28.6309	27.4221	27.9515	29.0586	28.7537	27.646
MNNIHDME_00524	0	0	0	0	1.3029	0.702106		MNNIHDME_00524	2.6438	6.93393	1.10206	0	1.17792	0	1.90082	0.847867	0	0	3.2331	0.666366		MNNIHDME_44274	24.4128	25.0934	24.3324		22.4167			MNNIHDME_63899	26.7448	26.214	27.2466	27.0396	26.1718	26.9485	27.1293	26.5074	26.18	27.6765	27.0009	27.2425
MNNIHDME_00525	0	0	0	0.993735	0	0.702106		MNNIHDME_00525	0	5.54714	1.10206	1.19172	2.35584	3.04883	0.950411	1.69573	1.60916	1.54602	1.61655	1.33273		MNNIHDME_72048	23.3294	23.2763	23.5647					MNNIHDME_116277	27.8014	27.5109	27.6336	28.385	27.6712	27.0876	28.5567	27.6267	26.9016	28.537	27.4338	27.2015
MNNIHDME_00526	0	0	0	0.993735	0.651452	0		MNNIHDME_00526	0	4.16036	1.10206	0	1.17792	2.03256	0.950411	2.5436	2.41374	3.09203	0	0.666366		MNNIHDME_72985	24.1956	24.2892	21.0918	25.2619	22.4024	24.9208		MNNIHDME_114428	27.831	27.4549	27.4609	29.6646	26.7651	28.5226	29.57	27.7058	27.6486	28.7564	28.5159	27.4914
MNNIHDME_00527	0	0	0	0	1.3029	0		MNNIHDME_00527	1.3219	1.38679	0	1.19172	0	0	2.85123	1.69573	3.21833	3.86504	0	0.666366		MNNIHDME_72082	24.0798	23.1149	24.1754					MNNIHDME_58795	29.1339	29.2133	29.0089	28.0257	29.0403	28.4724	31.4633	28.9666	28.5886	29.3681	28.0124	29.0312
MNNIHDME_00528	0	1.40245	0	2.9812	1.95436	1.40421		MNNIHDME_00528	6.6095	2.77357	1.10206	1.19172	0	0	2.85123	3.39147	0.804582	1.54602	0.808276	7.33003		MNNIHDME_80094	23.5797	23.1428	23.4112		23.4824			MNNIHDME_47597	30.6702	30.3713	30.7073	30.3375	30.3288	30.7638	30.346	30.2654	30.0145	30.8589	30.2803	30.5853
MNNIHDME_00529	0	0	0	2.9812	0.651452	2.10632		MNNIHDME_00529	0	6.93393	4.40823	0	1.17792	2.03256	0	1.69573	0.804582	0.773008	1.61655	0.666366		MNNIHDME_88502	22.412	23.14	22.8882	24.1143	24.1985	23.6613		MNNIHDME_102742	28.9133	28.5988	28.8028	28.4622	27.7768	28.3876	28.5685	28.6238	28.7913	28.974	28.7129	28.8465
MNNIHDME_00530	1.0652	0	2.35538	1.98747	0.651452	0.702106		MNNIHDME_00530	1.3219	2.77357	1.10206	1.19172	0	0	0.950411	2.5436	0	1.54602	1.61655	3.9982		MNNIHDME_93210	23.8364	23.9431	23.8218	23.2773	23.5203	23.1824		MNNIHDME_73026	27.7733	27.5888	26.7998	28.1259	26.5565	27.4738	27.7722	26.5423	27.9053	28.3501	28.0257	28.1139
MNNIHDME_00531	0	0	0	0	0.651452	1.40421		MNNIHDME_00531	1.3219	6.93393	3.30617	0	2.35584	1.01628	3.80164	2.5436	0.804582	1.54602	1.61655	1.9991		MNNIHDME_90115			22.471	24.8335	24.7326	24.9745		MNNIHDME_56363	27.4559	26.9238	27.3729	26.7483	27.2112	27.1608	26.1161	27.0464	27.1431	26.815	26.3802	27.0252
MNNIHDME_00532	0	0	0	0	0.651452	0.702106		MNNIHDME_00532	2.6438	0	0	0	0	0	0	0.847867	0	0.773008	0.808276	0.666366		MNNIHDME_74749	23.7727	23.1003	23.3745	24.5934	24.405	26.0757		MNNIHDME_113939	28.9432	28.1537	28.9023	30.0007	28.6386	29.1783	29.9604	29.5419	29.2123	30.4701	29.9848	28.8239
MNNIHDME_00533	0	0	0	0	1.95436	0.702106		MNNIHDME_00533	0	4.16036	2.20412	4.76689	1.17792	0	0	0	2.41374	0	0	0		MNNIHDME_127787	24.496	23.6058	24.4193	22.5827	23.1338	22.5624		MNNIHDME_137545	25.4438	25.2892	26.0101	28.1319	25.3567	27.0776	27.7995	26.4838	26.0154	27.5047	27.2533	25.9433
MNNIHDME_00534	0	0	0	0	0	0		MNNIHDME_00534	0	0	0	0	0	0	0	0	0	0	0	1.9991		MNNIHDME_121368	22.0517	25.3343	22.0213	23.7921	24.3206	23.3719		MNNIHDME_08775	25.5718	24.686	25.3936	28.1359	24.1501	25.8327	28.4914	27.1521	28.3595	31.2199	30.3918	29.546
MNNIHDME_00535	0	0	0	0	0	0		MNNIHDME_00535	0	2.77357	1.10206	0	0	2.03256	0	0	0	0	0	0.666366		MNNIHDME_101017	24.9801	25.0419	25.2585					MNNIHDME_74058	24.9932	24.9736	25.3917	27.9947	24.4005	26.1178	27.757	25.6167	25.0775	27.8276	27.5973	24.8235
MNNIHDME_00536	0	0	0	0	0	0		MNNIHDME_00536	0	0	0	0	0	0	0	0	0	0	0	0		MNNIHDME_113952	24.096	24.4682	24.4808	21.6253	22.7735			MNNIHDME_95585	28.3914	28.2098	28.363	30.099	24.0432	28.8023	29.3721	29.612	27.4497	30.1803	29.5263	28.1347
MNNIHDME_00537	0	0	0	0	0.651452	0		MNNIHDME_00537	2.6438	0	0	1.19172	3.53375	0	0.950411	0	0	0	2.42483	0		MNNIHDME_73803	25.3747	25.5881	25.7698	25.9768	26.9525	25.5247		MNNIHDME_10998	28.1728	28.3021	29.3435	30.1889	28.8429	28.7639	30.323	29.4063	29.2286	29.9426	29.6934	29.1045
MNNIHDME_00538	0	0	0	0	0	0		MNNIHDME_00538	0	0	0	0	0	0	0	0	0	0	0	0		MNNIHDME_21030	23.2082	23.1203	23.2449	21.8768	22.2299	22.1891		MNNIHDME_31869	27.1438	26.8006	26.9133	28.2627	26.2282	26.7395	28.3766	27.2913	27.2268	28.8381	28.1978	26.323
MNNIHDME_00539	0	0	0	0	0	0		MNNIHDME_00539	2.6438	0	0	0	0	0	0	0	0	0	0	0		MNNIHDME_76807				23.5481	23.5624	23.2832		MNNIHDME_25066	27.1368	27.6338	27.5437	26.4058	27.6156	27.5301	25.6006	27.0395	27.5117	27.0782	27.1853	27.6997
MNNIHDME_00540	0	0	0	0.993735	0	0		MNNIHDME_00540	0	0	0	0	4.71167	0	0	0	2.41374	0	0.808276	0		MNNIHDME_133207				23.3015	23.6937	22.1369		MNNIHDME_39783	25.359	24.3425	25.1226	27.5874	25.2959	26.3482	27.4203	25.6624	25.3156	26.5276	26.3215	21.9352
MNNIHDME_00541	1.0652	0	0	0	0	0.702106		MNNIHDME_00541	0	1.38679	1.10206	0	0	0	0.950411	0	0	0	0	0.666366		MNNIHDME_97876	23.6139		23.5912	25.4815	25.6629	26.6482		MNNIHDME_21455
MNNIHDME_00542	0	0	0	0	0	0.702106		MNNIHDME_00542	0	1.38679	0	2.38345	0	1.01628	0	5.0872	1.60916	0	0	0		MNNIHDME_40456	25.0464	24.9447	24.5141		24.9806	23.5581		MNNIHDME_34089	29.6947	29.1343	29.1578	29.3858	28.8821	29.5363	29.5613	29.0518	29.5747	29.6341	29.6082	29.8361
MNNIHDME_00543	0	0	0	0.993735	0	0		MNNIHDME_00543	0	0	1.10206	0	0	0	0	0.847867	0.804582	0	0	0.666366		MNNIHDME_45115	24.203	24.1124	21.8511	25.5882	26.1859	25.1195		MNNIHDME_14244	27.8513	26.8324	27.8441	27.9811	27.422	28.0016	27.7917	27.1973	27.3122	28.0419	27.9671	27.314
MNNIHDME_00544	0	1.40245	0	3.97494	4.56016	4.21263		MNNIHDME_00544	1.3219	1.38679	1.10206	2.38345	3.53375	2.03256	1.90082	4.23934	4.02291	4.63805	2.42483	5.33093		MNNIHDME_44932		21.2888	22.0929	23.169	21.9436	22.5863		MNNIHDME_22835	27.3329	28.645	26.1698	28.3961	29.3443	26.959	28.4426	29.1781	27.2562	28.7683	29.0044	27.0915
MNNIHDME_00545	0	0	0	2.9812	1.3029	2.80842		MNNIHDME_00545	3.9657	2.77357	3.30617	1.19172	1.17792	0	0	1.69573	1.60916	3.86504	2.42483	1.9991		MNNIHDME_43483	24.6309	23.5816	24.7954	26.4201	25.7317	25.2339		MNNIHDME_38572	26.5579	25.7216	26.7408	26.5682	24.9483	26.4986	27.1462	26.2653	26.0761	26.9334	26.3497	25.9432
MNNIHDME_00546	0	0	0	1.98747	2.60581	1.40421		MNNIHDME_00546	1.3219	4.16036	3.30617	2.38345	4.71167	0	0	1.69573	0.804582	3.86504	1.61655	1.33273		MNNIHDME_30355	23.531	27.3255	27.2028	28.1642	28.1594	28.6659		MNNIHDME_48549	27.636	26.8555	27.372	28.0507	27.1476	27.4962	28.193	27.7192	27.2629	28.024	27.6535	26.8815
MNNIHDME_00547	0	0	0	0	0.651452	0.702106		MNNIHDME_00547	0	0	0	0	0	0	1.90082	0	0	0.773008	0.808276	0		MNNIHDME_15364				24.0191	24.1127	23.366		MNNIHDME_80101	26.8015	25.6209	27.2728	28.3754	25.3621	26.599	27.9078	26.2151	25.8988	27.9062	27.1266	26.3778
MNNIHDME_00548	0	0	2.35538	2.9812	1.95436	0.702106		MNNIHDME_00548	2.6438	2.77357	2.20412	3.57517	2.35584	2.03256	0	3.39147	0	2.31902	3.2331	1.9991		MNNIHDME_15622				23.7271	23.4312	22.9254		MNNIHDME_93211	26.6975	26.3024	26.7343	28.0364	26.6994	27.5305	27.8565	27.6649	26.7878	27.3408	26.5867	22.457
MNNIHDME_00549	0	0	1.17769	2.9812	1.95436	2.80842		MNNIHDME_00549	5.2876	2.77357	6.61235	0	1.17792	3.04883	1.90082	0	0	0	2.42483	1.33273		MNNIHDME_45863	24.1891	24.4818	24.4887	27.3385	27.217	27.2312		MNNIHDME_119264	26.9559	25.9022	26.6394	27.3986	26.0039	27.1738	28.1018	26.7668	25.7949	27.0201	26.5162	26.1613
MNNIHDME_00550	0	1.40245	1.17769	0	3.25726	3.51053		MNNIHDME_00550	0	1.38679	5.51029	2.38345	16.4909	4.06511	0.950411	1.69573	4.82749	3.09203	2.42483	2.66547		MNNIHDME_45884	22.2487		20.819	22.4246	23.199	24.5353		MNNIHDME_58173				23.5754			23.9142	25.9365
MNNIHDME_00551	2.13041	1.40245	0	3.97494	1.95436	4.91474		MNNIHDME_00551	13.219	15.2546	5.51029	78.6537	193.179	66.058	6.65288	5.0872	12.0687	8.50309	7.27448	5.9973		MNNIHDME_45928	23.1681	23.0795	22.9807	23.3051	23.7148	22.7736		MNNIHDME_25280	26.0668	26.4809	26.7143	27.2163	25.17	27.4492	27.366	26.4764	26.4539	26.898	26.7771	26.7343
MNNIHDME_00552	0	0	1.17769	0.993735	0	3.51053		MNNIHDME_00552	1.3219	5.54714	5.51029	5.95862	11.7792	3.04883	2.85123	0.847867	2.41374	3.86504	4.04138	1.9991		MNNIHDME_34107	23.7727	23.1003	23.3745	25.2421	24.7992	25.3466		MNNIHDME_47069	28.3771	27.9229	28.3554	27.9871	28.8445	27.6711	27.4961	27.8128	27.4112	28.2623	27.6465	27.0572
MNNIHDME_00553	0	1.40245	0	0	0	2.10632		MNNIHDME_00553	0	1.38679	0	3.57517	8.24543	3.04883	1.90082	0	0	0.773008	1.61655	0.666366		MNNIHDME_34424	24.3858	24.0876		27.3215	27.0852	27.0962		MNNIHDME_44221	26.004	26.0565	25.8071	26.9794	25.9714	25.631	26.8518	26.4051	25.8966	26.381	26.5281	24.5563
MNNIHDME_00554	0	0	0	0	0	0		MNNIHDME_00554	0	0	0	4.76689	5.88959	2.03256	0	0	1.60916	0.773008	0.808276	0		MNNIHDME_56332		21.864		23.5509	24.1893	24.175		MNNIHDME_28405	26.7346	26.4731	26.729	27.739	27.4792	27.0622	24.5644	26.1517		28.0964	25.149	25.8572
MNNIHDME_00555	0	0	2.35538	0.993735	0	0.702106		MNNIHDME_00555	1.3219	0	0	2.38345	8.24543	1.01628	0	0.847867	1.60916	0	0	0		MNNIHDME_14236	21.444	23.889	22.0862	25.5361	23.7276	25.2513		MNNIHDME_25240	27.2218	26.7879	27.2121	26.9695	27.0057	26.8321	27.1899	26.8568	27.1837	27.4255	27.0116	26.6059
MNNIHDME_00556	0	0	0	0	0.651452	1.40421		MNNIHDME_00556	0	0	1.10206	1.19172	4.71167	0	0.950411	0	0.804582	0.773008	1.61655	0.666366		MNNIHDME_14322	25.514	26.7409	26.0788	25.2171	24.9413	24.8087		MNNIHDME_87542	26.1453	24.5687	29.06	26.504	25.9758	25.8925	26.4658	26.4288	26.0839	26.2267	25.7783	25.7532
MNNIHDME_00557	0	2.80489	1.17769	0.993735	1.3029	0.702106		MNNIHDME_00557	1.3219	2.77357	2.20412	0	1.17792	0	0	0	0	0	0.808276	0		MNNIHDME_14375	28.1051	27.7845	28.0358	26.4952	26.9024			MNNIHDME_36176	27.0586	26.9215	27.221	26.1903	27.0361	26.575	26.1528	27.0957	26.1413	26.8601	27.2437	26.6257
MNNIHDME_00558	2.13041	9.81712	4.71076	0.993735	7.16597	4.91474		MNNIHDME_00558	0	2.77357	1.10206	3.57517	0	2.03256	0.950411	0	3.21833	0.773008	2.42483	0		MNNIHDME_14407	23.996	22.8981	22.3523	23.7457	25.4875	24.6292		MNNIHDME_24944	29.0953	29.0292	29.0378	28.6597	28.7277	28.326	28.6491	28.94	29.1166	28.2722	28.6124	29.1978
MNNIHDME_00559	17.0433	23.8416	16.4877	13.9123	27.361	23.1695		MNNIHDME_00559	1.3219	2.77357	2.20412	7.15034	2.35584	1.01628	1.90082	4.23934	2.41374	2.31902	7.27448	3.33183		MNNIHDME_22682	23.3904	23.3572	23.0067	23.5058	24.6801	23.5257		MNNIHDME_47430	26.0511	25.3159	25.6806	28.3732	25.5141	26.4526	27.6224	25.8029	25.5991	27.8883	27.4907	24.7697
MNNIHDME_00560	28.7605	19.6342	9.42153	4.96867	36.4813	28.7863		MNNIHDME_00560	0	1.38679	14.3268	2.38345	0	0	41.8181	25.436	42.6428	0	3.2331	3.33183		MNNIHDME_24688		20.0753		22.9075	23.5698	23.0783		MNNIHDME_79224	28.7385	28.2259	28.5085	28.3802	28.5571	28.085	27.9785	28.1125	27.9229	29.0087	27.9219	28.8932
MNNIHDME_00561	0	1.40245	1.17769	1.98747	1.3029	1.40421		MNNIHDME_00561	2.6438	0	2.20412	1.19172	1.17792	3.04883	0	0.847867	2.41374	3.09203	1.61655	0.666366		MNNIHDME_25476	23.6148	23.0033	24.0019	23.507	23.9956	23.421		MNNIHDME_98498	27.2997	26.5396	26.6922	28.1509	26.5776	27.4108	27.9544	26.3698	25.6371	28.2763	27.6568	25.5739
MNNIHDME_00562	0	0	0	0	0	0.702106		MNNIHDME_00562	3.9657	0	2.20412	0	1.17792	0	0	0	0.804582	0	0	0.666366		MNNIHDME_27045	21.6998	22.6149	22.1528		21.06	20.9134		MNNIHDME_34534	30.7716	30.5444	30.7466	30.3413	30.4376	30.384	30.3438	30.4805	30.8414	30.5807	30.7331	30.7003
MNNIHDME_00563	0	0	0	0	0	0.702106		MNNIHDME_00563	3.9657	1.38679	1.10206	1.19172	9.42334	0	2.85123	5.0872	6.43665	0	0	1.9991		MNNIHDME_27130	23.7486	23.1896	23.7253					MNNIHDME_34764	28.4289	27.8578	28.3909	28.2417	28.0067	28.3626	28.317	28.376	28.0931	28.6995	28.4781	27.889
MNNIHDME_00564	0	0	0	0.993735	1.3029	0		MNNIHDME_00564	0	0	0	0	7.06751	2.03256	1.90082	5.0872	1.60916	0.773008	0.808276	0.666366		MNNIHDME_27251	23.1163	24.0003	23.7639	23.8105	23.7817	23.7373		MNNIHDME_15801	27.3092	26.9536	27.9498	27.6845	27.2932	27.5516	26.8484	27.2499	22.2848	28.2557	26.3957	26.7649
MNNIHDME_00565	0	0	0	0	0.651452	0		MNNIHDME_00565	2.6438	2.77357	0	8.34206	3.53375	0	0.950411	5.0872	0.804582	2.31902	0	1.33273		MNNIHDME_39782	24.4626	24.6593	24.069					MNNIHDME_24875	29.3089	28.7087	29.1461	28.9995	28.7092	29.2956	29.2726	29.2989	29.2573	29.1336	29.4794	29.1917
MNNIHDME_00566	0	0	0	3.97494	0	2.10632		MNNIHDME_00566	15.8628	15.2546	7.71441	7.15034	24.7363	15.2442	16.157	39.0019	4.82749	7.73008	9.69931	1.33273		MNNIHDME_39650	24.2905	24.1104	24.1658	22.7453	22.0854			MNNIHDME_50082	27.9062	25.7558	27.9819	28.9084	27.1284	28.0755	29.0283	28.4604	28.2015	28.432	28.3497	26.4405
MNNIHDME_00567	0	0	0	0.993735	0	0		MNNIHDME_00567	1.3219	1.38679	0	1.19172	8.24543	4.06511	0.950411	2.5436	0	0.773008	0.808276	0.666366		MNNIHDME_38674	23.5052		23.0098	23.3276	23.6378	23.4223		MNNIHDME_52794	26.1541	25.9514	26.0497	27.8719	25.6179	26.3092	28.0651	26.9833	27.0736	27.9851	27.948	25.7017
MNNIHDME_00568	0	0	0	1.98747	1.3029	0		MNNIHDME_00568	1.3219	1.38679	1.10206	0	2.35584	3.04883	0.950411	10.1744	0.804582	3.86504	2.42483	2.66547		MNNIHDME_47282	25.1915	24.947	25.8446	24.1051	24.4692	22.9386		MNNIHDME_70544	27.3689	27.0507	27.7327	26.8691	27.742	27.4688	26.8686	27.1974	27.1209	26.9073	26.8309	26.863
MNNIHDME_00569	0	1.40245	1.17769	0.993735	0	0		MNNIHDME_00569	2.6438	8.32071	0	5.95862	7.06751	2.03256	4.75206	9.32654	3.21833	2.31902	4.04138	1.9991		MNNIHDME_48697	24.4299	24.008		25.303	25.5905	24.6619		MNNIHDME_71040	28.8535	28.6172	28.752	28.9313	28.9663	28.8065	28.5494	28.2131	28.4794	27.9289	28.7272	28.5523
MNNIHDME_00570	0	0	0	0.993735	0	0		MNNIHDME_00570	1.3219	4.16036	0	3.57517	3.53375	3.04883	0.950411	5.0872	0.804582	0.773008	0.808276	1.33273		MNNIHDME_118684	25.3747	25.5881	25.7698	25.7303	26.0262	25.4828		MNNIHDME_121231	28.9538	28.1301	28.9697	30.6031	26.9033	29.3959	29.5408	28.6959	27.9229	30.2644	29.5383	28.2226
MNNIHDME_00571	0	0	0	1.98747	0	0		MNNIHDME_00571	0	0	0	0	1.17792	0	0	0	0	0.773008	0	0		MNNIHDME_53456	22.8731	22.5365	23.1602	21.9474	23.2965	22.3886		MNNIHDME_58709	29.8676	29.5254	29.5529	30.0419	29.4589	30.1461	30.1246	29.636	29.7984	30.7021	30.2052	29.9886
MNNIHDME_00572	0	0	0	0	0	0		MNNIHDME_00572	1.3219	1.38679	1.10206	1.19172	7.06751	0	2.85123	3.39147	2.41374	1.54602	0.808276	2.66547		MNNIHDME_57003	23.8808	24.9027	24.7979	26.4817	26.7529	26.6916		MNNIHDME_11348	27.2129	25.4443	26.7784	28.2316	28.1259	27.3543	28.4261	26.9694	27.9289	27.3193	27.6224
MNNIHDME_00573	0	0	1.17769	0	0	0.702106		MNNIHDME_00573	3.9657	8.32071	1.10206	2.38345	4.71167	6.09767	0.950411	0.847867	0	0.773008	4.04138	1.33273		MNNIHDME_58350	24.8218	25.1996	24.2764		22.8572			MNNIHDME_36296	27.7965	27.5467	27.7303	27.6013	27.2453	28.112	27.4996	27.2616	26.9135	28.1375	27.763	28.1256
MNNIHDME_00574	0	0	0	1.98747	1.3029	0		MNNIHDME_00574	2.6438	2.77357	0	2.38345	3.53375	0	0	3.39147	3.21833	1.54602	2.42483	0		MNNIHDME_68284	23.9138	24.0146	24.0661					MNNIHDME_47153	26.2334	25.949	26.1818	26.4383	25.6971	26.4793	25.3824		24.9994	26.3513	25.335	25.4191
MNNIHDME_00575	0	0	0	0.993735	0	0		MNNIHDME_00575	1.3219	0	4.40823	0	0	1.01628	0.950411	0	1.60916	0.773008	0.808276	0		MNNIHDME_61336	23.3974	24.4885		26.4693	26.6058	26.146		MNNIHDME_47623	29.4771	28.7611	29.4969	29.6554	28.6023	29.3171	29.4525	28.6479	28.9593	30.0159	29.7297	29.1743
MNNIHDME_00576	0	0	0	0.993735	0	0		MNNIHDME_00576	0	1.38679	3.30617	0	1.17792	2.03256	0	0	0	0	0	1.33273		MNNIHDME_62766	22.6738	23.4497	23.5096	23.1514	23.0108	24.0577		MNNIHDME_52426	26.3363	26.5283	27.6512	27.0873	26.5071	27.3641	27.2774	26.4953	27.5676	27.792	27.8261	27.8139
MNNIHDME_00577	0	0	1.17769	0.993735	0	2.80842		MNNIHDME_00577	2.6438	1.38679	0	1.19172	2.35584	0	0	1.69573	0	2.31902	0	3.9982		MNNIHDME_49412	22.3758	22.6117		22.8348	23.3156	23.7547		MNNIHDME_15281	27.0995	26.3836	27.1154	25.9009	26.2752	26.5404	26.3205	25.9955	25.245	27.0955	25.7673	27.0392
MNNIHDME_00578	0	0	0	0.993735	0	0		MNNIHDME_00578	0	0	1.10206	0	0	2.03256	0	0	0	0	0	0.666366		MNNIHDME_114404	23.7459	22.869	24.405	21.8512		21.1507		MNNIHDME_15749	27.9633	27.6999	27.8155	27.6865	27.177	27.8691	27.9959	27.5939	27.8809	27.6059	28.1647	27.9369
MNNIHDME_00579	0	0	0	0.993735	1.3029	0		MNNIHDME_00579	0	0	0	2.38345	2.35584	1.01628	0.950411	1.69573	0	2.31902	2.42483	0		MNNIHDME_72932	23.3906	22.4626	22.9533	23.4712	23.4483	23.5343		MNNIHDME_14207	27.2038	26.1438	26.8182	26.2436	26.2258	26.7513	26.3367	26.1507	26.2193	26.504	25.9003	25.3934
MNNIHDME_00580	0	0	0	0	0.651452	0		MNNIHDME_00580	3.9657	0	0	1.19172	0	0	0	0.847867	0	0	0	0		MNNIHDME_44171	24.035	22.5757	24.497			22.6854		MNNIHDME_14220	26.2541	25.8216	26.4953	26.4893	25.5276	26.0434	25.8734	25.8343	25.5839	28.1618	27.8315	26.3257
MNNIHDME_00581	0	0	0	0	1.3029	0		MNNIHDME_00581	0	0	0	0	2.35584	2.03256	2.85123	1.69573	0	0	1.61655	1.33273		MNNIHDME_81440	22.1381	23.1846	22.2456	22.7385	23.8201	23.1347		MNNIHDME_23585	28.0655	27.4455	27.6423	27.5336	27.6343	27.071	27.4464	27.541	26.8448	27.1864	26.8345	26.8571
MNNIHDME_00582	0	0	0	0.993735	0.651452	0.702106		MNNIHDME_00582	2.6438	4.16036	2.20412	1.19172	3.53375	0	3.80164	0.847867	0	1.54602	0.808276	0		MNNIHDME_70081	23.8808	24.9027	24.7979	26.5989	26.8731	26.9047		MNNIHDME_25321	27.4136	26.6688	27.61	26.7184	26.8228	27.3881	26.7036	27.0264	27.441	27.7438	27.218	27.8139
MNNIHDME_00583	0	0	0	0.993735	0	0		MNNIHDME_00583	0	1.38679	0	0	2.35584	1.01628	2.85123	0.847867	0	1.54602	3.2331	0.666366		MNNIHDME_91217	22.9846	24.353	24.171	24.5546	24.6215	24.787		MNNIHDME_104347	29.1781	28.8974	29.3122	28.6832	28.4939	28.3141	28.9925	28.8337	28.7059	29.4832	28.756	28.8533
MNNIHDME_00584	0	0	0	0	0	1.40421		MNNIHDME_00584	0	1.38679	0	0	0	1.01628	0.950411	0	0	0	0	0		MNNIHDME_97746	24.4013	24.7849	24.4723	25.4677	25.368	24.5081		MNNIHDME_104346	29.0337	28.5138	28.8296	28.9519	28.3762	28.7189	29.3907	29.024	28.895	28.6012	28.5693	27.838
MNNIHDME_00585	0	0	0	0	0	0		MNNIHDME_00585	3.9657	0	1.10206	0	0	0	0	2.5436	0	0	0	1.33273		MNNIHDME_102989	23.8441	24.282	23.9902	21.4695				MNNIHDME_15273	25.8761	26.3625	26.6787	25.2926	26.0325	26.0767	25.9674	24.7861	26.5993	26.717	27.5042	27.3625
MNNIHDME_00586	0	0	0	0	0	0		MNNIHDME_00586	2.6438	1.38679	1.10206	0	0	1.01628	0	0.847867	1.60916	0	2.42483	0		MNNIHDME_119118	23.5869	24.6995	21.9931		23.1187	23.5833		MNNIHDME_56305	26.8687	26.9155	26.955	23.8956	26.7266	26.6666	26.6834	26.603	26.4214	27.1554	27.3782	27.1154
MNNIHDME_00587	0	0	0	0	0	0.702106		MNNIHDME_00587	1.3219	0	0	3.57517	0	1.01628	0	2.5436	0	0.773008	0.808276	1.33273		MNNIHDME_105255	23.3229	23.3781	22.6844	21.3648	22.3912			MNNIHDME_108760	27.7828	27.1051	27.8366	25.7097	27.5853	27.4875	26.3639	27.3582	27.4698	27.2123	26.5902	27.3079
MNNIHDME_00588	0	0	1.17769	0.993735	0.651452	0.702106		MNNIHDME_00588	1.3219	0	0	0	0	0	0	0	0.804582	1.54602	0	0		MNNIHDME_98497	25.9046	27.0487	26.8319		24.7575	22.0318		MNNIHDME_95699	21.9109		24.7911	26.9303	21.9795	24.5519	26.424	22.2697	24.3135	26.6244	25.7181	24.7277
MNNIHDME_00589	0	0	0	0.993735	0	0		MNNIHDME_00589	1.3219	0	2.20412	0	0	0	0.950411	0	0	0	0	1.33273		MNNIHDME_12913	25.9908	27.0024	26.1819	27.2732	28.0453	27.7344		MNNIHDME_93478	27.3447	26.7309	27.568	26.6433	26.3668	27.5192	28.3271	26.7151	27.5318	29.0586	28.3442	27.3247
MNNIHDME_00590	0	0	0	0.993735	0.651452	0		MNNIHDME_00590	1.3219	0	0	0	1.17792	0	0	0	0.804582	0	0	0.666366		MNNIHDME_128678		24.5762	29.4846	26.5488	28.7467	27.877		MNNIHDME_116651	27.2639	27.3194	27.2645	26.9185	26.7144	26.8171	27.1257	26.6727	27.1174	27.3661	27.0108	27.9243
MNNIHDME_00591	0	1.40245	2.35538	4.96867	0	2.80842		MNNIHDME_00591	2.6438	4.16036	7.71441	2.38345	3.53375	1.01628	5.70247	2.5436	2.41374	3.09203	3.2331	1.9991		MNNIHDME_121234	24.9102	24.3204	24.5668	22.5525	22.6832			MNNIHDME_33212	28.3914	28.1566	28.4532	28.248	28.3461	28.2591	28.0241	28.0018	28.3085	28.2331	28.1634	28.6703
MNNIHDME_00592	1.0652	0	0	0	0	1.40421		MNNIHDME_00592	3.9657	4.16036	1.10206	4.76689	2.35584	0	0	1.69573	1.60916	0	0.808276	4.66456		MNNIHDME_89739	21.3342	24.2897	22.0233	24.0128	23.2698	22.9805		MNNIHDME_30355	30.2221	29.9395	30.3151	29.9939	29.9151	30.3566	29.9891	29.933	29.618	30.4272	29.9683	30.2463
MNNIHDME_00593	0	0	0	0	0	0		MNNIHDME_00593	0	2.77357	0	1.19172	3.53375	5.08139	0	2.5436	2.41374	0.773008	0.808276	0.666366		MNNIHDME_100565	23.6909	24.1261	23.7131	21.5014	22.5285	20.6431		MNNIHDME_15738	26.2534	25.8108	26.5518	25.8278	25.9333	26.3428	25.6667	26.3335	25.6951	26.8886	26.6296	25.7245
MNNIHDME_00594	0	9.81712	1.17769	0	1.3029	2.10632		MNNIHDME_00594	1.3219	0	2.20412	0	1.17792	0	0	0	0	3.09203	0	0		MNNIHDME_64228	24.5691	23.4926	23.884	21.7254	22.2615	21.6204		MNNIHDME_48729	28.3432	28.3409	28.2242	27.9651	27.5486	28.0013	28.722	28.7212	28.1035	28.3315	27.9606	27.638
MNNIHDME_00595	0	2.80489	3.53307	2.9812	0.651452	1.40421		MNNIHDME_00595	0	0	0	0	0	0	0	0.847867	0.804582	0	0	0.666366		MNNIHDME_106185	25.0393	25.7655	25.9413	23.4283	24.2888	23.4648		MNNIHDME_61337	24.8153	25.2258	26.3309	26.7497	25.1128	26.4618	26.792	25.7368	25.3619	27.2315	26.1791	27.8598
MNNIHDME_00596	2.13041	0	0	0.993735	0	2.10632		MNNIHDME_00596	0	0	0	0	0	1.01628	0	0.847867	0	0	0	0		MNNIHDME_111554	23.5887	24.4863	23.8367	22.9998	24.3184	24.1769		MNNIHDME_98932	25.279	25.8676	26.7404	25.4615	25.5135	26.6131	25.3027	25.0389	25.4465	25.2599	24.4398	26.7622
MNNIHDME_00597	2.13041	2.80489	1.17769	3.97494	1.3029	4.21263		MNNIHDME_00597	1.3219	1.38679	0	0	0	0	0	1.69573	0.804582	0.773008	0	0		MNNIHDME_112479	22.8905	23.359	23.3145	25.1937	24.8846	24.1472		MNNIHDME_63211	25.4782	26.2997	26.6973	26.0584	26.5244	26.5943	24.9433	26.1488	26.1487	25.3315	26.3119	27.1031
MNNIHDME_00598	2.13041	4.20734	2.35538	2.9812	0.651452	2.80842		MNNIHDME_00598	0	1.38679	1.10206	1.19172	1.17792	0	0	0	0.804582	0	0	0		MNNIHDME_118263	22.7874	22.2034	23.9554	21.1522				MNNIHDME_46524	27.5752	26.884	27.2732	27.6703	26.4777	27.631	27.629	26.8556	27.1179	27.6034	27.3672	27.2554
MNNIHDME_00599	2.13041	0	1.17769	0	0.651452	0		MNNIHDME_00599	1.3219	0	1.10206	0	1.17792	0	0	0.847867	0	0	0	0		MNNIHDME_118972	24.4654	24.3815	23.9974	23.4478	22.8228	22.502		MNNIHDME_43470	26.1462	24.6631	25.3506	26.5597	24.87	25.8785	26.9753	26.4789	25.8716	27.1172	25.1108	26.3768
MNNIHDME_00600	2.13041	0	0	0.993735	0.651452	2.80842		MNNIHDME_00600	3.9657	5.54714	0	0	2.35584	0	0	2.5436	0.804582	0	0	0.666366		MNNIHDME_121204	26.045	25.0922	25.1083	24.0919	24.2061	23.6395		MNNIHDME_36098	25.7194	24.9051	26.0129	25.1778	24.9041	26.0897	24.3331	24.029	24.6837	26.2699	25.5412	26.4034
MNNIHDME_00601	0	1.40245	0	0.993735	1.95436	2.10632		MNNIHDME_00601	0	1.38679	2.20412	2.38345	0	0	2.85123	2.5436	1.60916	0.773008	1.61655	3.9982		MNNIHDME_137904	26.3512	26.7409	26.9554	23.9288	25.7218	24.2525		MNNIHDME_23036	28.1803	27.8518	27.4029	28.1706	26.9109	27.9602	27.7411	27.653	27.8674	27.7904	27.7588	27.238
MNNIHDME_00602	0	0	0	0	1.3029	0		MNNIHDME_00602	0	1.38679	0	0	1.17792	0	4.75206	1.69573	0.804582	0.773008	0.808276	0.666366		MNNIHDME_38772			26.6592	23.4105	27.7584	27.2275		MNNIHDME_47435	27.2783	26.9526	27.1762	28.6886	26.7245	27.139	28.7095	27.9735	27.3709	28.1143	27.9303	26.8958
MNNIHDME_00603	0	1.40245	0	0.993735	0	0		MNNIHDME_00603	0	1.38679	2.20412	0	0	1.01628	1.90082	0.847867	0.804582	0	0	1.33273		MNNIHDME_49111				23.5763	23.524	24.171		MNNIHDME_50057	25.8949	25.042	25.6529	27.8155	24.914	26.7456	27.7222	25.1088	25.588	27.3702	27.3395	25.1486
MNNIHDME_00604	0	0	0	1.98747	3.25726	3.51053		MNNIHDME_00604	0	1.38679	0	0	1.17792	0	0.950411	0	4.02291	0.773008	0	1.33273		MNNIHDME_28213	26.4947	26.74	26.8366	25.1203	23.1575	24.3605		MNNIHDME_69376	26.5825	25.7584	26.6503	26.4004	26.6872	25.97	27.5627	27.0711	26.5931	27.5201	26.9902	25.4943
MNNIHDME_00605	0	0	0	0.993735	0.651452	0.702106		MNNIHDME_00605	0	0	0	0	0	1.01628	0	0	0.804582	0	0	1.33273		MNNIHDME_50955	21.4154	22.4595	20.2322	23.5299	22.1139	23.673		MNNIHDME_52000	23.4249					24.5089	25.8482	24.8342	22.2794	24.8801
MNNIHDME_00606	0	0	1.17769	0	0.651452	0.702106		MNNIHDME_00606	0	1.38679	1.10206	2.38345	0	1.01628	0.950411	0	0	0	0.808276	0		MNNIHDME_79861		21.9136	23.3262	23.9332	23.8275	23.3302		MNNIHDME_147355	27.3447	26.7309	27.568	26.6433	26.3668	27.5192	28.3271	26.7151	27.5318	29.0586	28.3442	27.3247
MNNIHDME_00607	0	0	0	0.993735	1.3029	0.702106		MNNIHDME_00607	1.3219	0	2.20412	0	0	3.04883	0	0.847867	2.41374	0.773008	3.2331	0.666366		MNNIHDME_34486	23.909	21.1331	23.3125	23.7335	25.1068	23.5001		MNNIHDME_86930	28.4593	27.8625	28.7501	30.1002	25.8899	28.8019	30.325	28.6159	28.0292	29.659	29.5092	27.9736
MNNIHDME_00608	1.0652	0	0	0	1.3029	0		MNNIHDME_00608	0	2.77357	0	1.19172	0	0	1.90082	0	1.60916	0.773008	3.2331	0		MNNIHDME_59455	23.1023	25.0195	24.9998	23.7471	22.1323	24.365		MNNIHDME_98496	27.8794	27.0735	27.0105	29.0753	26.8173	28.1566	29.0063	27.9393	26.7084	28.0209	28.4499	27.0874
MNNIHDME_00609	0	0	0	0	4.56016	1.40421		MNNIHDME_00609	0	4.16036	4.40823	2.38345	2.35584	4.06511	2.85123	4.23934	0.804582	0	4.04138	0		MNNIHDME_62910	23.3916	25.4347	25.9104		23.2575	25.4889		MNNIHDME_66967	26.9877	25.9686	26.7027	27.8765	25.9945	26.6174	27.9359	26.6915	26.5513	28.4763	28.1526	26.853
MNNIHDME_00610	1.0652	0	1.17769	0.993735	0.651452	2.10632		MNNIHDME_00610	0	2.77357	1.10206	0	7.06751	3.04883	2.85123	0.847867	0	2.31902	0.808276	0.666366		MNNIHDME_29605	22.1154	22.4128	23.6187	25.3138	23.6071	24.3386		MNNIHDME_44887	27.7146	26.7464	27.6487	27.814	26.5025	27.0448	27.8344	27.5673	26.9099	28.329	27.5731	27.0405
MNNIHDME_00611	0	0	1.17769	19.8747	21.4979	9.12737		MNNIHDME_00611	1.3219	8.32071	3.30617	9.53379	23.5584	2.03256	5.70247	5.0872	1.60916	0.773008	2.42483	0.666366		MNNIHDME_02789	23.8537	23.736	23.8619		23.1512			MNNIHDME_45982	26.6891	26.3078	27.0434	26.7716	26.5213	26.8281	26.0951	25.9387	25.6331	27.3444	26.9051	26.8736
MNNIHDME_00612	0	0	1.17769	12.9186	11.0747	7.02106		MNNIHDME_00612	1.3219	1.38679	2.20412	11.9172	25.9142	2.03256	2.85123	1.69573	1.60916	1.54602	1.61655	0.666366		MNNIHDME_15318	21.6624		22.1636	24.1331	23.4432	23.6993		MNNIHDME_09224	28.5243	26.0679	28.345	28.8983	27.4873	28.6366	29.333	28.134	27.7347	29.7277	29.4841	28.0775
MNNIHDME_00613	2.13041	0	0	13.9123	2.60581	4.21263		MNNIHDME_00613	1.3219	1.38679	0	1.19172	7.06751	3.04883	1.90082	3.39147	4.02291	0.773008	0.808276	0.666366		MNNIHDME_15434			23.6026	24.4242	23.8666	24.4785		MNNIHDME_14643	27.8071	26.6562	26.9887	26.9109	26.3741	27.5445	26.7844	26.103	26.8933	26.4744	26.6953	27.1087
MNNIHDME_00614	0	0	1.17769	11.9248	5.86307	4.91474		MNNIHDME_00614	0	1.38679	0	2.38345	16.4909	4.06511	0	1.69573	0	4.63805	2.42483	1.9991		MNNIHDME_15532	26.4665	26.7757		22.4933	21.8918	24.4828		MNNIHDME_48700	27.4274	27.3504	27.7058	26.689	27.5377	26.9017	26.4523	27.2146	27.1607	26.8985	26.6111	28.1013
MNNIHDME_00615	0	0	0	8.94361	4.56016	9.82948		MNNIHDME_00615	6.6095	8.32071	1.10206	7.15034	9.42334	1.01628	0	2.5436	4.02291	3.09203	0.808276	0		MNNIHDME_15536				24.105	23.6819	22.7991		MNNIHDME_65713	30.6078	30.7175	29.8286	30.2614	30.5482	30.1357	30.8908	31.0415	30.4418	30.8374	30.5074	29.7488
MNNIHDME_00616	0	0	0	3.97494	1.3029	0.702106		MNNIHDME_00616	0	4.16036	0	4.76689	14.135	4.06511	0	0	1.60916	0	0	0		MNNIHDME_15782		22.9058		23.7188	23.5363	23.1187		MNNIHDME_12587	27.3447	26.7309	27.568	26.6433	26.3668	27.5192	28.3271	26.7151	27.5318	29.0586	28.3442	27.3247
MNNIHDME_00617	0	0	0	28.8183	11.0747	22.4674		MNNIHDME_00617	6.6095	18.0282	11.0206	20.2593	71.853	22.3581	3.80164	5.93507	10.4596	11.5951	7.27448	6.66366		MNNIHDME_45891	23.8278	22.4574	22.9133	23.6452	23.2135	23.7674		MNNIHDME_113202	26.8015	25.6209	27.2728	28.3754	25.3621	26.599	27.9078	26.2151	25.8988	27.9062	27.1266	26.3778
MNNIHDME_00618	0	0	0	0	0	0		MNNIHDME_00618	1.3219	1.38679	0	0	3.53375	0	0	0	0	0	0	1.33273		MNNIHDME_45915	23.6254	22.817	24.0047	26.5116	23.1525	23.5195		MNNIHDME_137904	27.718	27.1964	27.5583	27.9306	27.2531	27.7831	27.671	27.2836	27.6729	27.9711	27.5606	27.8611
MNNIHDME_00619	0	0	0	0	0	1.40421		MNNIHDME_00619	1.3219	1.38679	1.10206	0	0	1.01628	0	1.69573	1.60916	0	1.61655	0.666366		MNNIHDME_56240			22.2476	23.5642	23.769	22.9088		MNNIHDME_43435	24.5705	23.1487	26.2773	26.066	23.1382	26.7309	26.1839	23.6462	25.7143	26.7938	26.0362	27.2385
MNNIHDME_00620	0	0	0	0	0	0		MNNIHDME_00620	1.3219	0	1.10206	0	2.35584	1.01628	0	0	0.804582	0.773008	0.808276	0.666366		MNNIHDME_15076	20.9901		22.1319	22.4641	22.6383	22.4775		MNNIHDME_44932	26.8096	26.3959	26.9163	26.6541	26.3248	26.8623	26.094	25.8654	26.0045	27.0786	26.2594	27.1884
MNNIHDME_00621	0	1.40245	0	0	0	0.702106		MNNIHDME_00621	1.3219	0	0	0	0	0	1.90082	0	0	0	0	3.33183		MNNIHDME_14976	26.5485	27.3173	27.3114	26.4791	26.1971	26.664		MNNIHDME_15729	28.7789	28.7223	27.9123	28.8159	29.4611	27.7903	29.2244	29.5013	28.295	29.7988	30.1939	27.9967
MNNIHDME_00622	0	0	0	0	0	0		MNNIHDME_00622	1.3219	1.38679	0	0	1.17792	0	0	0.847867	0	0	0	0.666366		MNNIHDME_14923	21.723			23.8589	23.5474	23.7977		MNNIHDME_65144	25.3204	24.322	25.0057	27.7268	23.1825	25.9992	26.9565	24.6513	24.7924	27.2036	26.4018	25.2923
MNNIHDME_00623	0	1.40245	0	1.98747	0.651452	0.702106		MNNIHDME_00623	0	1.38679	0	1.19172	3.53375	0	0.950411	3.39147	0	0.773008	0	3.9982		MNNIHDME_14737	21.2376	22.7533	22.6717	23.8734	24.1556	24.1442		MNNIHDME_72948	26.0511	26.1069	26.6157	26.6374	25.7283	26.5531	26.7706	25.9172	25.7009	26.6398	25.676	25.8102
MNNIHDME_00624	1.0652	0	0	0	1.3029	0.702106		MNNIHDME_00624	1.3219	1.38679	2.20412	1.19172	0	2.03256	2.85123	0	2.41374	1.54602	2.42483	3.33183		MNNIHDME_14717	22.6164	22.3002	23.1069	23.9612	24.0748	24.1879		MNNIHDME_56697	27.6945	26.758	27.5644	29.543	27.5727	26.5563	31.369	26.7268	26.7281	26.013	25.8791	28.5861
MNNIHDME_00625	3.19561	1.40245	0	5.96241	4.56016	3.51053		MNNIHDME_00625	9.2533	15.2546	15.4288	3.57517	7.06751	7.11394	4.75206	3.39147	12.0687	13.1411	9.69931	19.3246		MNNIHDME_14444	25.9937	26.5284	24.9896	26.7618	26.6783	26.3737		MNNIHDME_129772	27.5812	26.4584	27.1573	28.4912	28.0394	27.6386	28.533	28.0849	27.993	27.4813	27.7577	26.75
MNNIHDME_00626	0	0	0	0.993735	0	0		MNNIHDME_00626	2.6438	0	1.10206	0	3.53375	2.03256	1.90082	0.847867	0	0	0.808276	1.9991		MNNIHDME_13852	23.9683	23.8052		25.2526	21.3094	24.6305		MNNIHDME_31831							23.7216	23.321	22.024
MNNIHDME_00627	0	0	0	0.993735	0.651452	0		MNNIHDME_00627	0	4.16036	1.10206	2.38345	0	1.01628	0	1.69573	5.63207	0.773008	2.42483	1.33273		MNNIHDME_13880	23.8278	22.4574	22.9133	23.5652	23.2135	23.7674		MNNIHDME_137664					24.5969			25.9325
MNNIHDME_00628	0	0	0	1.98747	1.3029	0.702106		MNNIHDME_00628	2.6438	1.38679	0	2.38345	2.35584	1.01628	0	0	1.60916	1.54602	0	1.9991		MNNIHDME_13888	24.0411	23.196	22.5029	23.1039	24.6692	22.8785		MNNIHDME_29267	28.1308	26.9404	27.3489	28.2459	27.5116	26.4366	28.5025	27.9853	27.5763	28.5108	28.2074	27.1433
MNNIHDME_00629	0	0	0	0	0	1.40421		MNNIHDME_00629	0	0	2.20412	1.19172	0	0	0	2.5436	2.41374	0.773008	1.61655	2.66547		MNNIHDME_14132	25.394	24.116	24.9709	26.4201	26.5453	26.1461		MNNIHDME_19278	26.1654	25.6936	25.5152	25.6126	25.7708	25.6075	24.5206	25.7428	23.7198	26.4766	26.0152	24.7014
MNNIHDME_00630	0	0	0	0	1.3029	3.51053		MNNIHDME_00630	1.3219	2.77357	3.30617	3.57517	1.17792	0	5.70247	4.23934	0	5.41106	2.42483	2.66547		MNNIHDME_14198	25.3519	25.635	24.8821	26.0139	26.2516	25.8451		MNNIHDME_14904	26.1693	25.9542	26.6674	26.4688	25.4145	26.2285	25.6653	25.7445	25.6057	26.9961	26.5507	25.9484
MNNIHDME_00631	0	0	0	1.98747	0	0.702106		MNNIHDME_00631	3.9657	4.16036	3.30617	0	1.17792	1.01628	0	5.93507	3.21833	1.54602	6.46621	2.66547		MNNIHDME_22665	21.2084			23.0424	23.0727	22.247		MNNIHDME_25512	27.7146	26.7464	27.6487	27.814	26.5025	27.0448	27.8344	27.5673	26.9099	28.329	27.5731	27.0405
MNNIHDME_00632	0	0	1.17769	0.993735	0.651452	2.10632		MNNIHDME_00632	3.9657	2.77357	1.10206	0	0	1.01628	0	0	0.804582	0.773008	2.42483	1.33273		MNNIHDME_23041	23.5852	23.6999	23.9546	24.1567	24.7844	24.4908		MNNIHDME_37100	24.9534		24.0565	28.2848	23.8166	26.2362	28.0205	26.6182	26.6968	29.023	28.7074	26.17
MNNIHDME_00633	0	0	1.17769	1.98747	0	0		MNNIHDME_00633	3.9657	5.54714	4.40823	1.19172	1.17792	7.11394	1.90082	1.69573	1.60916	1.54602	1.61655	0.666366		MNNIHDME_25163	23.3541			22.8932	23.1812	22.7252		MNNIHDME_70546	26.4607	24.9665	26.8678	26.9137	26.2902	26.9722	25.8941	24.7073	24.5093	27.064	26.791	26.5982
MNNIHDME_00634	0	0	0	0	0.651452	2.10632		MNNIHDME_00634	3.9657	1.38679	8.81647	0	1.17792	3.04883	7.60329	4.23934	0.804582	0	0	2.66547		MNNIHDME_25468	23.5458		23.4597	23.7465	22.693	23.7123		MNNIHDME_127421	28.1665	28.3862	28.0353	29.5454	29.0879	29.0662	29.9971	30.0582	28.8783	29.4107	29.0143	27.6649
MNNIHDME_00635	0	0	0	0.993735	0.651452	0		MNNIHDME_00635	3.9657	4.16036	6.61235	1.19172	5.88959	16.2604	17.1074	7.63081	4.02291	0.773008	1.61655	0.666366		MNNIHDME_25568	22.425	21.5042	21.6296	22.6869	23.1683	22.6379		MNNIHDME_53734			22.0432	22.8898	22.6223		22.006	24.1557
MNNIHDME_00636	0	0	0	0.993735	0	0		MNNIHDME_00636	0	0	0	0	0	0	0.950411	0.847867	0	1.54602	0	0		MNNIHDME_26893	21.4785	22.676	22.5824					MNNIHDME_15364	25.7423	26.1648	26.3919	26.2284	25.8946	26.2541	25.8089	25.8984	26.091	26.3804	25.8472	26.537
MNNIHDME_00637	0	0	0	1.98747	1.3029	0.702106		MNNIHDME_00637	0	0	3.30617	2.38345	1.17792	1.01628	5.70247	10.1744	0.804582	3.09203	1.61655	1.33273		MNNIHDME_27008	24.6659	24.6067	24.6845					MNNIHDME_15584	27.8641	27.0379	27.1856	27.9712	26.9384	27.8254	27.9789	26.1666	26.7822	28.3493	28.4234	27.5551
MNNIHDME_00638	0	0	0	0	0.651452	0.702106		MNNIHDME_00638	2.6438	2.77357	3.30617	1.19172	0	1.01628	0.950411	0	2.41374	0	1.61655	1.33273		MNNIHDME_49551	20.6884	20.1488	20.6499	21.2961	21.3395			MNNIHDME_14132	28.0795	26.9048	28.1552	27.529	27.7794	28.2331	27.9902	27.3012	28.035	28.2503	27.5911	28.5935
MNNIHDME_00639	0	0	0	0.993735	0	0.702106		MNNIHDME_00639	1.3219	0	3.30617	2.38345	0	2.03256	3.80164	0.847867	5.63207	0	4.04138	0.666366		MNNIHDME_37122	23.2373	23.5028	23.0662					MNNIHDME_80110	27.5375	26.6006	26.7597	27.5104	26.9828	26.7273	27.7056	28.007	27.0994	27.1694	26.7586	26.1142
MNNIHDME_00640	0	0	0	1.98747	0	0.702106		MNNIHDME_00640	0	0	0	0	0	0	1.90082	1.69573	0.804582	1.54602	0	0		MNNIHDME_37290	26.0808	26.4381	27.4431	25.1552	25.7854	25.4771		MNNIHDME_79826	24.7602	24.4088	25.6321	25.719	22.9754	26.0062	25.711	24.3007	25.1977	25.9582	25.3769	26.546
MNNIHDME_00641	0	0	0	1.98747	0	0		MNNIHDME_00641	0	0	0	0	2.35584	0	0	0	0	0.773008	0	0.666366		MNNIHDME_39838	22.9004	22.6514	23.0265					MNNIHDME_33182	27.2925	27.1396	27.2367	27.1176	26.7704	26.8043	27.1364	26.9967	27.2328	27.5194	27.5283	27.8609
MNNIHDME_00642	1.0652	1.40245	1.17769	1.98747	1.95436	2.80842		MNNIHDME_00642	5.2876	18.0282	6.61235	3.57517	4.71167	5.08139	1.90082	4.23934	5.63207	5.41106	8.08276	5.9973		MNNIHDME_39783	27.1217	26.7607	27.7671	22.4383	23.7605			MNNIHDME_34107	29.289	28.3975	29.1204	27.2433	28.2291	28.5688	28.0419	28.0454	28.3158	28.5546	29.2812	28.6744
MNNIHDME_00643	0	0	0	0.993735	1.3029	2.80842		MNNIHDME_00643	1.3219	8.32071	2.20412	2.38345	3.53375	3.04883	3.80164	1.69573	5.63207	6.95707	4.84966	5.9973		MNNIHDME_38745	22.5499		21.4024	22.1274	22.6626	21.3986		MNNIHDME_34399	27.6227	26.7952	27.5134	27.3107	27.093	27.2462	27.5484	27.2432	26.4766	27.8691	27.7736	27.0704
MNNIHDME_00644	0	0	0	0	0	0		MNNIHDME_00644	0	0	0	0	0	2.03256	0	0	0	0.773008	0	0.666366		MNNIHDME_38829	22.6768	22.2994	22.9724	24.7473	24.8029	24.1405		MNNIHDME_109813	25.4468	25.2477	25.7564	26.9932	25.5032	26.3419	26.7614	26.5077	26.0399	27.0885	25.8453	24.8359
MNNIHDME_00645	0	2.80489	0	0.993735	3.90871	6.31895		MNNIHDME_00645	6.6095	6.93393	5.51029	1.19172	3.53375	0	0.950411	2.5436	13.6779	5.41106	5.65793	4.66456		MNNIHDME_44511	22.9996	23.7642	24.2177					MNNIHDME_98499	26.9718	26.8661	26.8927	28.97	26.1749	27.4156	28.597	27.4358	25.8792	28.5474	27.9059	26.365
MNNIHDME_00646	0	0	0	0.993735	0.651452	0.702106		MNNIHDME_00646	1.3219	6.93393	2.20412	5.95862	1.17792	3.04883	0	2.5436	1.60916	3.09203	1.61655	3.9982		MNNIHDME_44432	22.1313	22.6454	23.4596					MNNIHDME_123339	26.0531	24.4059	25.2161	27.5175	25.7525	26.9452	28.4926	26.8926	26.9744	28.1366	28.5635	26.8795
MNNIHDME_00647	0	0	1.17769	0.993735	2.60581	4.91474		MNNIHDME_00647	6.6095	6.93393	2.20412	5.95862	5.88959	1.01628	4.75206	2.5436	2.41374	4.63805	3.2331	3.9982		MNNIHDME_50452	24.5241	23.8394	23.9176					MNNIHDME_40245				26.3488		24.7621	26.6377		22.4496	25.4936	26.0438
MNNIHDME_00648	0	0	0	0	0	0		MNNIHDME_00648	2.6438	0	1.10206	2.38345	0	0	0	1.69573	0	1.54602	2.42483	0.666366		MNNIHDME_50586	22.7776	23.9032	23.6665					MNNIHDME_34807	26.971	26.8107	26.7441	26.8556	26.7226	28.1579	26.945	26.1805	26.7168	27.1615	26.8869	27.3209
MNNIHDME_00649	0	0	0	0	0	0		MNNIHDME_00649	0	0	0	0	1.17792	0	0	0.847867	0	0.773008	0	0		MNNIHDME_76963	24.6929	23.3687	24.1507	21.2299	23.216	23.1289		MNNIHDME_15225	26.7822	25.9451	26.8726	27.2743	26.4014	27.7435	27.3338	26.2045	27.0119	27.1536	26.7039	27.9908
MNNIHDME_00650	0	0	0	0	0	0		MNNIHDME_00650	0	0	1.10206	1.19172	1.17792	0	0	0	0	0	0	0		MNNIHDME_76956	21.5616	23.939	24.3733		22.2472	22.2797		MNNIHDME_15537	26.2483	27.0949	27.1938	25.7327	26.6509	26.4929	25.3382	25.8656	25.3372	26.1586	25.2283	26.7695
MNNIHDME_00651	0	0	0	0	0	0		MNNIHDME_00651	0	1.38679	0	0	0	0	0	0	0	0	0	0		MNNIHDME_47324	24.9826	23.9312	23.9202		22.6848			MNNIHDME_25068	27.7527	26.8123	27.9389	26.7912	26.947	27.4076	27.0044	27.5232	27.0202	27.8188	27.0573	27.7259
MNNIHDME_00652	0	0	0	0	0	0		MNNIHDME_00652	1.3219	0	0	0	0	0	0	0	0	0	0	0		MNNIHDME_47287	23.6551	24.0461	24.0788					MNNIHDME_37132	26.1087	24.8108	26.307	27.1866	25.7482	26.1833	27.442	26.9589	26.1491	26.7567	26.9775	25.7299
MNNIHDME_00653	0	0	0	0	0	0		MNNIHDME_00653	0	0	1.10206	0	0	0	0	0.847867	0	0	0	0		MNNIHDME_48688	22.952	22.8705	22.761	23.4229	23.7098	23.3102		MNNIHDME_67016	27.5429	27.1568	27.3577	26.7605	27.1798	26.6202	26.5449	27.3585	27.1118	27.3764	26.7087	27.126
MNNIHDME_00654	0	0	0	0	0	0		MNNIHDME_00654	0	0	0	0	0	0	0	0	0	0	0.808276	0		MNNIHDME_48539	21.9419	21.1045	22.187	22.2137	21.3588	21.9024		MNNIHDME_116652	27.0614	24.8559	26.1403	27.3731	25.3639	26.7568	27.6663	25.1077	24.7267	28.0025	27.5662	27.0303
MNNIHDME_00655	0	0	0	1.98747	2.60581	0.702106		MNNIHDME_00655	5.2876	1.38679	2.20412	1.19172	2.35584	2.03256	0.950411	2.5436	1.60916	3.09203	0.808276	1.9991		MNNIHDME_50137	24.8948	24.5167	24.7462	24.3586	23.6938	23.9258		MNNIHDME_109210	27.4234	26.8471	27.1968	28.3165	26.8979	27.315	28.2585	27.7057	27.4591	27.7492	27.4121	26.9289
MNNIHDME_00656	0	1.40245	0	1.98747	1.3029	2.10632		MNNIHDME_00656	0	0	3.30617	0	2.35584	5.08139	0.950411	2.5436	2.41374	0	0.808276	0		MNNIHDME_50067	25.4423		24.7079	25.5685	25.0707	24.9299		MNNIHDME_104358	23.9562	23.5365	26.0443	25.0182	22.9754	26.0083	25.4891	23.4964	25.2644	25.4609	25.4382	26.4973
MNNIHDME_00657	3.19561	2.80489	1.17769	14.906	4.56016	4.91474		MNNIHDME_00657	0	2.77357	3.30617	4.76689	0	2.03256	2.85123	1.69573	3.21833	3.09203	4.84966	5.33093		MNNIHDME_74054	24.0775	24.0442	24.2287	22.3143	22.5772			MNNIHDME_14285	25.9816	25.6415	25.908	26.5601	25.2105	26.463	26.7179	25.6861	25.1367	26.6419	26.8542	25.3058
MNNIHDME_00658	2.13041	1.40245	0	15.8998	6.51452	12.6379		MNNIHDME_00658	2.6438	2.77357	7.71441	0	0	11.1791	8.5537	6.78294	7.24123	2.31902	12.9324	7.9964		MNNIHDME_56657	26.3512	26.7409	26.9554	22.5906	23.629	21.7933		MNNIHDME_51663	28.0888	28.3603	28.426	27.0274	28.0946	28.2372	27.7431	27.7993	27.7251	28.077	26.5557	27.7361
MNNIHDME_00659	14.9129	18.2318	14.1323	86.4549	42.9958	35.8074		MNNIHDME_00659	13.219	27.7357	24.2453	20.2593	25.9142	50.8139	30.4132	21.1967	38.6199	49.4725	53.3462	47.312		MNNIHDME_52837	23.4921	22.2387	22.553		19.099			MNNIHDME_75092	23.9292	23.1952	24.598	24.0051	24.3906	25.0231	25.4017	25.7882	24.3611	22.9092		23.7577
MNNIHDME_00660	2.13041	2.80489	4.71076	17.8872	10.4232	7.02106		MNNIHDME_00660	1.3219	4.16036	2.20412	3.57517	0	2.03256	5.70247	10.1744	12.0687	6.95707	9.69931	5.33093		MNNIHDME_58373	25.7611	25.9636	27.2723	25.3624	25.1713	23.7478		MNNIHDME_32634	24.8767	25.8563	26.6188	28.2702	25.8518	26.8659	27.677	27.2728	26.3191	27.8753	27.3997	26.3109
MNNIHDME_00661	4.26082	2.80489	3.53307	22.8559	5.21162	6.31895		MNNIHDME_00661	1.3219	5.54714	4.40823	1.19172	2.35584	12.1953	3.80164	9.32654	0.804582	6.18406	10.5076	7.33003		MNNIHDME_58395	22.9716	22.9012	23.0707					MNNIHDME_43339	27.2319	26.2915	27.4095	26.9259	26.5002	27.8212	26.2128	27.0264	27.441	27.9834	27.2823	27.7543
MNNIHDME_00662	1.0652	1.40245	1.17769	12.9186	7.16597	10.5316		MNNIHDME_00662	5.2876	11.0943	4.40823	1.19172	0	5.08139	2.85123	0.847867	6.43665	4.63805	7.27448	7.33003		MNNIHDME_61426	25.4574			26.8229	27.1727	26.5406		MNNIHDME_15330	28.1548	27.9842	28.5238	28.1139	28.4424	27.8713	28.1368	28.4172	27.1614	29.3268	28.4753	27.6294
MNNIHDME_00663	2.13041	1.40245	2.35538	20.8684	11.0747	13.34		MNNIHDME_00663	1.3219	6.93393	2.20412	0	0	1.01628	5.70247	9.32654	4.02291	6.18406	5.65793	11.3282		MNNIHDME_69404	23.6849	23.8463	23.2813					MNNIHDME_56293	27.2216	26.5902	27.023	26.537	26.9708	26.8815	26.3604	26.7155	27.0267	27.208	26.922	27.4
MNNIHDME_00664	3.19561	1.40245	1.17769	19.8747	11.0747	11.9358		MNNIHDME_00664	5.2876	4.16036	1.10206	0	4.71167	0	1.90082	0	2.41374	6.95707	0.808276	3.33183		MNNIHDME_96778	23.9531	21.8551	24.2445	23.0065	22.1524	22.5456		MNNIHDME_23064	29.6693	29.2368	29.4467	29.2747	29.08	29.1162	29.3672	29.363	29.5971	29.6238	29.6218	29.1949
MNNIHDME_00665	0	0	0	4.96867	6.51452	6.31895		MNNIHDME_00665	0	0	1.10206	0	0	0	1.90082	1.69573	0	0	0.808276	0		MNNIHDME_70621	23.3196			22.2495	21.6989	22.9293		MNNIHDME_67084	25.5473	24.6315	25.7883	24.8501	25.3498	27.7562	24.7462	24.1933	25.6347	25.1037	25.692	26.5373
MNNIHDME_00666	1.0652	4.20734	1.17769	19.8747	14.3319	11.2337		MNNIHDME_00666	1.3219	0	0	2.38345	2.35584	0	0.950411	1.69573	1.60916	1.54602	0.808276	5.33093		MNNIHDME_72056	22.696	22.7692	22.9964					MNNIHDME_112191	27.9004	27.5309	27.3247	28.0398	27.551	27.5075	28.221	27.6786	27.4015	28.7255	28.4071	27.9244
MNNIHDME_00667	3.19561	7.01223	1.17769	21.8622	21.4979	18.9569		MNNIHDME_00667	1.3219	2.77357	0	1.19172	0	4.06511	0	0	0.804582	2.31902	0.808276	5.9973		MNNIHDME_76545	23.308	23.2644	23.0755		24.5426			MNNIHDME_15282	26.2737	26.2858	26.8989	25.3705	26.4914	25.9802	25.1933	26.0189	25.7693	25.9316	25.5417	26.6976
MNNIHDME_00668	9.58684	8.41468	9.42153	49.6867	43.6473	45.6369		MNNIHDME_00668	0	2.77357	0	0	2.35584	5.08139	1.90082	0	3.21833	3.86504	3.2331	5.33093		MNNIHDME_80090	23.2637	22.6647	23.5949	22.7622	22.1222	22.4951		MNNIHDME_15663	26.0963	25.7021	26.9181	27.4514	26.0002	26.9309	27.0292	25.9546	26.806	27.9624	26.9841	28.3323
MNNIHDME_00669	15.9781	21.0367	12.9546	120.242	98.3692	104.614		MNNIHDME_00669	0	1.38679	4.40823	0	1.17792	9.1465	0.950411	5.0872	4.02291	4.63805	3.2331	15.3264		MNNIHDME_84322	24.0953		23.2336	24.2878	25.8904	25.5201		MNNIHDME_34090	24.7295	24.1764	24.0151	27.0963	24.1474	26.7144	26.1817	23.6621	26.6351	27.3384	26.9885	27.4642
MNNIHDME_00670	11.7173	7.01223	4.71076	103.348	87.946	78.6358		MNNIHDME_00670	0	0	2.20412	1.19172	0	8.13022	0.950411	0.847867	7.24123	10.0491	2.42483	15.9928		MNNIHDME_118211	22.7336	23.0132	22.7916	23.1025	23.846			MNNIHDME_25664	26.3688	25.1494	25.894	26.021	25.8894	26.2701	24.9818	25.6657	26.2554	26.4295	26.6104	26.152
MNNIHDME_00671	13.8477	29.4514	12.9546	168.935	126.382	123.571		MNNIHDME_00671	1.3219	1.38679	2.20412	2.38345	1.17792	6.09767	3.80164	1.69573	8.04582	4.63805	4.84966	21.3237		MNNIHDME_89509	23.847	24.2897	24.4409					MNNIHDME_25013	27.6366	26.8282	27.6487	27.8137	26.3275	26.935	27.5195	27.4924	26.7308	28.2824	27.2823	27.051
MNNIHDME_00672	31.9561	26.6465	14.1323	279.24	181.104	192.377		MNNIHDME_00672	2.6438	1.38679	8.81647	8.34206	4.71167	10.1628	6.65288	0.847867	3.21833	12.3681	13.7407	21.9901		MNNIHDME_110167	23.6706	24.2938	24.6813		21.734			MNNIHDME_25476	26.6987	26.176	26.9438	27.1264	26.1198	26.3242	27.2869	27.101	25.9948	27.078	27.1295	25.135
MNNIHDME_00673	0	0	0	0.993735	0	0		MNNIHDME_00673	0	0	0	0	0	0	0	0	3.21833	0.773008	0.808276	0.666366		MNNIHDME_104798	23.2488	23.2799	23.0906					MNNIHDME_39692	25.6096	25.4664	25.7059	27.5908	26.3631	26.3703	27.6346	26.665	26.1355	27.6781	27.7326	24.6488
MNNIHDME_00674	0	0	0	0	0.651452	1.40421		MNNIHDME_00674	3.9657	4.16036	2.20412	2.38345	0	0	0.950411	3.39147	1.60916	2.31902	0	3.9982		MNNIHDME_109635	24.5458	23.9695	25.1633	23.0498	23.3543	22.8148		MNNIHDME_73838	27.8476	27.7338	27.8992	27.5328	27.2464	27.5458	27.2749	27.1915	27.4035	28.2711	27.5656	27.7324
MNNIHDME_00675	0	0	0	0	0	0.702106		MNNIHDME_00675	0	1.38679	0	1.19172	0	1.01628	0	0	1.60916	0.773008	0	0		MNNIHDME_102558	23.2153	23.651	23.7849	20.4812	22.3259			MNNIHDME_28442	27.178	27.1428	27.4029	28.2994	27.153	27.5834	28.2487	27.593	27.7958	28.1573	27.3249	27.126
MNNIHDME_00676	0	0	0	0	0	0		MNNIHDME_00676	0	0	1.10206	0	0	0	0	0	0.804582	0	0	0.666366		MNNIHDME_104346	26.3652	26.6145	26.137	27.3456	27.747	26.5386		MNNIHDME_15150	26.8208	26.423	26.9916	26.578	26.3235	26.8636	26.7387	26.596	26.4237	27.055	27.1149	27.0546
MNNIHDME_00677	0	0	0	0	0.651452	0.702106		MNNIHDME_00677	0	0	2.20412	0	0	0	0	2.5436	0.804582	0	0	0		MNNIHDME_103573	23.6323	24.4308	21.0409	23.774	23.6867	23.9023		MNNIHDME_15278	27.0098	27.0315	28.0511	25.285	27.2597	26.2222	25.4697	25.8996	27.2995	25.9014	26.0064	26.3723
MNNIHDME_00678	0	0	0	0	0	0		MNNIHDME_00678	2.6438	2.77357	0	0	0	1.01628	0.950411	0	0.804582	0	1.61655	0		MNNIHDME_112070	22.5078		22.2112	23.1113	24.2895	23.3533		MNNIHDME_15665	26.8805	26.4889	27.0512	26.368	26.4876	26.266	26.1983	26.7857	26.9524	26.5051	26.4398	26.5784
MNNIHDME_00679	0	0	0	0	0.651452	0		MNNIHDME_00679	1.3219	0	1.10206	0	0	0	0.950411	0	0.804582	1.54602	0.808276	0		MNNIHDME_105244	23.7838	24.0829	24.3483		23.1077	22.2389		MNNIHDME_14630	28.9907	28.7767	29.0454	27.9846	28.701	28.7967	28.1287	28.4261	28.7917	28.3014	28.4566	29.0151
MNNIHDME_00680	0	0	0	0	0.651452	0.702106		MNNIHDME_00680	5.2876	11.0943	2.20412	2.38345	9.42334	2.03256	1.90082	4.23934	5.63207	2.31902	4.84966	3.9982		MNNIHDME_90881	24.9345	24.9403	24.7734	25.9163	26.1004	26.2078		MNNIHDME_33523	27.2853	27.1974	26.9683	26.515	27.3884	26.8002	26.513	26.2952	26.303	26.2573	26.095	27.6193
MNNIHDME_00681	0	0	0	0	1.95436	0		MNNIHDME_00681	7.9314	4.16036	1.10206	0	3.53375	0	0	3.39147	0.804582	0.773008	2.42483	4.66456		MNNIHDME_138099	26.1689	26.5179	25.9355	22.6314	23.2545	23.7854		MNNIHDME_55585	28.2405	27.5282	28.1567	28.443	27.0083	28.134	28.9496	28.4158	27.8735	28.3138	28.5398	27.0907
MNNIHDME_00682	0	1.40245	1.17769	4.96867	6.51452	5.61685		MNNIHDME_00682	5.2876	11.0943	11.0206	2.38345	3.53375	2.03256	4.75206	12.718	8.04582	5.41106	4.04138	10.6619		MNNIHDME_102995	23.7226	23.2644	23.0755		23.666			MNNIHDME_97802	27.5713	23.7914	27.5636	26.8319	26.6188	26.7858	28.0931	28.2994	27.0574	28.2609	27.5242	27.1617
MNNIHDME_00683	0	2.80489	0	6.95614	3.25726	1.40421		MNNIHDME_00683	3.9657	2.77357	3.30617	2.38345	1.17792	3.04883	2.85123	0.847867	12.0687	2.31902	8.08276	1.9991		MNNIHDME_108332	24.1561	23.9742	24.8334		22.8468			MNNIHDME_06617	30.3536	30.1229	30.4738	30.2891	30.0763	30.526	30.1998	30.0542	29.7469	30.724	30.1908	30.3939
MNNIHDME_00684	4.26082	0	0	2.9812	0	2.80842		MNNIHDME_00684	0	5.54714	4.40823	0	0	1.01628	0	2.5436	2.41374	0.773008	1.61655	3.33183		MNNIHDME_112360	24.0721	22.4386	22.5711	23.9833	23.6874	23.529		MNNIHDME_01864	30.1312	29.1166	29.8208	30.0419	29.1138	30.1461	30.3195	29.7871	29.9031	30.9524	30.2052	30.2786
MNNIHDME_00685	38.3474	30.8538	15.31	68.5677	34.527	31.5948		MNNIHDME_00685	5.2876	6.93393	23.1432	4.76689	4.71167	11.1791	6.65288	10.1744	109.423	37.8774	29.0979	15.9928		MNNIHDME_114359	25.7697	26.4485	26.0411	23.8658	24.2337	23.93		MNNIHDME_93504	28.0331	26.1186	29.7428	27.2202	27.102	27.508	28.1715	29.379	29.0774	28.1261	27.8286	29.4577
MNNIHDME_00686	3.19561	8.41468	0	3.97494	7.16597	5.61685		MNNIHDME_00686	3.9657	0	5.51029	1.19172	1.17792	6.09767	0.950411	5.0872	11.2641	2.31902	11.3159	5.33093		MNNIHDME_115456	23.8516	24.7217	24.2792	22.3235				MNNIHDME_44384	26.3876	24.8812	26.3461	27.0597	25.6309	26.587	27.1716	26.2823	25.8038	26.6478	25.9657	25.2426
MNNIHDME_00687	9.58684	12.622	12.9546	69.5614	34.527	45.6369		MNNIHDME_00687	10.5752	5.54714	5.51029	3.57517	7.06751	0	6.65288	5.0872	38.6199	10.0491	26.6731	13.3273		MNNIHDME_121909	25.282	25.3012	20.1882	23.0366	23.423	23.0103		MNNIHDME_70543	27.0232	26.6222	27.022	25.4565	26.853	26.7572	24.5202	25.6137	25.7259	25.6385	24.3993	26.2098
MNNIHDME_00688	0	1.40245	2.35538	1.98747	2.60581	3.51053		MNNIHDME_00688	1.3219	5.54714	1.10206	0	2.35584	1.01628	4.75206	0.847867	4.82749	2.31902	8.89104	1.9991		MNNIHDME_140022	23.9231	24.3792	22.7048					MNNIHDME_34204	27.0606	26.6595	27.0959	26.1793	26.4071	26.5715	26.0677	26.093	26.1633	26.3302	26.0908	26.9152
MNNIHDME_00689	19.1737	8.41468	3.53307	41.7369	24.7552	32.2969		MNNIHDME_00689	19.8285	18.0282	20.9391	26.2179	11.7792	26.4232	14.2562	23.7403	20.9191	55.6566	56.5793	35.9838		MNNIHDME_29019				23.7221	23.8225	23.3448		MNNIHDME_31870				25.8803	23.4104	23.65	25.6568		23.8921	25.8625	25.5911	24.8651
MNNIHDME_00690	1.0652	1.40245	0	16.8935	9.77178	14.7442		MNNIHDME_00690	21.1504	12.4811	23.1432	15.4924	12.9571	9.1465	9.50411	11.0223	18.5054	37.8774	37.1807	21.3237		MNNIHDME_70544				24.426	23.9716	24.5433		MNNIHDME_40277	25.5763	25.2797	25.8157	26.6523	24.7996	26.6242	27.0478	25.8702	26.3524	26.6502	27.2654
MNNIHDME_00691	26.6301	14.0245	14.1323	87.4487	60.585	35.1053		MNNIHDME_00691	14.5409	9.7075	28.6535	16.6841	5.88959	8.13022	25.6611	20.3488	20.9191	92.761	100.226	65.9703		MNNIHDME_34103	26.0915	26.0946	25.7812	27.4915	26.3886	26.6186		MNNIHDME_34788	27.8805	27.4701	27.723	28.0646	27.1194	27.5295	28.3124	27.2932	27.6414	28.9759	28.3181	27.8641
MNNIHDME_00692	13.8477	11.2196	7.06615	44.7181	34.527	24.5737		MNNIHDME_00692	9.2533	11.0943	14.3268	25.0262	11.7792	10.1628	8.5537	11.8701	19.31	46.3805	63.8538	52.6429		MNNIHDME_11211	22.4157	23.2402	23.2247		22.1242			MNNIHDME_45955	27.7676	27.5474	27.7492	27.6039	27.4892	27.528	27.4635	26.9517	25.6402	27.9824	27.4644	27.2769
MNNIHDME_00693	23.4345	9.81712	5.88845	206.697	104.232	115.847		MNNIHDME_00693	58.1636	55.4714	72.7358	71.5034	18.8467	66.058	46.5701	61.8943	91.7223	200.982	180.246	199.244		MNNIHDME_34634	22.5125	23.5518	22.9606	23.9453	24.4242	23.4107		MNNIHDME_46027	27.2495	26.7878	27.6893	26.354	27.4874	26.9267	26.3045	26.2338	27.2435	27.3013	26.7165	27.421
MNNIHDME_00694	27.6953	26.6465	17.6654	211.666	123.776	126.379		MNNIHDME_00694	46.2665	48.5375	77.1441	50.0524	30.6259	37.6023	27.5619	67.8294	79.6536	217.988	182.67	177.92		MNNIHDME_29318	26.1257	24.7216	25.6175	25.9807	25.3644	24.8192		MNNIHDME_24890	26.759	26.0922	26.7264	25.8836	26.3566	26.6836	25.957	25.844	26.3138	27.0141	26.7389	26.8681
MNNIHDME_00695	107.586	148.659	85.9714	749.276	451.456	462.688		MNNIHDME_00695	222.079	253.782	277.719	173.992	109.546	237.809	132.107	206.032	247.811	626.909	712.091	430.473		MNNIHDME_59465	22.5937	24.7014	22.7775	23.9578	24.2359	24.5209		MNNIHDME_38594	25.3038	25.6024	27.3083	25.3941	25.5467	26.6761	26.4073	25.4004	25.353	26.1816	25.3285	26.4199
MNNIHDME_00696	0	2.80489	1.17769	2.9812	4.56016	2.80842		MNNIHDME_00696	1.3219	1.38679	4.40823	5.95862	0	0	2.85123	2.5436	3.21833	10.8221	4.84966	7.33003		MNNIHDME_34812	25.9937	25.6146	25.8926	27.666	26.6338	26.3531		MNNIHDME_49412	27.1591	26.2572	27.2962	26.1509	24.8199	26.8444	27.4487	26.4309	26.2968	27.635	25.9264	26.7639
MNNIHDME_00697	10.652	7.01223	5.88845	56.6429	44.2987	49.1474		MNNIHDME_00697	14.5409	12.4811	13.2247	11.9172	15.3129	8.13022	21.8595	11.8701	31.3787	45.6075	47.6883	31.3192		MNNIHDME_43340		21.9063	21.0017	23.0993	21.2706	24.0142		MNNIHDME_114426	28.7405	28.4509	28.9416	29.511	28.9901	28.4634	29.8258	29.8671	28.5416	29.6643	28.5311	27.3915
MNNIHDME_00698	20.2389	16.8294	12.9546	111.298	61.2365	61.0832		MNNIHDME_00698	6.6095	19.415	15.4288	13.109	7.06751	11.1791	10.4545	16.1095	19.31	55.6566	78.4028	62.6384		MNNIHDME_29292				24.6763	25.6271	25.3105		MNNIHDME_55561	29.0009	27.926	29.0096	29.9802	28.9508	28.8429	29.9622	29.7806	28.9863	30.1286	29.407	28.161
MNNIHDME_00699	13.8477	11.2196	9.42153	104.342	61.8879	53.36		MNNIHDME_00699	26.438	20.8018	27.5515	21.451	8.24543	6.09767	10.4545	22.8924	17.7008	75.7548	80.8276	47.9784		MNNIHDME_02226	23.7655	24.8351	23.8276	22.1406	23.1947			MNNIHDME_73039	27.5275	27.1136	27.8906	27.8495	27.3224	27.7872	27.5235	26.7892	27.5513	27.8384	27.9457	28.1433
MNNIHDME_00700	0	0	0	11.9248	1.95436	4.21263		MNNIHDME_00700	11.8971	13.8679	5.51029	11.9172	7.06751	5.08139	1.90082	2.5436	2.41374	1.54602	8.89104	0		MNNIHDME_15278			22.2396	23.8959	23.7358	24.185		MNNIHDME_29417	27.6227	26.4794	27.4839	27.3107	27.093	27.048	27.5484	27.1933	26.6429	27.8691	27.7736	26.9216
MNNIHDME_00701	0	0	1.17769	6.95614	1.95436	2.10632		MNNIHDME_00701	3.9657	5.54714	1.10206	0	7.06751	5.08139	0	1.69573	2.41374	1.54602	2.42483	3.9982		MNNIHDME_15601	28.6635		23.5866	23.2447	23.6644	23.041		MNNIHDME_45821	29.6308	29.4775	29.9898	29.0783	29.6256	29.2344	29.1086	29.7844	29.587	28.9803	29.4475	29.3726
MNNIHDME_00702	0	0	0	0.993735	3.25726	1.40421		MNNIHDME_00702	1.3219	0	0	1.19172	2.35584	2.03256	1.90082	2.5436	0	0.773008	0.808276	1.9991		MNNIHDME_15665				23.7685	23.434	24.0382		MNNIHDME_36324	26.2685	26.0994	26.4306	25.9078	26.4115	26.1854	25.8927	26.1625	25.9697	26.3613	26.3277	26.8452
MNNIHDME_00703	0	0	0	3.97494	1.3029	2.10632		MNNIHDME_00703	5.2876	0	0	0	3.53375	1.01628	0	0	4.82749	3.09203	0	0		MNNIHDME_15806	23.8063	22.985		24.6993	24.44	24.2595		MNNIHDME_81355	27.0143	26.672	27.139	25.9046	25.2667	27.0468	25.8158	26.7454	26.3723	27.0668	27.086	26.7804
MNNIHDME_00704	0	2.80489	3.53307	16.8935	3.90871	11.2337		MNNIHDME_00704	5.2876	16.6414	4.40823	5.95862	10.6013	4.06511	5.70247	3.39147	7.24123	10.8221	6.46621	5.33093		MNNIHDME_46036	23.2409	22.3347		22.5523	23.9052	24.5174		MNNIHDME_49406	26.7897	26.0043	26.5724	26.9406	25.6677	27.285	27.0058	25.948	26.5648	27.2043	26.8808	26.9527
MNNIHDME_00705	1.0652	0	0	6.95614	2.60581	5.61685		MNNIHDME_00705	6.6095	2.77357	2.20412	2.38345	3.53375	1.01628	3.80164	3.39147	7.24123	3.86504	4.84966	4.66456		MNNIHDME_15117	22.8848	22.7559	23.4239	22.625	22.9515	23.1101		MNNIHDME_32120	25.1833	25.5116	24.6806	25.7136	25.2545	25.8731	25.6505	26.6685	25.4762	26.5989	24.7551	24.1913
MNNIHDME_00706	0	0	1.17769	6.95614	1.3029	4.91474		MNNIHDME_00706	1.3219	8.32071	2.20412	2.38345	3.53375	1.01628	2.85123	2.5436	4.02291	0	1.61655	2.66547		MNNIHDME_15113	24.9759		24.7303	25.3416	24.5747	25.1517		MNNIHDME_64129			24.8766	25.1478			26.2551	21.7453	24.473	25.9003	25.2929	25.5677
MNNIHDME_00707	0	0	0	0	0	0		MNNIHDME_00707	0	0	0	1.19172	2.35584	0	0	2.5436	1.60916	0	0	0		MNNIHDME_14917	22.1019	22.6763	23.1211	22.6959	22.181	22.7856		MNNIHDME_15563	26.4686	25.0932	26.3549	26.0712	25.7651	26.8886	26.2803	25.0048	26.3315	26.5642	26.529	26.7241
MNNIHDME_00708	0	0	0	1.98747	0.651452	1.40421		MNNIHDME_00708	0	2.77357	2.20412	3.57517	2.35584	0	1.90082	1.69573	5.63207	1.54602	0.808276	1.9991		MNNIHDME_14639	21.1439			23.8529	23.7815	23.6828		MNNIHDME_45901	28.053	27.1697	27.4811	26.3769	27.368	27.6802	26.9826	27.7059	27.3644	27.7738	26.7684	27.4894
MNNIHDME_00709	0	2.80489	1.17769	3.97494	1.3029	0.702106		MNNIHDME_00709	3.9657	8.32071	6.61235	1.19172	5.88959	3.04883	4.75206	4.23934	3.21833	0.773008	1.61655	3.33183		MNNIHDME_14470	22.6477		21.5728	24.5409	24.9298	24.867		MNNIHDME_47338	27.4652	26.6626	27.1362	27.3026	27.0435	27.1626	27.8255	27.6109	27.296	27.7726	27.3715	26.9572
MNNIHDME_00710	0	0	0	4.96867	8.46888	10.5316		MNNIHDME_00710	0	0	3.30617	2.38345	3.53375	1.01628	0	2.5436	4.02291	0.773008	1.61655	0.666366		MNNIHDME_14452	21.9037	21.5612	22.2711	23.1386	23.2142	23.5504		MNNIHDME_49403	28.5967	27.7842	28.4493	28.4634	27.83	27.5499	28.5932	28.1026	27.1536	28.534	28.0194	26.9762
MNNIHDME_00711	0	0	0	0	0	4.21263		MNNIHDME_00711	1.3219	0	0	1.19172	2.35584	1.01628	0	0	0	0	1.61655	0		MNNIHDME_13911	25.4916	25.1701	24.7679	26.8932	27.4231	26.764		MNNIHDME_99917	28.8834	28.5372	28.733	29.0136	26.7808	28.7833	28.7854	28.6856	27.5733	29.5984	29.1909	29.1622
MNNIHDME_00712	0	0	0	0.993735	1.3029	1.40421		MNNIHDME_00712	0	0	0	0	1.17792	0	0.950411	0.847867	0.804582	1.54602	0	0		MNNIHDME_13930	23.8837	23.4826	23.2939	23.3224	23.8608	23.5454		MNNIHDME_21269	27.5056		27.2162	26.3848	24.6238	25.9717	24.6485	28.8475			25.8592	22.9181
MNNIHDME_00713	0	0	0	0	0	1.40421		MNNIHDME_00713	0	0	0	0	0	0	0	0	0	0.773008	0	0		MNNIHDME_14172		23.9809	23.8381	23.8074	24.2884	23.7062		MNNIHDME_73021	27.6643	26.7493	27.6704	26.7789	26.1722	27.4146	27.7504	27.1044	26.8645	27.8282	26.9026	27.4588
MNNIHDME_00714	0	0	0	0	0.651452	1.40421		MNNIHDME_00714	0	0	0	3.57517	0	3.04883	0	4.23934	0	0.773008	0	1.33273		MNNIHDME_24806	22.6428	22.2994	22.9724	24.2632	24.4064	24.3643		MNNIHDME_119257	27.0702	26.0448	26.9215	27.8322	26.3997	27.0841	28.1993	27.518	26.6274	27.3951	26.9517	23.6774
MNNIHDME_00715	0	0	1.17769	3.97494	0.651452	0		MNNIHDME_00715	2.6438	1.38679	0	3.57517	1.17792	2.03256	2.85123	1.69573	3.21833	0	1.61655	0		MNNIHDME_25433	22.9966	23.9428	22.1789	25.2026	25.5224	24.1303		MNNIHDME_36608			23.4379	23.7377		24.0455		21.0677	22.6444			25.1767
MNNIHDME_00716	0	0	0	0	0	2.80842		MNNIHDME_00716	1.3219	0	1.10206	1.19172	1.17792	0	0	0.847867	3.21833	2.31902	0.808276	0.666366		MNNIHDME_25469	23.4735	23.3207	22.3044	24.0192	23.9484	23.9726		MNNIHDME_52427	26.1693	25.6471	26.6674	26.4561	25.3413	26.2285	25.7678	25.1955	25.4102	26.9961	26.5507	25.6631
MNNIHDME_00717	0	0	0	2.9812	0.651452	4.91474		MNNIHDME_00717	1.3219	5.54714	3.30617	2.38345	4.71167	1.01628	3.80164	2.5436	0	0.773008	5.65793	2.66547		MNNIHDME_26908	21.7039	22.5386	21.1527					MNNIHDME_73086	28.4608	28.1824	28.3847	28.4226	28.0132	28.1375	28.5566	28.1726	28.405	28.6207	28.5602	28.6903
MNNIHDME_00718	0	1.40245	0	0	0	0		MNNIHDME_00718	1.3219	0	0	0	0	0	0.950411	0	0	0	1.61655	0.666366		MNNIHDME_27181	25.0075	23.4937	24.9048		23.3484	22.0955		MNNIHDME_27256	25.9487	24.9789	25.1558	26.4284	25.3212	25.6102	26.8961	26.6319	25.273	26.1055	25.8856	25.2677
MNNIHDME_00719	0	0	0	0	0	0.702106		MNNIHDME_00719	0	0	0	0	0	0	0	1.69573	0.804582	0	0	0		MNNIHDME_27201	22.6133	22.963	22.93					MNNIHDME_72237	27.6671	26.9368	27.1444	26.3229	26.7851	27.3693	26.3276	26.1224	26.535	25.7402	26.2182	27.0042
MNNIHDME_00720	0	1.40245	0	0	0	0.702106		MNNIHDME_00720	0	1.38679	0	0	0	0	0	0	0	0	2.42483	0		MNNIHDME_37120	21.9995	23.3071	23.1697					MNNIHDME_111388	28.6211	28.4443	27.8095	28.8916	29.051	27.6887	29.0334	29.1762	28.1642	29.7074	30.0051	28.0613
MNNIHDME_00721	0	0	0	0	0	0		MNNIHDME_00721	0	0	3.30617	0	0	0	0	0	0	0	0	1.9991		MNNIHDME_37160	24.9947	24.8076	25.3285	25.7382	22.9643			MNNIHDME_29780	29.3123	28.4832	29.6705	30.198	29.1622	29.7601	29.3153	28.4375	28.4379	29.9769	29.6199	30.0151
MNNIHDME_00722	0	1.40245	1.17769	0	0	0		MNNIHDME_00722	0	0	0	0	0	1.01628	0	0	0.804582	0	0	1.33273		MNNIHDME_37169	22.5569	22.9719	23.2836		21.7107	21.5525		MNNIHDME_15846	27.2558	26.2853	27.3118	26.7745	26.5661	26.9728	27.2019	27.1505	27.0465	27.6299	27.3675	27.8184
MNNIHDME_00723	0	0	0	0	0	0		MNNIHDME_00723	0	1.38679	0	2.38345	0	0	0	1.69573	2.41374	0	0	0		MNNIHDME_37254	23.2345	23.3127	23.4885					MNNIHDME_38677	29.0083	28.8247	28.355	28.4741	28.3251	27.6721	28.4061	28.1732	27.8413	29.2137	28.5128	28.1218
MNNIHDME_00724	0	4.20734	1.17769	0	0	0		MNNIHDME_00724	1.3219	0	1.10206	0	0	0	0	0	0	0.773008	0	0		MNNIHDME_39707	23.4565	24.3138	24.2053		23.2283			MNNIHDME_90109	27.5077	27.5731	27.8861	27.3279	27.5228	27.7767	27.0769	27.1843	27.3947	27.7471	27.6061	27.9787
MNNIHDME_00725	0	0	1.17769	2.9812	0	0.702106		MNNIHDME_00725	1.3219	4.16036	2.20412	2.38345	2.35584	4.06511	1.90082	0.847867	3.21833	2.31902	3.2331	3.33183		MNNIHDME_38560	23.9531	23.2644	23.2334	25.6417	24.4309	25.6842		MNNIHDME_118968	26.2369	25.5593	26.6209	28.0352	25.5944	26.5978	28.0706	27.2351	26.725	27.8331	27.2857	25.5018
MNNIHDME_00726	0	0	0	0	0	0.702106		MNNIHDME_00726	0	2.77357	0	1.19172	1.17792	1.01628	0	2.5436	0.804582	0	0	0.666366		MNNIHDME_38730	22.2504	21.7543		22.8351	23.2578	22.7553		MNNIHDME_135398	27.7863	27.2471	27.163	29.1469	27.1044	28.1151	29.0301	26.9474	27.0891	28.2667	27.8112	27.3491
MNNIHDME_00727	0	0	1.17769	4.96867	1.3029	2.10632		MNNIHDME_00727	1.3219	8.32071	2.20412	2.38345	3.53375	4.06511	0.950411	4.23934	1.60916	0	0.808276	0		MNNIHDME_78313	23.4349	23.3871	23.0854					MNNIHDME_143321	29.1261	28.9665	29.0036	28.6976	29.0802	29.4094	28.4748	28.9675	28.7981	28.9252	28.3219	29.0478
MNNIHDME_00728	0	0	1.17769	0	0	0.702106		MNNIHDME_00728	0	0	2.20412	0	0	0	0.950411	0.847867	0.804582	0	0	1.33273		MNNIHDME_78350	23.3296	23.134	23.658					MNNIHDME_119307	27.7369	27.1731	27.8993	27.3866	27.5756	27.5268	27.1961	27.2828	27.3411	27.3515	26.7568	27.3323
MNNIHDME_00729	1.0652	0	0	1.98747	0	0		MNNIHDME_00729	1.3219	0	0	0	4.71167	0	0	0	0	0	0.808276	0.666366		MNNIHDME_50548	24.0714	24.3277	24.2439		22.8547			MNNIHDME_72380	26.0518	26.8189	27.8647	26.547	27.0615	26.5265	25.8559	26.929	27.3536	27.356	27.3579	28.406
MNNIHDME_00730	0	0	0	0	1.3029	0		MNNIHDME_00730	0	2.77357	3.30617	0	0	0	0.950411	2.5436	0	0	0	0.666366		MNNIHDME_50551	21.9725	22.1764	22.126		20.7068			MNNIHDME_77352	25.3977	25.0861	25.6326	26.0915	25.5813	25.2011	26.581	25.696	26.6079	26.1695	24.9166	25.8185
MNNIHDME_00731	0	0	0	0.993735	0.651452	0.702106		MNNIHDME_00731	0	1.38679	1.10206	1.19172	1.17792	0	0.950411	1.69573	2.41374	2.31902	0.808276	0.666366		MNNIHDME_76937	23.6664	23.8781	24.5384	21.138	21.7822	20.8759		MNNIHDME_43483	27.5425	26.8361	27.9465	27.4289	27.4714	27.5663	27.4181	27.1516	27.5443	27.8123	26.0507	28.3755
MNNIHDME_00732	1.0652	0	0	1.98747	0	0.702106		MNNIHDME_00732	2.6438	5.54714	0	1.19172	0	3.04883	0.950411	3.39147	4.02291	0	6.46621	3.33183		MNNIHDME_55623	23.2876	22.1955	22.9193	21.2664				MNNIHDME_02789	26.159	24.858	26.0956	27.0576	25.2166	26.2299	26.8419	26.3226	26.425	28.2395	27.7585	27.103
MNNIHDME_00733	0	0	0	0	0.651452	0		MNNIHDME_00733	2.6438	5.54714	0	0	0	0	0	0	0	0	0	1.33273		MNNIHDME_47398	26.6831	25.8963	26.1993		23.0208			MNNIHDME_34105	28.2236	28.0286	27.6361	28.0161	27.5811	28.1884	27.3946	26.8372	27.0911	28.3987	27.6361	28.0979
MNNIHDME_00734	0	0	0	0	0	0		MNNIHDME_00734	1.3219	0	0	1.19172	0	0	0	0	0	0	0	0		MNNIHDME_48664	22.9342	22.3683		22.9099	22.3624	22.6853		MNNIHDME_67071	27.0878	27.4849	27.1002	27.2993	27.0475	27.6488	27.1594	26.7017	27.4105	27.7094	27.244	27.6486
MNNIHDME_00735	643.384	635.308	570.002	946.036	828.647	891.674		MNNIHDME_00735	490.425	844.553	893.769	715.034	875.193	991.887	573.098	579.941	935.728	950.8	1173.62	1338.73		MNNIHDME_50147	23.8226		22.8017	22.8467	22.9766	22.3198		MNNIHDME_98942	27.2894	27.9387	27.2809	27.4234	28.4628	27.857	26.6872	27.1563	26.1887	27.4686	27.0174	26.199
MNNIHDME_00736	7.45643	2.80489	3.53307	18.881	14.3319	13.34		MNNIHDME_00736	14.5409	8.32071	11.0206	11.9172	12.9571	6.09767	9.50411	9.32654	10.4596	17.7792	15.3572	27.9874		MNNIHDME_74137	22.3479	21.8215	22.5459					MNNIHDME_107377	29.1205	29.0516	29.3011	28.8239	28.7656	28.8366	28.8909	29.0091	28.4717	29.1761	28.5251	28.8993
MNNIHDME_00737	0	2.80489	2.35538	1.98747	1.3029	1.40421		MNNIHDME_00737	6.6095	6.93393	6.61235	1.19172	4.71167	1.01628	3.80164	3.39147	4.02291	4.63805	7.27448	10.6619		MNNIHDME_52896	26.7505	26.2336	26.9633	23.0172	24.4437	23.2053		MNNIHDME_77805	28.0533	27.5475	27.7332	28.1311	27.6584	27.9539	25.325	28.0917	27.9238	28.232	27.7925	27.5812
MNNIHDME_00738	0	4.20734	2.35538	1.98747	0	0		MNNIHDME_00738	1.3219	1.38679	2.20412	2.38345	3.53375	1.01628	0.950411	2.5436	2.41374	0.773008	3.2331	3.33183		MNNIHDME_68297	22.5033	23.5086	20.7165	19.8366	20.7456			MNNIHDME_97056	27.2989	26.771	27.0715	27.33	26.407	27.5804	27.4598	25.964	25.8856	28.0266	27.307	27.6036
MNNIHDME_00739	3.19561	2.80489	1.17769	19.8747	13.6805	9.12737		MNNIHDME_00739	9.2533	5.54714	8.81647	13.109	10.6013	8.13022	4.75206	6.78294	10.4596	3.86504	13.7407	13.9937		MNNIHDME_61417	22.2112	22.0102	20.9171	22.3587	22.4661	22.3791		MNNIHDME_94929	28.5209	27.73	28.5173	30.1099	24.4697	28.9287	29.3528	28.0971	27.9071	29.6005	29.518	27.7413
MNNIHDME_00740	4.26082	8.41468	2.35538	3.97494	4.56016	4.21263		MNNIHDME_00740	7.9314	8.32071	6.61235	2.38345	1.17792	2.03256	10.4545	8.47867	8.04582	6.95707	12.1241	7.9964		MNNIHDME_49464	24.2972	24.1858	24.1477	24.8243	25.4398	24.8807		MNNIHDME_19082	29.5283	28.5879	29.2674	28.4395	29.0203	28.784	28.4686	29.1495	28.9107	29.6811	29.3956	28.9212
MNNIHDME_00741	1.0652	1.40245	0	0	2.60581	0.702106		MNNIHDME_00741	1.3219	0	0	3.57517	1.17792	1.01628	0.950411	0.847867	3.21833	0.773008	1.61655	3.33183		MNNIHDME_65043	23.4408	23.2465	23.5458					MNNIHDME_15420	26.0318	25.8653	25.8863	25.9476	25.4183	25.8402	25.0733	26.5919	26.0322	25.6586	24.911	25.9141
MNNIHDME_00742	1.0652	0	0	0	0.651452	0		MNNIHDME_00742	1.3219	0	0	0	0	0	0.950411	0	0.804582	0	0.808276	0		MNNIHDME_65120	24.0239	23.7372	23.3233		22.3461			MNNIHDME_45965	26.3689	26.0015	26.3779	26.3305	25.4891	26.4096	26.3521	25.5458	26.0153	26.7553	26.5075	26.5266
MNNIHDME_00743	6.39123	5.60978	1.17769	5.96241	4.56016	9.12737		MNNIHDME_00743	6.6095	2.77357	7.71441	0	3.53375	4.06511	6.65288	5.0872	15.2871	7.73008	13.7407	9.32913		MNNIHDME_67092				23.0629	22.8529	22.6823		MNNIHDME_24946	29.0238	28.2376	29.002	28.6767	29.0973	28.743	29.1311	28.8378	28.6424	29.1531	29.0158	29.0121
MNNIHDME_00744	3.19561	0	1.17769	3.97494	4.56016	2.80842		MNNIHDME_00744	6.6095	6.93393	4.40823	2.38345	2.35584	4.06511	7.60329	8.47867	8.8504	3.86504	3.2331	7.33003		MNNIHDME_72923	22.687	22.4988	22.9807	23.2374	23.5831	22.6184		MNNIHDME_34570	26.3708	25.9246	26.7747	26.6537	25.6197	26.4765	26.8622	25.6282	26.5797	26.67	26.8269	26.7677
MNNIHDME_00745	0	4.20734	3.53307	2.9812	2.60581	0.702106		MNNIHDME_00745	1.3219	6.93393	6.61235	1.19172	8.24543	3.04883	1.90082	5.0872	2.41374	3.86504	7.27448	5.33093		MNNIHDME_71996	23.3426	23.7171	23.5778		23.0146			MNNIHDME_50423	25.5397	24.6325	25.585	26.5505	25.1746	25.1036	27.2128	26.1603	25.7932	26.5869	26.4182	23.4777
MNNIHDME_00746	0	0	0	0	0	0		MNNIHDME_00746	0	0	1.10206	2.38345	0	0	0.950411	0	3.21833	2.31902	1.61655	2.66547		MNNIHDME_72878	23.6254	22.817	24.0047	27.3269	23.736	24.3544		MNNIHDME_55933	27.2179	28.3363	26.6036	28.8628	26.1601	28.8064	24.1219	24.4512	22.1323	27.1083	25.4319	24.915
MNNIHDME_00747	0	0	2.35538	0	0	0		MNNIHDME_00747	2.6438	1.38679	0	1.19172	0	2.03256	2.85123	0	1.60916	0	1.61655	0.666366		MNNIHDME_115059	25.9333	25.6715	23.419	24.0164	24.432	22.7282		MNNIHDME_72199	27.6589	27.4472	27.5801	26.6202	27.4963	27.1603	26.3067	27.2794	27.2267	27.8807	27.3378	28.1248
MNNIHDME_00748	2.13041	0	2.35538	0.993735	1.3029	0.702106		MNNIHDME_00748	1.3219	1.38679	7.71441	2.38345	4.71167	1.01628	5.70247	4.23934	8.04582	5.41106	4.84966	2.66547		MNNIHDME_76049	21.5609	22.9145	23.8362	24.1621	23.3383	24.0327		MNNIHDME_32018	26.3587	24.8127	26.6359	27.0315	25.7482	26.7314	27.3679	26.9589	26.4839	26.664	27.2762	25.6785
MNNIHDME_00749	3.19561	0	1.17769	0.993735	3.25726	2.10632		MNNIHDME_00749	1.3219	1.38679	1.10206	7.15034	1.17792	2.03256	0.950411	2.5436	1.60916	0.773008	4.04138	0.666366		MNNIHDME_44188	23.2503	22.8597	23.5211		20.0559			MNNIHDME_28375	26.3876	24.8812	26.3461	26.8206	25.6309	26.587	26.8644	26.2823	25.7169	26.6478	25.9657	25.2426
MNNIHDME_00750	0	1.40245	2.35538	0.993735	5.21162	1.40421		MNNIHDME_00750	1.3219	1.38679	6.61235	0	3.53375	2.03256	0.950411	5.93507	4.02291	1.54602	10.5076	5.9973		MNNIHDME_44160	24.8519	23.0932	24.6212					MNNIHDME_89365	28.4972	27.8249	28.1498	27.6245	27.9435	28.2861	26.811	27.6375	27.0736	28.0505	27.887	28.3753
MNNIHDME_00751	0	1.40245	1.17769	0.993735	0	0.702106		MNNIHDME_00751	0	2.77357	2.20412	0	4.71167	2.03256	0.950411	3.39147	1.60916	2.31902	0	3.33183		MNNIHDME_80376	23.7257			24.6026	23.1985	23.2497		MNNIHDME_67732	27.3329	28.645	26.5671	28.294	29.3443	26.929	28.32	29.1306	26.7569	28.7683	29.046	27.0915
MNNIHDME_00752	0	4.20734	3.53307	7.94988	3.25726	12.6379		MNNIHDME_00752	10.5752	31.8961	15.4288	7.15034	10.6013	13.2116	15.2066	8.47867	18.5054	16.2332	14.549	19.3246		MNNIHDME_107890	22.7554	23.4897	23.3925					MNNIHDME_61421	25.7692	26.5479	26.0054	26.2926	26.6791	25.9181	26.6728	25.9602	26.3254	26.3382	25.8737	24.5891
MNNIHDME_00753	1.0652	0	1.17769	0	0	0		MNNIHDME_00753	2.6438	0	2.20412	0	1.17792	0	1.90082	2.5436	1.60916	3.09203	3.2331	0.666366		MNNIHDME_87503	24.56	24.9323	24.5232		21.9699			MNNIHDME_56698	27.1944	26.2915	26.6034	26.4204	26.5002	27.796	26.6234	26.3857	27.1382	27.8277	26.6493	27.428
MNNIHDME_00754	0	0	0	4.96867	3.90871	1.40421		MNNIHDME_00754	5.2876	2.77357	0	4.76689	2.35584	3.04883	4.75206	1.69573	4.82749	5.41106	4.04138	5.9973		MNNIHDME_112566	22.5577	23.3309	23.2836		21.7107	21.5525		MNNIHDME_98514	26.031	24.9738	24.8369	26.929	25.0837	25.5776	26.2274	24.8292	25.3203	26.2058	25.917	26.9506
MNNIHDME_00755	1.0652	1.40245	1.17769	5.96241	3.25726	6.31895		MNNIHDME_00755	3.9657	9.7075	12.1226	7.15034	8.24543	4.06511	1.90082	4.23934	9.65498	6.18406	8.08276	7.9964		MNNIHDME_102553		23.8318	21.7205	21.551	21.7934	21.4685		MNNIHDME_98508	25.6232	24.619	26.2177	27.0149	24.9728	25.7838	27.216	26.7664	26.1016	26.8085	26.5039	25.1928
MNNIHDME_00756	1.0652	0	1.17769	1.98747	0	0		MNNIHDME_00756	0	2.77357	5.51029	1.19172	0	0	0.950411	1.69573	4.02291	0.773008	0	0		MNNIHDME_105246	24.5125	24.4056	24.1985	23.1781	23.8617	22.6207		MNNIHDME_15113	27.7666	27.5392	27.9422	26.9873	26.8137	27.7613	26.6874	27.543	27.7989	27.7386	27.2075	27.1313
MNNIHDME_00757	2.13041	4.20734	1.17769	10.9311	3.90871	4.21263		MNNIHDME_00757	6.6095	23.5754	6.61235	1.19172	2.35584	1.01628	0	1.69573	6.43665	13.1411	15.3572	11.3282		MNNIHDME_107925		24.1448	24.3549	24.6375	23.2359	24.8363		MNNIHDME_14814	27.1222	27.6693	27.9428	26.7867	26.9761	27.1541	26.2011	27.079	26.2814	27.1031	25.5538	27.2368
MNNIHDME_00758	0	0	0	0.993735	0	1.40421		MNNIHDME_00758	1.3219	2.77357	3.30617	0	3.53375	1.01628	3.80164	6.78294	2.41374	0	4.04138	1.33273		MNNIHDME_112219	25.5231	25.9661	25.6097	23.4033	24.8874			MNNIHDME_22928	26.6864	27.1354	27.6805	26.1859	27.3161	27.013	26.7866	28.1271	27.8219	26.6902	26.7806	27.4242
MNNIHDME_00759	1.0652	0	0	0.993735	1.3029	0		MNNIHDME_00759	5.2876	2.77357	0	0	1.17792	1.01628	0.950411	0.847867	1.60916	0	1.61655	0.666366		MNNIHDME_118969	26.5109	26.2893	26.2949	24.9758	25.406	24.3723		MNNIHDME_37259	28.1243	25.6471	27.7122	28.3084	27.4461	28.0853	29.0981	28.5737	27.4508	28.308	28.5334	26.3488
MNNIHDME_00760	0	1.40245	0	0	0.651452	0.702106		MNNIHDME_00760	0	6.93393	1.10206	1.19172	4.71167	1.01628	1.90082	2.5436	1.60916	6.18406	1.61655	0.666366		MNNIHDME_114428	28.9546	28.6491	29.159	26.8717	27.0342	26.6303		MNNIHDME_47431	27.0539	25.4983	26.9504	28.2043	26.7391	26.8854	28.1846	27.2636	26.393	27.2697	27.4128	24.4451
MNNIHDME_00761	0	0	0	0	0.651452	1.40421		MNNIHDME_00761	0	0	1.10206	0	2.35584	0	0.950411	0	0	0	1.61655	1.33273		MNNIHDME_118186	23.4812	23.5028	23.5074					MNNIHDME_99333	27.1208	26.22	27.7067	25.1447	26.2175	27.2818	26.1099	26.6473	27.0626	26.805	25.8411	24.4416
MNNIHDME_00762	1.0652	2.80489	0	12.9186	14.9834	13.34		MNNIHDME_00762	5.2876	11.0943	4.40823	20.2593	9.42334	5.08139	3.80164	6.78294	5.63207	6.18406	10.5076	15.9928		MNNIHDME_36259				23.3516	22.9384	22.6193		MNNIHDME_73090	29.1087	28.408	28.9634	28.8647	28.6266	28.9981	29.1344	28.3962	28.7586	29.5721	29.3618	29.1065
MNNIHDME_00763	3.19561	4.20734	7.06615	7.94988	8.46888	4.91474		MNNIHDME_00763	10.5752	11.0943	11.0206	11.9172	10.6013	7.11394	9.50411	7.63081	18.5054	8.50309	16.1655	9.99549		MNNIHDME_60571				22.4322	23.8775	22.3241		MNNIHDME_15110	26.4181	26.8852	26.0446	26.2577	25.5804	27.2733	25.8735	26.4498	26.1614	26.1853	26.5821	27.5474
MNNIHDME_00764	0	1.40245	0	0	0.651452	0		MNNIHDME_00764	0	0	1.10206	0	0	0	0	0	0	0	3.2331	0.666366		MNNIHDME_64115	25.8692	26.3543	26.2523	24.6638	24.9494	24.695		MNNIHDME_14498	27.3883	27.0091	27.1447	26.9724	26.4578	26.8847	26.7246	26.7063	25.9529	26.7793	27.1607	27.2941
MNNIHDME_00765	3.19561	1.40245	2.35538	1.98747	1.95436	2.80842		MNNIHDME_00765	2.6438	1.38679	2.20412	4.76689	5.88959	2.03256	1.90082	3.39147	6.43665	0.773008	4.04138	2.66547		MNNIHDME_50168	23.9187	24.4163	23.3158	22.8998	23.0059	22.1504		MNNIHDME_24909	29.3527	29.5569	29.1674	28.8744	30.0522	29.3213	28.5438	29.0961	29.1065	29.236	29.1929	29.8535
MNNIHDME_00766	1.0652	1.40245	2.35538	0	1.3029	0.702106		MNNIHDME_00766	3.9657	4.16036	1.10206	0	4.71167	0	0.950411	2.5436	2.41374	1.54602	3.2331	2.66547		MNNIHDME_101785	22.0063	22.6454	23.8922					MNNIHDME_25201	27.1244	26.862	26.9307	27.2806	27.158	26.6066	27.6695	27.3831	25.8701	28.3493	26.4355	26.0748
MNNIHDME_00767	0	0	1.17769	0.993735	0	0		MNNIHDME_00767	0	0	2.20412	1.19172	1.17792	0	1.90082	3.39147	4.82749	1.54602	0.808276	0.666366		MNNIHDME_107717	23.4463	24.4294	24.1824	25.9623	24.1467	25.15		MNNIHDME_37293	22.4213		24.8744	26.7711		25.5455	26.8009	22.485	23.667	27.3094	25.7399	25.373
MNNIHDME_00768	0	2.80489	0	0.993735	1.95436	4.91474		MNNIHDME_00768	1.3219	4.16036	3.30617	4.76689	1.17792	3.04883	0	2.5436	3.21833	1.54602	1.61655	2.66547		MNNIHDME_110259	23.3983	24.3276	23.7996	22.8366	22.8333	22.3353		MNNIHDME_50060	26.5017	25.2896	26.7289	27.6496	26.609	27.073	27.261	26.5819	26.2999	27.015	26.4166	26.4379
MNNIHDME_00769	0	0	0	0.993735	1.95436	0		MNNIHDME_00769	0	1.38679	0	1.19172	2.35584	0	3.80164	2.5436	6.43665	2.31902	0.808276	3.9982		MNNIHDME_118397	23.3935	23.9413	24.5451	22.0831	22.8412	21.8317		MNNIHDME_94331	25.1348	23.1023	24.7482	26.6086	24.1628	24.9969	26.6303	25.444	24.3418	26.8199	26.1628	24.4621
MNNIHDME_00770	1.0652	0	0	0.993735	0	0.702106		MNNIHDME_00770	0	0	0	0	2.35584	1.01628	0.950411	0.847867	2.41374	0.773008	0	0		MNNIHDME_119719	25.085	25.1653	24.7868	22.4529	22.6941			MNNIHDME_143688	28.4965	28.416	29.1114	28.4321	28.5747	29.1087	28.1616	28.4544	28.3567	29.2312	28.5102	28.6767
MNNIHDME_00771	0	1.40245	1.17769	0.993735	0.651452	0.702106		MNNIHDME_00771	0	4.16036	0	0	2.35584	0	0	0.847867	0.804582	0	0.808276	0		MNNIHDME_127419	25.1486	24.1128	24.0137					MNNIHDME_107527	28.5192	28.1576	28.3286	28.8857	28.1624	28.7015	27.9294	28.5777	28.4136	28.876	28.5622	28.2117
MNNIHDME_00772	0	2.80489	1.17769	6.95614	2.60581	7.72316		MNNIHDME_00772	5.2876	6.93393	19.837	5.95862	7.06751	8.13022	5.70247	6.78294	11.2641	6.95707	15.3572	10.6619		MNNIHDME_15261				23.3085	23.0608	23.248		MNNIHDME_50957	27.0766	27.2406	26.979	27.6146	26.471	27.4675	27.3172	26.5161	25.6402	28.3226	27.4644	27.0599
MNNIHDME_00773	4.26082	5.60978	1.17769	1.98747	2.60581	3.51053		MNNIHDME_00773	5.2876	9.7075	7.71441	4.76689	9.42334	4.06511	7.60329	5.0872	6.43665	7.73008	11.3159	4.66456		MNNIHDME_15282				24.1889	23.2361	23.8898		MNNIHDME_97061	27.5815	27.2457	27.7442	27.9701	27.4425	27.4675	27.7665	27.5642	26.5496	28.5539	27.8865	28.0545
MNNIHDME_00774	2.13041	4.20734	0	6.95614	3.25726	4.91474		MNNIHDME_00774	14.5409	19.415	12.1226	14.3007	8.24543	4.06511	8.5537	5.93507	8.04582	10.0491	12.1241	15.3264		MNNIHDME_15316				23.5915	23.9688	24.0775		MNNIHDME_14656	26.8555	26.2203	27.3076	25.7408	27.1418	26.4513	26.4528	27.1374	25.7376	27.2589	25.3288	25.933
MNNIHDME_00775	0	1.40245	0	5.96241	2.60581	1.40421		MNNIHDME_00775	9.2533	1.38679	6.61235	10.7255	7.06751	6.09767	2.85123	10.1744	2.41374	3.09203	7.27448	1.33273		MNNIHDME_72372				23.9358	24.7513	23.5588		MNNIHDME_26901	24.6037	22.5536	24.6315	27.3109		26.1194	27.1205	23.3706	25.2784	27.1238	26.918	23.0053
MNNIHDME_00776	0	0	0	0.993735	1.3029	0		MNNIHDME_00776	0	2.77357	0	1.19172	0	0	0	0.847867	2.41374	0	0	0		MNNIHDME_28405	26.1434	24.3854	25.1942	23.4402	23.7365	22.7067		MNNIHDME_58309	26.1665	25.5836	26.0789	27.2246	25.3183	26.707	27.7359	26.597	26.4617	26.9144	26.9929	25.5157
MNNIHDME_00777	1.0652	1.40245	1.17769	3.97494	1.3029	3.51053		MNNIHDME_00777	6.6095	9.7075	3.30617	7.15034	7.06751	2.03256	2.85123	5.0872	1.60916	5.41106	4.04138	5.33093		MNNIHDME_52451		24.3882	24.6265	21.5175	22.9955	23.5953		MNNIHDME_97448	28.1906	27.5154	28.7572	28.532	27.5817	28.9473	28.5004	27.4697	28.3984	28.8475	28.587	29.203
MNNIHDME_00779	0	0	1.17769	0	0	1.40421		MNNIHDME_00779	0	1.38679	0	1.19172	1.17792	1.01628	0	1.69573	0.804582	0	0	0.666366		MNNIHDME_29514		26.4704		26.877	23.7176	23.0375		MNNIHDME_76379	29.1225	28.804	29.0325	28.3693	28.3939	28.6457	29.1906	29.0265	28.8445	29.1394	28.8691	28.5707
MNNIHDME_00780	0	0	0	3.97494	3.25726	3.51053		MNNIHDME_00780	2.6438	1.38679	5.51029	3.57517	0	1.01628	3.80164	3.39147	1.60916	3.09203	9.69931	6.66366		MNNIHDME_59464	23.8808	24.4818	24.4527	27.6573	27.6682	26.7027		MNNIHDME_92606	27.5312	26.892	26.4056	27.0181	28.8583	27.481	26.0784	27.426	27.1536	27.3698	26.9772	26.3663
MNNIHDME_00781	1.0652	1.40245	1.17769	6.95614	9.77178	8.42527		MNNIHDME_00781	10.5752	1.38679	1.10206	9.53379	2.35584	3.04883	0.950411	3.39147	0	3.09203	7.27448	9.99549		MNNIHDME_52356			21.6871	24.9415	24.7555	24.7818		MNNIHDME_51565	28.6337	29.379	29.3391	28.0497	28.4708	27.6984	28.8031	29.1298	28.8959	29.5048	29.0452	28.7113
MNNIHDME_00782	0	0	0	0	0.651452	0		MNNIHDME_00782	1.3219	1.38679	0	1.19172	1.17792	0	0	0.847867	0.804582	1.54602	4.04138	0		MNNIHDME_13056	24.86	22.6056	23.047	22.4237	23.9468	22.4174		MNNIHDME_10558
MNNIHDME_00783	0	0	0	0.993735	0.651452	0		MNNIHDME_00783	2.6438	1.38679	4.40823	2.38345	2.35584	3.04883	2.85123	0.847867	3.21833	0.773008	4.04138	0.666366		MNNIHDME_15368		21.8362	22.0395	23.2789	22.9091	23.1909		MNNIHDME_64769	29.4085	29.2146	29.5971	28.7001	28.4461	28.2268	32.0151	29.1908	28.76	30.2396	28.6023	29.2869
MNNIHDME_00784	1.0652	0	0	3.97494	2.60581	3.51053		MNNIHDME_00784	2.6438	5.54714	9.91852	7.15034	5.88959	1.01628	1.90082	5.0872	4.82749	4.63805	7.27448	7.9964		MNNIHDME_15547		20.6662	20.2837	22.8771	23.2189	23.5196		MNNIHDME_33679	28.0676	27.3286	28.1813	28.2285	27.086	27.7448	28.8293	27.6064	27.7226	29.3538	28.694	27.6063
MNNIHDME_00785	0	0	0	0	0	0.702106		MNNIHDME_00785	1.3219	0	0	3.57517	0	0	0	0	0	0	0	0		MNNIHDME_15557				24.1356	22.6203	24.9398		MNNIHDME_14968	25.925	25.965	26.1717	25.9575	25.8645	26.1364	25.6882	25.7688	25.7168	26.1791	25.7662	26.32
MNNIHDME_00786	0	0	0	3.97494	1.3029	2.10632		MNNIHDME_00786	2.6438	1.38679	0	3.57517	4.71167	1.01628	0	1.69573	0.804582	1.54602	6.46621	3.33183		MNNIHDME_15717	23.5974		22.7524	25.071	25.799	26.6701		MNNIHDME_14157	26.5225	26.3621	26.5557	26.322	26.0416	26.5899	27.261	26.6555	26.5177	26.5182	26.6607	26.1674
MNNIHDME_00787	0	0	0	0	0	0		MNNIHDME_00787	0	0	0	0	0	1.01628	0	0	0	0.773008	0.808276	0.666366		MNNIHDME_15738			22.6653	23.5522	23.4824	23.0315		MNNIHDME_22659	26.2117	26.2509	27.5194	26.3829	25.9867	26.6413	27.2288	26.1108	27.5033	27.2492	27.5428	27.5683
MNNIHDME_00788	0	0	1.17769	0	0	0		MNNIHDME_00788	1.3219	2.77357	1.10206	1.19172	1.17792	1.01628	0.950411	2.5436	1.60916	1.54602	1.61655	0.666366		MNNIHDME_15817				21.9788	22.6419	22.6358		MNNIHDME_37551	27.0169	26.5232	26.1342	25.2058	26.015	26.5031	26.5983	27.0521	25.2882	27.3319	26.9297	26.4909
MNNIHDME_00789	12.7825	4.20734	10.5992	1.98747	1.3029	4.21263		MNNIHDME_00789	5.2876	4.16036	9.91852	2.38345	11.7792	4.06511	2.85123	6.78294	5.63207	6.95707	4.84966	1.9991		MNNIHDME_34410		22.4226	22.334	22.8899	22.9072	22.7778		MNNIHDME_80988	24.8663	23.8494	23.7189	27.2055	24.6375	24.9099	27.4374	26.609	25.8075	26.9389	26.9279	24.1716
MNNIHDME_00790	9.58684	25.244	12.9546	0.993735	4.56016	8.42527		MNNIHDME_00790	5.2876	18.0282	15.4288	7.15034	12.9571	13.2116	10.4545	5.93507	9.65498	4.63805	21.8235	9.32913		MNNIHDME_56327	21.7062		21.9405	21.9638	22.3309	22.5986		MNNIHDME_79699	26.2104	24.9004	25.9622	25.5679	25.2288	25.5905	24.5729	25.4299	25.6141	26.1371	26.2295	27.1563
MNNIHDME_00791	1.0652	0	1.17769	1.98747	0.651452	0		MNNIHDME_00791	0	1.38679	0	1.19172	3.53375	0	0	1.69573	3.21833	3.09203	1.61655	1.33273		MNNIHDME_56293				22.7322	23.1295	23.0137		MNNIHDME_82742	29.8676	29.5254	29.5529	30.0419	28.877	30.1461	30.1246	29.636	29.7984	30.7021	30.2052	30.5764
MNNIHDME_00792	0	0	0	0	0	0		MNNIHDME_00792	0	0	0	0	0	0	0	0	0	0	0	0		MNNIHDME_14927				25.2554	25.0536	24.4718		MNNIHDME_123338	26.4729	26.1449	26.5579	27.4463	26.4067	26.575	28.3102	27.8979	27.3787	27.9307	28.1213	25.2317
MNNIHDME_00793	0	2.80489	1.17769	0	1.95436	2.80842		MNNIHDME_00793	1.3219	8.32071	0	4.76689	5.88959	1.01628	2.85123	1.69573	2.41374	4.63805	5.65793	3.33183		MNNIHDME_14764	22.3797	24.0248		25.1877	24.9891	24.4529		MNNIHDME_40280	24.25	21.7093	24.6903	23.5064			22.9066		24.9881	24.3676
MNNIHDME_00794	5.32602	1.40245	0	3.97494	1.3029	1.40421		MNNIHDME_00794	5.2876	9.7075	12.1226	1.19172	2.35584	3.04883	1.90082	2.5436	4.02291	3.09203	8.08276	4.66456		MNNIHDME_14593	22.448		23.6545	24.8276	24.3569	24.8988		MNNIHDME_90232		23.0731	23.3833	23.7749	24.0981	23.746	22.0268	23.3537	24.4183			25.3671
MNNIHDME_00795	6.39123	1.40245	1.17769	3.97494	2.60581	4.21263		MNNIHDME_00795	7.9314	5.54714	3.30617	2.38345	11.7792	4.06511	2.85123	2.5436	5.63207	1.54602	4.84966	4.66456		MNNIHDME_14207	23.9547	23.4581	23.5346	24.3545	24.8961	23.8662		MNNIHDME_21402					25.2247				25.2233
MNNIHDME_00796	1.0652	0	0	1.98747	2.60581	2.80842		MNNIHDME_00796	2.6438	22.1886	20.9391	7.15034	7.06751	3.04883	16.157	14.4137	7.24123	7.73008	8.89104	3.33183		MNNIHDME_14285	22.1411	22.2561		20.706	23.5832	23.293		MNNIHDME_40462	25.1937	25.3062	25.1425	27.0543	24.9178	25.9749	27.2742	25.7914	25.9541	26.2423	26.0022	24.3373
MNNIHDME_00797	1.0652	0	0	1.98747	0.651452	1.40421		MNNIHDME_00797	3.9657	2.77357	1.10206	0	4.71167	3.04883	0.950411	1.69573	0	1.54602	4.04138	1.9991		MNNIHDME_14358	21.1308	22.2474		22.5477	22.9122	22.749		MNNIHDME_62909	24.9285	25.2655		29.0315	25.0104	25.5078	29.2573	28.1968	27.3166	28.5498	28.8026	24.6773
MNNIHDME_00798	1.0652	4.20734	0	15.8998	14.3319	10.5316		MNNIHDME_00798	21.1504	31.8961	17.6329	19.0676	23.5584	16.2604	11.4049	14.4137	13.6779	19.3252	28.2897	31.9856		MNNIHDME_14408	25.2683		24.4723	24.3118	24.9251	24.796		MNNIHDME_67794	27.0244	26.3072	26.672	27.169	26.0186	27.143	26.6466	25.4834	24.7941	27.4817	26.6687	26.4324
MNNIHDME_00799	1.0652	0	0	0	0.651452	1.40421		MNNIHDME_00799	0	0	3.30617	0	5.88959	3.04883	0.950411	3.39147	4.82749	3.86504	0	0.666366		MNNIHDME_22704	22.3235	22.335	22.4529	22.8763	23.9298	23.2333		MNNIHDME_50889	27.9961	27.6268	27.8251	27.8155	27.8035	27.7588	27.9571	27.6232	28.1326	27.9685	28.0321	28.1919
MNNIHDME_00800	1.0652	1.40245	0	4.96867	3.25726	0.702106		MNNIHDME_00800	6.6095	12.4811	1.10206	8.34206	7.06751	3.04883	3.80164	0	4.82749	4.63805	12.1241	13.9937		MNNIHDME_22993	23.1249	22.6909	22.9618	22.8638	23.0882			MNNIHDME_15478	26.5404	25.7701	26.3989	25.7035	25.6088	26.6355	25.8781	26.2017	26.1203	26.5458	26.1481	26.3963
MNNIHDME_00801	1.0652	2.80489	4.71076	7.94988	3.90871	1.40421		MNNIHDME_00801	0	6.93393	5.51029	2.38345	10.6013	3.04883	2.85123	5.93507	8.8504	3.86504	15.3572	9.99549		MNNIHDME_24946	24.5117	24.3031	24.2539	26.2528	26.0584	25.5637		MNNIHDME_15543	26.574	25.7197	26.7965	25.6945	25.757	26.6378	25.8318	25.5512	25.4965	27.0151	27.2609	26.7866
MNNIHDME_00802	1.0652	1.40245	1.17769	4.96867	3.90871	7.02106		MNNIHDME_00802	6.6095	8.32071	3.30617	5.95862	5.88959	0	3.80164	4.23934	2.41374	7.73008	4.04138	5.33093		MNNIHDME_25178	20.3658		21.7193	22.7355	22.7057	24.0866		MNNIHDME_15717	28.1869	27.5767	28.0627	25.6793	27.1884	27.529	25.9896	27.3433	27.5512	28.3295	27.8119	28.1806
MNNIHDME_00803	1.0652	2.80489	1.17769	37.7619	18.2407	19.659		MNNIHDME_00803	18.5066	37.4432	33.0617	15.4924	23.5584	21.3418	13.3058	20.3488	26.5512	21.6442	15.3572	21.9901		MNNIHDME_25462	22.2289	22.2782	22.1219		21.7273			MNNIHDME_44411	26.434	26.5095	25.6702	27.8362	25.2823	26.1024	28.1299	27.9522	27.1302	28.4	28.1021	24.7699
MNNIHDME_00804	0	0	0	3.97494	3.25726	0.702106		MNNIHDME_00804	0	1.38679	5.51029	0	1.17792	4.06511	0	0.847867	1.60916	3.09203	1.61655	0.666366		MNNIHDME_27003	22.1312	22.3698	22.7396	23.513				MNNIHDME_52895	27.0782	26.3608	27.5013	29.018	27.2267	27.3878	28.8864	28.894	26.0781	29.0384	28.0679	25.9566
MNNIHDME_00805	0	0	0	4.96867	1.95436	2.10632		MNNIHDME_00805	2.6438	4.16036	2.20412	4.76689	1.17792	4.06511	2.85123	0.847867	0	0.773008	0.808276	1.33273		MNNIHDME_27032	22.69	22.8836	23.1991					MNNIHDME_80404	26.9377	26.6536	26.8887	26.3444	26.2825	26.3434	25.7957	24.8557	26.3216	26.478	26.887	27.0269
MNNIHDME_00806	0	0	0	0	0	0		MNNIHDME_00806	0	0	0	0	0	0	0	0.847867	0	0	0	0		MNNIHDME_27047	23.4246	23.8299	24.7119		22.6852	21.703		MNNIHDME_10657	26.3655	22.8036		24.7713			24.67	26.4309	23.3365	26.1179
MNNIHDME_00807	0	1.40245	0	0	0.651452	0		MNNIHDME_00807	1.3219	1.38679	1.10206	0	2.35584	2.03256	0	4.23934	0	1.54602	3.2331	0.666366		MNNIHDME_27111	24.4618	25.5122	25.2678	24.2065				MNNIHDME_64768	26.4105	26.2915	26.6034	25.6059	26.5002	27.3513	25.3136	26.3857	27.1382	27.6272	25.5681	26.7542
MNNIHDME_00809	1.0652	0	0	3.97494	1.3029	0		MNNIHDME_00809	0	2.77357	0	0	4.71167	1.01628	0.950411	0	4.82749	2.31902	1.61655	2.66547		MNNIHDME_39191	23.0971	23.2175	23.3504	23.5049	23.7081	23.0112		MNNIHDME_98487	28.415	27.1067	26.6983	29.0417	25.3456	28.0661	28.7508	27.4582	26.9507	27.936	28.139	27.2689
MNNIHDME_00810	0	2.80489	0	0.993735	0.651452	0.702106		MNNIHDME_00810	5.2876	4.16036	3.30617	4.76689	2.35584	3.04883	2.85123	0.847867	2.41374	6.18406	8.08276	7.33003		MNNIHDME_34570		22.8252	23.4624	24.9771	24.1964	23.9527		MNNIHDME_98509	26.735	26.852	27.1227	28.8996	26.9356	27.1407	27.4024	27.061	26.7091	28.2811	27.6762	26.9863
MNNIHDME_00811	0	8.41468	1.17769	6.95614	7.81742	9.12737		MNNIHDME_00811	19.8285	27.7357	16.5309	16.6841	17.6688	14.2279	5.70247	6.78294	8.04582	14.6872	17.7821	31.3192		MNNIHDME_37264	23.0681	21.9531	23.2394					MNNIHDME_93497	25.951	23.9565	25.0797	26.1159	23.5857	25.6556	26.209	24.9564	25.2478	26.6963	26.2345	25.7706
MNNIHDME_00812	0	0	0	0	0	0.702106		MNNIHDME_00812	0	0	0	0	0	0	0	0.847867	3.21833	1.54602	0	3.33183		MNNIHDME_37281	23.6389	24.3044	23.421	20.6851				MNNIHDME_03412	25.1951	24.9775	24.8611	25.7389	25.2519	24.7054	26.4219	25.7138	26.1839	27.7551	27.4637	26.0198
MNNIHDME_00813	0	0	0	1.98747	0.651452	0		MNNIHDME_00813	0	0	4.40823	2.38345	0	2.03256	1.90082	0	4.82749	0.773008	2.42483	1.33273		MNNIHDME_37310	23.5853	24.1791	23.3992		22.9472			MNNIHDME_15242	26.9566	26.3584	25.7983	24.6749	26.6889	25.656	24.8616	26.9518	25.1538	27.278	24.993	27.1511
MNNIHDME_00814	0	0	0	0.993735	0.651452	0		MNNIHDME_00814	0	0	0	1.19172	4.71167	1.01628	2.85123	2.5436	2.41374	0.773008	0	0.666366		MNNIHDME_39869	23.959	21.4792	23.874					MNNIHDME_34353	25.3533	23.9845	25.577	25.4681	24.3228	26.1149	25.1569	23.3602	24.3986	26.5291	26.0476	25.6458
MNNIHDME_00815	0	0	0	1.98747	1.3029	2.10632		MNNIHDME_00815	3.9657	12.4811	15.4288	0	5.88959	1.01628	0.950411	3.39147	1.60916	4.63805	0.808276	4.66456		MNNIHDME_39814	24.4302	24.0312	23.374	22.1387		22.2269		MNNIHDME_56343	27.6488	27.4649	27.7067	25.207	27.5059	26.9063	26.4373	26.7187	27.4404	26.4916	25.8264	27.2065
MNNIHDME_00816	0	0	0	0	0	0		MNNIHDME_00816	0	0	0	0	0	0	0	0	0	0	0	0		MNNIHDME_38559	23.2948	23.0256	22.8934		23.2702	22.9687		MNNIHDME_23239	26.4343	27.9979	26.8925	26.9216	26.4297	26.8357	26.9073	26.0074	26.5253	27.3743	26.7879	27.7947
MNNIHDME_00817	0	0	0	3.97494	0	0.702106		MNNIHDME_00817	6.6095	2.77357	1.10206	1.19172	5.88959	1.01628	0.950411	1.69573	2.41374	3.09203	2.42483	2.66547		MNNIHDME_38566	25.183	22.1597	24.4221	22.4031	25.0698	21.9934		MNNIHDME_38817	27.363	25.5101	27.3272	27.4034	27.3344	26.8651	27.7088	27.6393	26.237	27.4726	27.2199	26.4019
MNNIHDME_00820	0	1.40245	0	0	1.3029	0		MNNIHDME_00820	1.3219	0	0	0	0	0	0.950411	0	2.41374	0.773008	0	0		MNNIHDME_38635	23.4566	22.7748	20.7589	22.0922	22.4907	23.7022		MNNIHDME_48709	25.736	25.4961	25.744	25.7784	25.383	27.5486	25.8592	26.0969	25.6477	28.0256	25.9913	25.3804
MNNIHDME_00821	0	0	1.17769	0.993735	1.95436	1.40421		MNNIHDME_00821	3.9657	2.77357	2.20412	2.38345	4.71167	4.06511	1.90082	0.847867	3.21833	3.09203	7.27448	1.33273		MNNIHDME_44502	22.918	22.4198	23.2652					MNNIHDME_48697	26.6371	25.763	26.7029	26.3246	25.475	26.1708	26.056	26.1962	26.1898	26.965	26.3357	26.4655
MNNIHDME_00822	53.2602	64.5125	49.463	212.659	113.353	132.698		MNNIHDME_00822	280.243	503.403	390.129	188.292	302.725	266.265	168.223	178.9	247.007	342.443	387.164	321.189		MNNIHDME_97846	23.9591	22.2847	23.7566		21.7202	20.1716		MNNIHDME_119456	27.5375	26.6006	26.7454	27.5104	26.9828	26.7974	27.7056	27.6907	27.0994	27.1003	26.7586	26.1142
MNNIHDME_00823	6.39123	8.41468	2.35538	24.8434	17.5892	14.7442		MNNIHDME_00823	27.7599	23.5754	30.8576	17.8758	16.4909	24.3907	18.0578	31.3711	24.1374	35.5584	50.9214	67.303		MNNIHDME_50599	28.0598	27.5759	27.9391	24.7418	25.7501	24.2387		MNNIHDME_98957	25.7317	25.5761	26.5618	26.0279	25.6836	25.9916	25.5923	25.9497	25.6123	26.6791	26.3112	25.6543
MNNIHDME_00824	3.19561	9.81712	1.17769	15.8998	16.9378	16.1484		MNNIHDME_00824	9.2533	31.8961	37.47	7.15034	14.135	18.293	14.2562	14.4137	53.1024	31.6933	32.331	56.6411		MNNIHDME_76958	23.081	23.5296	21.5748					MNNIHDME_50168	25.2031		26.1414	26.5473	25.769	25.3565	26.3002	25.0404		27.1192	26.0104	25.4103
MNNIHDME_00825	2.13041	4.20734	5.88845	11.9248	9.12033	11.2337		MNNIHDME_00825	13.219	20.8018	31.9597	11.9172	17.6688	10.1628	12.3553	26.2839	28.1604	20.0982	35.5641	25.9883		MNNIHDME_76946	22.1957	22.7196	23.3228					MNNIHDME_46421	26.9253	25.9943	27.3554	27.0432	26.3618	25.1803	27.3682	26.8875	25.8754	28.7524	27.0917	26.7642
MNNIHDME_00826	1.0652	1.40245	0	1.98747	1.3029	2.10632		MNNIHDME_00826	3.9657	11.0943	5.51029	4.76689	5.88959	5.08139	1.90082	5.0872	11.2641	3.09203	8.89104	15.9928		MNNIHDME_76943	24.0069		24.1129		21.9009	22.4486		MNNIHDME_03707	28.3215	28.1512	28.2386	28.9639	28.099	28.1932	29.3026	28.9207	28.5378	29.861	29.6901	28.7284
MNNIHDME_00827	0	0	0	0.993735	0.651452	0		MNNIHDME_00827	0	0	0	0	1.17792	1.01628	0	0.847867	0	0	0.808276	0		MNNIHDME_76913	22.83	23.5059	23.6905					MNNIHDME_15305	26.5433	26.6192	26.7717	25.3393	26.6339	26.4571	25.0412	26.2433	26.2418	25.6294	25.6267	26.5789
MNNIHDME_00828	0	0	1.17769	0	1.3029	0.702106		MNNIHDME_00828	7.9314	1.38679	0	0	3.53375	1.01628	0	0.847867	2.41374	1.54602	0.808276	1.9991		MNNIHDME_55719	22.8957	22.5566	23.1941		22.4936			MNNIHDME_15359	26.3876	24.3689	26.3871	26.8169	24.864	26.4957	25.9475	23.6845	24.7927	27.1806	26.3606	25.7163
MNNIHDME_00829	4.26082	4.20734	2.35538	0.993735	3.25726	2.80842		MNNIHDME_00829	5.2876	1.38679	1.10206	2.38345	5.88959	2.03256	1.90082	0.847867	1.60916	0	4.04138	3.33183		MNNIHDME_47426	23.7621	24.1566	23.9623					MNNIHDME_45952	27.692	27.6448	27.7065	26.7638	27.5666	27.28	26.7541	27.0878	27.4784	26.3215	25.8075	27.8543
MNNIHDME_00830	0	0	1.17769	1.98747	1.3029	0		MNNIHDME_00830	0	1.38679	1.10206	0	0	1.01628	0	0	0	0	0	5.9973		MNNIHDME_47306	24.9444	24.5503	25.231	21.0688	22.8554			MNNIHDME_09222	27.6783	27.1185	28.1417	28.8521	27.6272	28.5408	28.5554	26.6413	28.1545	28.5237	28.7189	28.7283
MNNIHDME_00831	1.0652	2.80489	2.35538	1.98747	8.46888	2.80842		MNNIHDME_00831	2.6438	5.54714	11.0206	3.57517	1.17792	5.08139	3.80164	8.47867	2.41374	9.2761	1.61655	19.3246		MNNIHDME_74060	23.0692	22.1975	21.4039					MNNIHDME_13911	28.4155	27.9371	28.2422	28.3209	27.6543	28.3958	28.4832	28.2082	28.2165	28.4965	28.7367	27.8353
MNNIHDME_00832	22.3693	21.0367	23.5538	1.98747	1.95436	2.10632		MNNIHDME_00832	0	4.16036	2.20412	0	0	1.01628	0	1.69573	0	0	0.808276	0.666366		MNNIHDME_52879	23.9962	24.1137	23.8713	20.6745	21.7284			MNNIHDME_25272	27.7932	27.3227	27.1314	27.9987	26.7004	27.5568	28.1895	27.3116	26.7299	27.6281	27.6474	27.3366
MNNIHDME_00833	38.3474	26.6465	30.62	1.98747	1.3029	0		MNNIHDME_00833	3.9657	2.77357	1.10206	0	0	0	0	0	0	0.773008	0	1.33273		MNNIHDME_52840	24.8948	23.5483	24.6288	23.3864	23.6574	22.3267		MNNIHDME_25433	28.1797	28.2339	28.1285	28.8777	27.5993	28.2143	28.8277	28.4293	28.56	28.7399	29.1729	27.6174
MNNIHDME_00834	10.652	14.0245	14.1323	0	0	0		MNNIHDME_00834	0	4.16036	0	1.19172	0	0	0	0	0	0	0	0		MNNIHDME_52801	22.0783	23.4893	23.9935					MNNIHDME_38843	26.6019	25.8498	26.4125	26.7119	25.7673	26.4668	26.2751	25.8807	24.7316	26.8304	26.2089	25.2664
MNNIHDME_00835	0	0	0	2.9812	0.651452	0		MNNIHDME_00835	0	4.16036	0	0	0	0	2.85123	2.5436	2.41374	2.31902	4.84966	1.33273		MNNIHDME_58406	22.7515	23.5648	22.7036					MNNIHDME_72985	26.4805	25.5174	26.9017	27.6909	24.8758	25.6088	27.4652	25.5693	25.6832	27.3161	26.6543	25.7208
MNNIHDME_00836	0	1.40245	1.17769	2.9812	3.25726	0		MNNIHDME_00836	0	0	3.30617	1.19172	0	1.01628	0.950411	2.5436	0.804582	0.773008	4.04138	2.66547		MNNIHDME_119456	24.7271	24.5121	24.043	26.4786	26.3644	25.5048		MNNIHDME_82321	28.0967	27.7662	28.3476	26.6094	27.8607	27.5195	26.887	27.6103	27.9016	27.8801	26.8931	28.038
MNNIHDME_00837	0	0	0	5.96241	3.90871	3.51053		MNNIHDME_00837	3.9657	5.54714	3.30617	2.38345	0	3.04883	0.950411	5.0872	2.41374	4.63805	6.46621	4.66456		MNNIHDME_61353	21.8287	21.104	21.2513	22.5929	23.0375	22.6269		MNNIHDME_97746	27.6285	26.9867	27.3594	27.2787	27.5454	27.2992	27.8255	27.6109	27.3715	27.7726	27.3715	27.1501
MNNIHDME_00838	0	2.80489	0	9.93735	6.51452	7.72316		MNNIHDME_00838	0	0	5.51029	1.19172	5.88959	1.01628	0	1.69573	2.41374	5.41106	3.2331	1.33273		MNNIHDME_61380	23.6901	22.7378	23.5045	24.6912	25.1535	24.5699		MNNIHDME_70104	26.5414	26.8643	27.6275	27.4843	27.1218	26.6418	27.7822	27.103	25.8791	28.1124	27.5601	27.8795
MNNIHDME_00840	0	1.40245	1.17769	3.97494	2.60581	1.40421		MNNIHDME_00840	2.6438	4.16036	4.40823	2.38345	1.17792	2.03256	0.950411	1.69573	1.60916	2.31902	2.42483	3.9982		MNNIHDME_44320	23.0016	22.9445	23.0638		21.1094			MNNIHDME_11351	23.8697	24.5203	24.1664	25.7722	23.2134	26.0117	25.2339	24.8865	25.4089	26.5281	25.4856	26.7183
MNNIHDME_00842	1.0652	2.80489	1.17769	2.9812	0.651452	1.40421		MNNIHDME_00842	2.6438	1.38679	5.51029	4.76689	0	1.01628	2.85123	5.93507	3.21833	3.09203	8.89104	3.9982		MNNIHDME_44216	22.1623	23.1629	22.4583					MNNIHDME_98489	28.3149	28.4509	28.4337	29.5108	28.5921	28.4634	29.5064	29.5088	28.9863	29.5104	29.096	27.3294
MNNIHDME_00843	15.9781	2.80489	3.53307	33.787	16.2863	14.0421		MNNIHDME_00843	18.5066	37.4432	24.2453	25.0262	24.7363	17.2767	11.4049	22.0446	7.24123	27.0553	27.4814	25.9883		MNNIHDME_67049				23.4695	22.9944	23.1545		MNNIHDME_32633	27.9197	27.1887	28.1057	28.0556	27.3639	27.0111	28.5155	27.377	27.5946	28.415	26.9195	27.7515
MNNIHDME_00844	4.26082	2.80489	2.35538	15.8998	7.81742	17.5526		MNNIHDME_00844	19.8285	22.1886	12.1226	11.9172	27.0921	14.2279	15.2066	14.4137	22.5283	17.0062	42.0304	21.9901		MNNIHDME_69415	22.9967	23.1297	23.2971					MNNIHDME_33177	29.0372	28.6347	27.9854	28.8218	29.1465	29.0625	28.7853	28.8863	28.9117	29.2873	29.1521	28.8124
MNNIHDME_00845	5.32602	8.41468	0	9.93735	9.77178	8.42527		MNNIHDME_00845	7.9314	11.0943	13.2247	4.76689	9.42334	12.1953	18.0578	16.1095	16.0916	10.8221	25.8648	15.9928		MNNIHDME_69391	24.6108	25.0075	23.8852	22.6535	23.1852	22.5859		MNNIHDME_15083	26.6715	26.7337	26.7381	26.6367	26.6216	27.1645	26.748	26.0079	26.7404	26.8775	27.1368	27.7127
MNNIHDME_00846	4.26082	2.80489	3.53307	42.7306	29.3153	18.2547		MNNIHDME_00846	33.0475	30.5093	41.8782	17.8758	32.9817	15.2442	36.1156	33.9147	72.4123	29.3743	43.6469	35.3174		MNNIHDME_70557	22.5223		22.9851	21.7129	24.0204	23.8765		MNNIHDME_14048	27.4101	26.8131	27.7052	27.3554	25.5094	27.4977	27.3403	26.4174	23.1643	27.4512	26.7296	25.2222
MNNIHDME_00847	1.0652	2.80489	0	8.94361	7.16597	4.91474		MNNIHDME_00847	9.2533	5.54714	7.71441	2.38345	10.6013	5.08139	2.85123	5.93507	5.63207	4.63805	8.08276	2.66547		MNNIHDME_76498	26.9089	27.02	26.6916		24.8359			MNNIHDME_24905	25.6501	23.5299	26.3511	26.2261	24.1863	26.611	26.0367	24.7684	25.619	26.4072	26.5522	25.782
MNNIHDME_00848	2.13041	1.40245	2.35538	1.98747	2.60581	1.40421		MNNIHDME_00848	2.6438	6.93393	2.20412	10.7255	10.6013	1.01628	6.65288	3.39147	2.41374	3.09203	6.46621	4.66456		MNNIHDME_76478	24.2211	23.9423	24.6701	21.8602				MNNIHDME_44449	25.8923	25.1319	25.6329	26.4943	25.4111	25.8574	26.8837	26.4961	26.2594	25.86	26.1241	25.6446
MNNIHDME_00849	0	0	0	0	2.60581	0.702106		MNNIHDME_00849	2.6438	5.54714	3.30617	3.57517	10.6013	2.03256	3.80164	1.69573	4.02291	0.773008	2.42483	0		MNNIHDME_76475	22.4476	23.0382	23.5186					MNNIHDME_55673	25.6017	23.9321	25.0488	26	24.0125	25.3276	26.8132	25.5091	24.8509	26.4326	26.0016	24.1417
MNNIHDME_00850	0	1.40245	0	0	0	2.10632		MNNIHDME_00850	0	0	1.10206	1.19172	3.53375	3.04883	0	2.5436	8.04582	0.773008	2.42483	0.666366		MNNIHDME_77068	21.3342	24.2897	22.0233	24.3268	23.6328	23.708		MNNIHDME_98511	28.1858	27.4675	27.7925	28.8288	27.5826	28.6216	29.0733	28.7144	28.3936	28.2438	28.3687	26.4672
MNNIHDME_00851	0	1.40245	4.71076	3.97494	3.25726	0.702106		MNNIHDME_00851	0	11.0943	6.61235	7.15034	4.71167	4.06511	5.70247	0.847867	4.02291	3.09203	8.08276	5.33093		MNNIHDME_97778	24.8571	25.0694	21.3666		26.0552			MNNIHDME_67479	28.7789	28.4443	27.9123	28.8159	29.0983	27.4624	29.2244	29.4796	28.295	29.7988	30.1939	27.8034
MNNIHDME_00852	7.45643	5.60978	5.88845	22.8559	15.6348	15.4463		MNNIHDME_00852	17.1847	45.7639	26.4494	15.4924	31.8038	21.3418	19.0082	23.7403	34.597	24.7363	35.5641	32.6519		MNNIHDME_92211	23.9918	22.9864	24.7119		22.6852	21.703		MNNIHDME_84323		22.0145	23.3353	26.5729		26.5218	24.53	22.6248	24.0546	25.2608	25.0987	28.0109
MNNIHDME_00853	0	0	0	0	0	0		MNNIHDME_00853	0	0	0	0	0	0	0	0	0	0	0	0		MNNIHDME_90109		21.1343		24.0218	23.855	24.5537		MNNIHDME_10682				26.1627			25.2532	24.3018	22.8802
MNNIHDME_00854	0	4.20734	2.35538	1.98747	1.95436	0		MNNIHDME_00854	0	0	3.30617	0	0	5.08139	0.950411	1.69573	0.804582	0.773008	0.808276	2.66547		MNNIHDME_98957	21.4228		22.6666	24.285	23.0766	23.1898		MNNIHDME_15323	26.091	26.8421	26.7837	25.986	26.9976	26.2866	24.5794	25.1622	25.6999	26.48	26.1762	26.4622
MNNIHDME_00855	0	0	1.17769	0	2.60581	0		MNNIHDME_00855	11.8971	2.77357	1.10206	5.95862	7.06751	2.03256	3.80164	4.23934	4.82749	1.54602	4.04138	5.33093		MNNIHDME_109210	23.7643	23.9311		24.431	23.9497	24.3059		MNNIHDME_15778	28.2505	28.0089	28.148	26.1312	28.6772	27.965	27.1347	27.5186	27.724	27.2234	26.9565	27.2781
MNNIHDME_00856	3.19561	2.80489	0	0.993735	2.60581	0.702106		MNNIHDME_00856	1.3219	8.32071	3.30617	2.38345	0	0	1.90082	3.39147	4.82749	2.31902	5.65793	6.66366		MNNIHDME_105140	25.3716		25.2012	25.5685	25.0707	24.9299		MNNIHDME_14449	26.971	26.8107	26.7441	26.8556	26.7226	28.1579	26.7754	26.1329	26.7168	27.1475	26.8142	27.2986
MNNIHDME_00857	0	0	0	0	0	0		MNNIHDME_00857	0	0	0	0	0	0	0	0	0	0	0	0		MNNIHDME_101025	24.5379	24.1789	24.6837	24.1877	24.1105	24.2971		MNNIHDME_29454	29.2078	29.1351	29.6608	25.5985	29.6568	28.0252	28.0442	29.0966	28.6555	28.6433	27.6319	28.8045
MNNIHDME_00858	4.26082	7.01223	2.35538	6.95614	3.25726	3.51053		MNNIHDME_00858	0	2.77357	2.20412	2.38345	2.35584	3.04883	2.85123	2.5436	4.02291	6.95707	4.84966	2.66547		MNNIHDME_104672	23.1584	23.3871	23.0854					MNNIHDME_16088	27.3937	27.4703	27.5619	27.0187	27.8093	26.8911	31.3948	27.5565	26.9581	27.8043	26.4235	27.2863
MNNIHDME_00859	2.13041	0	1.17769	1.98747	3.25726	2.10632		MNNIHDME_00859	1.3219	1.38679	0	2.38345	1.17792	0	1.90082	0	1.60916	4.63805	3.2331	4.66456		MNNIHDME_125082	25.6237	26.2283	25.6145	24.0253	25.0166	24.6092		MNNIHDME_38796	27.1929	26.557	27.1117	26.9468	26.6994	26.9736	27.6888	27.4452	26.9373	27.2313	27.6778	25.9552
MNNIHDME_00860	3.19561	2.80489	2.35538	0.993735	1.95436	2.10632		MNNIHDME_00860	6.6095	4.16036	0	0	1.17792	5.08139	2.85123	6.78294	6.43665	1.54602	14.549	11.3282		MNNIHDME_118110		21.0154	19.9854		22.8083	21.9409		MNNIHDME_48688	26.2895	25.5897	26.1146	26.4198	25.2155	25.917	26.839	26.0395	25.5278	26.9953	26.3457	24.4124
MNNIHDME_00861	1.0652	2.80489	1.17769	1.98747	0.651452	1.40421		MNNIHDME_00861	2.6438	4.16036	0	0	1.17792	1.01628	0.950411	3.39147	6.43665	2.31902	2.42483	5.33093		MNNIHDME_118963	22.1938	23.5297	24.758	26.276	24.7167	26.6468		MNNIHDME_49386	29.3745	28.6176	28.4471	29.296	28.216	29.2922	29.4871	28.9234	28.99	29.1323	29.4565	29.5262
MNNIHDME_00862	1.0652	0	0	2.9812	0	0		MNNIHDME_00862	2.6438	4.16036	1.10206	2.38345	3.53375	1.01628	0	1.69573	0.804582	0.773008	3.2331	0		MNNIHDME_118265	24.2337	23.8349	23.5487	22.7317				MNNIHDME_44274	25.2253	24.5534	24.4857	26.3651	24.2704	24.799	25.9424	25.2546	24.8085	25.2783	25.402	23.7765
MNNIHDME_00863	5.32602	4.20734	3.53307	17.8872	7.81742	11.2337		MNNIHDME_00863	3.9657	12.4811	13.2247	3.57517	7.06751	8.13022	7.60329	16.9573	17.7008	12.3681	20.2069	15.9928		MNNIHDME_105242	22.036	22.1764	21.8225		22.2061			MNNIHDME_114429	26.8493	25.938	26.5569	27.6108	26.6032	26.9705	27.8928	26.939	27.3211	26.769	27.3819	25.4388
MNNIHDME_00864	1.0652	0	1.17769	0	0	1.40421		MNNIHDME_00864	0	4.16036	1.10206	1.19172	3.53375	1.01628	1.90082	2.5436	2.41374	0.773008	2.42483	1.9991		MNNIHDME_110262	22.2573	22.0059	23.2678	24.8361	24.6096	23.8798		MNNIHDME_33259	27.9125	27.0052	27.8503	27.7541	27.7412	26.2524	27.2618	27.5349	27.2895	27.6873	28.0608	27.625
MNNIHDME_00865	0	0	1.17769	0	0	0		MNNIHDME_00865	0	0	2.20412	0	0	4.06511	0.950411	0.847867	1.60916	1.54602	0	1.9991		MNNIHDME_114377	21.7808	22.51	22.2845	23.3382		20.7491		MNNIHDME_13820	26.8546	25.7462	26.43	26.9478	25.729	26.5379	27.3301	26.6381	26.6763	26.8576	27.2455	25.6304
MNNIHDME_00866	12.7825	5.60978	11.7769	8.94361	8.46888	11.2337		MNNIHDME_00866	7.9314	22.1886	17.6329	17.8758	10.6013	15.2442	16.157	14.4137	12.8733	17.7792	27.4814	27.9874		MNNIHDME_115767	21.8327	23.9246	22.4902	22.2418		23.2473		MNNIHDME_22682	27.3472	27.1172	27.7127	26.8059	27.1353	28.2843	28.4188	27.4536	26.9799	26.575	27.5581	28.011
MNNIHDME_00867	0	1.40245	0	0	0	0		MNNIHDME_00867	0	1.38679	2.20412	1.19172	0	3.04883	1.90082	2.5436	0	0.773008	2.42483	5.33093		MNNIHDME_117562	24.6274		24.3942		22.9015			MNNIHDME_24728	28.5771	28.5198	30.0181	29.6656	30.1236	28.5501	26.6863	30.5663	27.6335	29.8627	29.9793	29.631
MNNIHDME_00868	0	0	1.17769	0	0.651452	0.702106		MNNIHDME_00868	1.3219	4.16036	3.30617	1.19172	0	0	1.90082	7.63081	2.41374	0.773008	4.04138	5.33093		MNNIHDME_145670	25.1509	25.0155	24.6855	26.0341	25.9496	25.3842		MNNIHDME_25178	27.0227	27.0051	27.2527	27.2803	26.8616	27.0847	27.6385	27.5576	26.9916	27.4433	27.6091	26.1153
MNNIHDME_00869	0	2.80489	1.17769	0.993735	0.651452	4.21263		MNNIHDME_00869	2.6438	4.16036	0	0	4.71167	2.03256	0.950411	1.69573	6.43665	0.773008	0.808276	3.9982		MNNIHDME_73043		22.0431		24.225	24.3016	23.6724		MNNIHDME_37289	23.8325			26.14		24.7948	26.5026	25.1999	24.6932	26.6401	26.3026	25.0966
MNNIHDME_00870	3.19561	1.40245	1.17769	0	0.651452	3.51053		MNNIHDME_00870	2.6438	8.32071	3.30617	1.19172	2.35584	2.03256	0.950411	1.69573	4.82749	0.773008	4.84966	7.9964		MNNIHDME_48008		24.3519	23.9952	25.1792	25.1649	24.9323		MNNIHDME_50550	25.9382	24.6645	25.4677	26.4316	25.3159	26.1245	26.5879	25.1517	24.7753	26.6307	25.4145	24.4107
MNNIHDME_00871	0	2.80489	5.88845	0	1.3029	0.702106		MNNIHDME_00871	0	0	0	0	0	0	0	0	0	0.773008	1.61655	0		MNNIHDME_15513			22.53	21.1546	23.7091	23.7045		MNNIHDME_113204	27.9505	27.2863	27.3931	28.1855	27.0693	27.1317	28.208	28.6168	27.6377	28.0242	27.774	26.9785
MNNIHDME_00872	0	0	0	0	0	0		MNNIHDME_00872	0	0	0	0	0	0	0	0	0	0	0	0		MNNIHDME_14057		22.3595	23.6264	24.2308	24.6659	24.2283		MNNIHDME_61633	24.2158	24.0296	24.4596	26.6219	24.2281	25.1203	26.7368	25.6898	24.7155	25.6802	25.8065	23.1794
MNNIHDME_00873	4.26082	2.80489	0	8.94361	4.56016	5.61685		MNNIHDME_00873	6.6095	8.32071	7.71441	2.38345	7.06751	1.01628	6.65288	6.78294	6.43665	7.73008	8.89104	9.32913		MNNIHDME_14158				23.8818	24.1583	24.0965		MNNIHDME_72026	24.8228	24.8707	25.5684	26.3544	24.4844	25.2933	26.6911	25.2087	25.2881	26.2196	26.3297	24.2682
MNNIHDME_00874	0	0	1.17769	6.95614	2.60581	2.10632		MNNIHDME_00874	9.2533	9.7075	8.81647	7.15034	3.53375	2.03256	2.85123	1.69573	3.21833	6.95707	7.27448	12.661		MNNIHDME_14175		23.693	23.2069	22.9782	23.3956	23.3399		MNNIHDME_99879	26.3753	27.1888	24.6125	25.3754	27.5954		25.8353	27.4009	22.7291	26.9248	25.9215
MNNIHDME_00875	1.0652	4.20734	1.17769	1.98747	2.60581	2.80842		MNNIHDME_00875	3.9657	12.4811	2.20412	8.34206	20.0246	6.09767	9.50411	5.0872	9.65498	3.86504	7.27448	9.99549		MNNIHDME_25566		22.075	19.7499	22.2261	21.0934	23.2338		MNNIHDME_49111	26.365	26.1478	26.2385	25.7032	26.2666	25.7882	25.0732	26.2875	25.4437	26.4392	25.8273	24.6661
MNNIHDME_00876	5.32602	4.20734	2.35538	6.95614	6.51452	11.2337		MNNIHDME_00876	2.6438	8.32071	18.735	5.95862	10.6013	6.09767	6.65288	3.39147	11.2641	8.50309	12.9324	12.661		MNNIHDME_39223		22.461	22.8226	23.3284	23.3094	22.7605		MNNIHDME_130474	26.031	24.9738	24.8369	26.929	25.0837	25.5776	26.2274	24.8292	25.3203	26.2058	25.917	26.9506
MNNIHDME_00877	9.58684	2.80489	2.35538	10.9311	7.16597	11.9358		MNNIHDME_00877	10.5752	16.6414	13.2247	10.7255	10.6013	8.13022	7.60329	14.4137	24.1374	19.3252	24.2483	37.9829		MNNIHDME_89624		21.2917		22.3697	22.3169	22.1248		MNNIHDME_54965	25.6525	25.8581	26.1276	25.1411	26.1014	25.8876	25.1905	25.6519	25.1908	25.9205	25.809	26.5986
MNNIHDME_00878	0	0	1.17769	0.993735	0	0		MNNIHDME_00878	0	0	0	1.19172	4.71167	4.06511	1.90082	0.847867	5.63207	1.54602	4.84966	3.33183		MNNIHDME_126083		24.9306		26.1531	25.8334	25.2412		MNNIHDME_11102	25.61	24.4901	25.3817	24.5259	25.1891	25.2655	24.0801	25.1406		25.6063
MNNIHDME_00879	2.13041	0	0	1.98747	1.3029	3.51053		MNNIHDME_00879	7.9314	2.77357	11.0206	4.76689	4.71167	1.01628	2.85123	2.5436	3.21833	1.54602	1.61655	5.9973		MNNIHDME_90232				23.6086	24.1745	23.6972		MNNIHDME_10908								23.6311
MNNIHDME_00880	2.13041	0	0	1.98747	1.3029	2.10632		MNNIHDME_00880	0	2.77357	4.40823	0	1.17792	0	1.90082	0.847867	3.21833	2.31902	3.2331	3.33183		MNNIHDME_92977				23.5318	23.547	23.4279		MNNIHDME_47625	28.652	28.0996	28.5183	28.7776	25.5936	28.7073	28.8373	28.561	28.6421	28.3893	28.5012	28.9031
MNNIHDME_00881	1.0652	0	1.17769	0.993735	0.651452	1.40421		MNNIHDME_00881	2.6438	0	2.20412	3.57517	2.35584	2.03256	0.950411	1.69573	0.804582	0.773008	0	0.666366		MNNIHDME_14896				23.6059	23.5028	23.2614		MNNIHDME_29366	25.3533	23.9845	25.577	25.4681	24.3228	25.7625	25.3694	23.3602	24.3986	26.5291	26.0476	25.6458
MNNIHDME_00882	0	1.40245	2.35538	0.993735	3.25726	1.40421		MNNIHDME_00882	5.2876	4.16036	2.20412	1.19172	0	4.06511	1.90082	0.847867	4.02291	0.773008	9.69931	4.66456		MNNIHDME_24711				23.1515	22.8027	23.5549		MNNIHDME_15713	25.039	26.8385	28.1904	25.5598	23.8782	25.8195	25.1465	24.4411	27.9993	25.0464	25.6693	27.3795
MNNIHDME_00883	0	0	1.17769	3.97494	1.3029	2.10632		MNNIHDME_00883	1.3219	2.77357	3.30617	1.19172	0	3.04883	1.90082	2.5436	4.82749	1.54602	0.808276	2.66547		MNNIHDME_31876	24.8562	25.3269	22.4856	24.605	24.5434	23.9869		MNNIHDME_14598	25.7346	24.8341	26.293	24.9472	24.864	25.9569	24.2812	22.7967	24.7193	25.147	24.8111	25.5379
MNNIHDME_00884	2.13041	1.40245	0	2.9812	1.3029	0.702106		MNNIHDME_00884	5.2876	0	8.81647	1.19172	0	4.06511	4.75206	1.69573	0.804582	4.63805	2.42483	4.66456		MNNIHDME_51939	23.0296	22.8991	23.5441		23.4824			MNNIHDME_24688	26.1118	25.9677	26.1223	25.7849	25.9608	26.0748	25.6643	25.6401	24.0714	26.0296	25.998	26.1791
MNNIHDME_00885	0	2.80489	0	0	0	1.40421		MNNIHDME_00885	1.3219	4.16036	1.10206	0	0	0	1.90082	2.5436	0.804582	0	0.808276	0.666366		MNNIHDME_59484	23.5909	22.7252	21.6794	22.7331	24.6359	22.8917		MNNIHDME_38638	25.1603	25.6173	25.1471	25.6523	24.646	25.0413	25.5647	24.9189	24.6119	26.2995	25.6553	24.5095
MNNIHDME_00886	0	0	0	6.95614	2.60581	2.80842		MNNIHDME_00886	9.2533	24.9621	6.61235	5.95862	5.88959	5.08139	5.70247	8.47867	3.21833	6.95707	13.7407	7.9964		MNNIHDME_02242	22.3081	24.1721	23.2086		22.8			MNNIHDME_112075	27.0022	25.6449	27.4011	25.7094	26.1844	27.2094	25.4324	26.3401	26.597	27.8576	27.0018	27.3841
MNNIHDME_00887	1.0652	0	1.17769	3.97494	1.3029	1.40421		MNNIHDME_00887	5.2876	2.77357	3.30617	4.76689	0	1.01628	0.950411	6.78294	2.41374	2.31902	1.61655	1.33273		MNNIHDME_13630	22.8694	23.2684	23.2242		20.9827			MNNIHDME_32040	25.6797	24.6624	25.3602	25.2375	24.0829	25.7983	26.8587	26.2606	23.8682	25.482	25.6399	25.5169
MNNIHDME_00888	0	0	0	0.993735	0	0.702106		MNNIHDME_00888	0	4.16036	6.61235	3.57517	2.35584	2.03256	0	0	0.804582	1.54602	0	2.66547		MNNIHDME_15301				22.968	23.0825	22.2513		MNNIHDME_129111	27.2282	26.0834	27.8364	27.2679	25.8592	27.2695	27.2533	25.5927	26.5544	27.7702	27.4205	27.1889
MNNIHDME_00889	0	0	0	1.98747	0.651452	0		MNNIHDME_00889	0	1.38679	2.20412	0	0	0	1.90082	1.69573	1.60916	1.54602	1.61655	1.9991		MNNIHDME_45952	22.273	22.7557	21.0895	24.0152	24.6405	19.9419		MNNIHDME_21128			23.1866	24.2255	25.9982		23.8946			21.114	20.3146
MNNIHDME_00890	0	0	2.35538	0	0.651452	0		MNNIHDME_00890	5.2876	4.16036	0	5.95862	1.17792	2.03256	0	0.847867	1.60916	2.31902	0	1.9991		MNNIHDME_34118	25.3643	25.006	25.6015	27.2728	27.053	26.5246		MNNIHDME_65958				25.6928			22.4678
MNNIHDME_00891	0	0	0	0.993735	0	0.702106		MNNIHDME_00891	2.6438	1.38679	0	0	1.17792	0	0.950411	0	0.804582	0	0	3.9982		MNNIHDME_34278				22.8257	23.3651	22.1525		MNNIHDME_29572	26.4232	25.2536	26.4211	26.0193	26.2157	26.2093	25.8738	26.36	26.0558	26.781	27.1403	26.0883
MNNIHDME_00892	0	0	0	0	0	0		MNNIHDME_00892	0	1.38679	3.30617	0	2.35584	1.01628	0	0.847867	1.60916	0.773008	0	1.9991		MNNIHDME_34373	21.7277			22.6661	22.4103	23.2949		MNNIHDME_26515	26.7677	24.6112	27.9758	24.8722	23.7607	25.0527	24.9586	25.2124	25.5394	27.9522	25.2	24.7178
MNNIHDME_00893	0	0	0	0	0	1.40421		MNNIHDME_00893	3.9657	1.38679	0	0	3.53375	1.01628	0	4.23934	0	1.54602	1.61655	4.66456		MNNIHDME_34383	22.1636			25.6247	25.5084	25.8397		MNNIHDME_02955	26.4095	23.4893	25.4034	25.95	26.1574	26.572	26.0162	26.2835	25.7077	26.0089	25.9155	25.6606
MNNIHDME_00894	1.0652	0	0	5.96241	3.25726	1.40421		MNNIHDME_00894	2.6438	15.2546	9.91852	10.7255	2.35584	7.11394	3.80164	4.23934	7.24123	9.2761	9.69931	10.6619		MNNIHDME_56299				22.6993	22.8825	23.1893		MNNIHDME_14860	26.2011	24.9998	26.1043	24.9412	25.8766	25.9638	26.032	24.9103	25.9841	26.4778	25.8695	25.8345
MNNIHDME_00895	0	1.40245	0	2.9812	2.60581	0.702106		MNNIHDME_00895	9.2533	6.93393	5.51029	3.57517	10.6013	8.13022	13.3058	8.47867	5.63207	7.73008	20.2069	8.66276		MNNIHDME_15012		22	20.5402	23.5701	23.4235	22.9794		MNNIHDME_14822	26.5804	26.1456	26.5654	26.2938	26.3781	26.5055	25.9361	26.5477	26.4937	25.2615	26.9345	26.5288
MNNIHDME_00896	1.0652	0	0	1.98747	0.651452	1.40421		MNNIHDME_00896	2.6438	2.77357	2.20412	2.38345	2.35584	1.01628	3.80164	1.69573	2.41374	1.54602	2.42483	0.666366		MNNIHDME_14979	23.2372		24.5671	20.7494	23.0579	22.9422		MNNIHDME_22630	26.964	26.5531	27.095	25.6928	25.0778	26.8412	25.787	26.7219	26.3055	26.8226	27.0932	26.8646
MNNIHDME_00897	2.13041	0	0	3.97494	2.60581	2.80842		MNNIHDME_00897	13.219	9.7075	5.51029	8.34206	7.06751	8.13022	6.65288	9.32654	9.65498	6.95707	12.9324	8.66276		MNNIHDME_14598				22.8664	23.1257	22.6629		MNNIHDME_24929	27.7455	28.0282	27.9366	27.2445	26.877	27.4956	26.9303	27.0821	27.8168	27.7447	27.7558	27.9651
MNNIHDME_00898	1.0652	2.80489	1.17769	3.97494	2.60581	2.80842		MNNIHDME_00898	6.6095	11.0943	3.30617	5.95862	10.6013	4.06511	7.60329	2.5436	5.63207	6.18406	11.3159	5.33093		MNNIHDME_14449	21.1254	23.3296		23.6823	23.8975	24.6336		MNNIHDME_24657	25.362	24.8666	25.972	25.323	24.5911	25.0583	25.1586	23.1203	23.6025	25.861	25.0198	25.6564
MNNIHDME_00899	1.0652	1.40245	0	4.96867	3.25726	2.10632		MNNIHDME_00899	1.3219	1.38679	4.40823	2.38345	3.53375	3.04883	4.75206	3.39147	3.21833	6.18406	16.9738	3.33183		MNNIHDME_14448	23.9531	23.5982	23.5741	25.6417	25.1734	25.0952		MNNIHDME_25431	27.8881	27.906	28.4656	28.2281	27.5145	27.7979	28.7043	28.2165	27.769	28.5497	28.473	26.7671
MNNIHDME_00900	1.0652	4.20734	1.17769	2.9812	0	0.702106		MNNIHDME_00900	10.5752	6.93393	12.1226	8.34206	5.88959	5.08139	8.5537	5.0872	7.24123	6.18406	15.3572	7.9964		MNNIHDME_13839		25.1045		26.107	26.7277	25.1622		MNNIHDME_39147	25.5423	25.326	25.9027	26.8464	24.0483	26.8737	26.8999	25.1424	26.521	26.8264	26.7876	25.9959
MNNIHDME_00901	0	1.40245	0	0.993735	0	0.702106		MNNIHDME_00901	1.3219	1.38679	0	2.38345	0	1.01628	0.950411	3.39147	1.60916	0	0	0.666366		MNNIHDME_13845	22.8672	22.8525	22.4622	23.6292	24.1786	22.3951		MNNIHDME_37154	25.4635	24.7043	25.155	26.5541	25.0267	25.4488	26.4253	25.8144	24.8462	26.5154	25.3032	25.2166
MNNIHDME_00902	0	0	0	0	0.651452	0.702106		MNNIHDME_00902	0	0	0	0	0	0	0	3.39147	0	0.773008	0.808276	1.9991		MNNIHDME_14020	22.7028	23.0001		23.7097	23.1756	23.1688		MNNIHDME_44473	26.6553	27.8023	27.5593	27.2583	27.4761	27.2661	27.3851	25.6486	27.2242	27.3509	26.5206	26.6364
MNNIHDME_00903	0	0	0	0	0	0		MNNIHDME_00903	0	0	0	0	0	0	0	0	0	0	1.61655	1.9991		MNNIHDME_14103	21.1619		22.6455	22.2877		22.4348		MNNIHDME_50584	25.8936	24.6573	24.9165	27.1148	25.1468	26.2745	27.4459	26.288	26.1526	27.3194	26.6939	24.923
MNNIHDME_00904	0	1.40245	1.17769	0	0	0.702106		MNNIHDME_00904	6.6095	2.77357	1.10206	2.38345	5.88959	0	0	0	0.804582	2.31902	0.808276	1.9991		MNNIHDME_14242	23.9683	25.056	23.654	24.6271	25.1416	24.401		MNNIHDME_58310	24.2062	23.5348	23.738	26.8837	23.066	24.9439	26.6132	25.0923	24.4828	25.5799	25.2916	23.6762
MNNIHDME_00905	0	0	0	0	0	0		MNNIHDME_00905	1.3219	1.38679	0	1.19172	0	1.01628	0	0	0.804582	0	0	0		MNNIHDME_46497	24.0759		24.3909	25.4844	23.1993	22.533		MNNIHDME_70662	29.2523	29.9	29.4822	29.9628	28.9831	29.0074	30.0421	29.6146	29.2107	31.2228	30.2976	29.704
MNNIHDME_00906	0	0	0	0	0.651452	0.702106		MNNIHDME_00906	0	0	0	0	1.17792	0	0	0	0	0.773008	0.808276	3.33183		MNNIHDME_22649	22.6141	21.5329	22.8067		23.18	23.2341		MNNIHDME_116657	27.2742	25.9953	26.7752	27.2755	25.7666	26.615	27.7932	26.5941	27.2322	27.5836	27.4321	27.4578
MNNIHDME_00907	0	0	0	0.993735	1.3029	0.702106		MNNIHDME_00907	1.3219	0	0	0	2.35584	4.06511	0	4.23934	2.41374	0.773008	3.2331	0		MNNIHDME_22853	20.8519	22.9458	21.4568	23.2711	18.1604	22.6612		MNNIHDME_108341	25.9411	25.8594	26.0497	26.8987	24.9417	25.7338	27.1831	25.9643	26.4532	27.1494	27.0178	25.632
MNNIHDME_00909	4.26082	0	0	2.9812	0.651452	0		MNNIHDME_00909	6.6095	2.77357	3.30617	3.57517	2.35584	2.03256	1.90082	4.23934	3.21833	1.54602	0.808276	3.33183		MNNIHDME_22981		23.14		23.7258	24.6871	23.7346		MNNIHDME_28293	23.9416		23.3429	24.5268	24.6462		23.7941	23.9046		23.1761	23.7217
MNNIHDME_00910	6.39123	1.40245	0	0.993735	0.651452	0.702106		MNNIHDME_00910	2.6438	5.54714	2.20412	3.57517	2.35584	0	1.90082	1.69573	3.21833	0	0.808276	1.33273		MNNIHDME_23059	22.7711		22.199	22.2911	22.8794	22.1763		MNNIHDME_31866			24.8744				26.0787			26.5999		26.2455
MNNIHDME_00911	0	2.80489	1.17769	2.9812	0.651452	1.40421		MNNIHDME_00911	5.2876	6.93393	2.20412	0	2.35584	2.03256	5.70247	5.93507	0	6.95707	2.42483	3.9982		MNNIHDME_25050				24.3942	24.9747	23.825		MNNIHDME_58180				25.4941		22.7558	24.9074		22.855	24.8528	24.7409
MNNIHDME_00912	0	2.80489	0	0	4.56016	4.91474		MNNIHDME_00912	1.3219	4.16036	4.40823	2.38345	0	3.04883	1.90082	5.0872	2.41374	1.54602	6.46621	4.66456		MNNIHDME_24904	23.5581	24.7966	23.5474	25.1211	25.5985	25.6436		MNNIHDME_95207	29.3234	28.5266	29.2065	28.093	28.8793	28.0755	28.5948	28.6808	28.8126	29.5182	27.9244	29.1893
MNNIHDME_00913	0	0	0	0.993735	3.90871	2.10632		MNNIHDME_00913	5.2876	5.54714	0	2.38345	5.88959	2.03256	0.950411	1.69573	1.60916	2.31902	10.5076	6.66366		MNNIHDME_25459	24.1079	23.9882	18.2231	25.0108	25.5204	25.1022		MNNIHDME_36264	26.203	26.0727	26.7468	26.2014	26.0417	26.6745	26.3505	25.7798	27.0081	26.1974	26.1927	27.2057
MNNIHDME_00914	0	0	0	0	0	0		MNNIHDME_00914	1.3219	0	0	0	0	1.01628	0	0	0	0	0	0.666366		MNNIHDME_25542	23.6525	23.5376	23.647	24.4203	23.9931	24.5673		MNNIHDME_36293	26.8746	26.3388	26.6636	26.1235	26.4012	26.885	25.7005	26.4282	26.7596	26.7256	27.1536	27.3945
MNNIHDME_00915	3.19561	4.20734	2.35538	0	1.95436	7.72316		MNNIHDME_00915	5.2876	9.7075	5.51029	5.95862	2.35584	4.06511	5.70247	4.23934	8.04582	6.18406	10.5076	11.3282		MNNIHDME_27062	21.2631	21.8911	22.0474					MNNIHDME_39695	21.6427		22.7524	27.5845		25.3155	26.9119	22.0521	24.6007	27.0883	26.8046	24.4411
MNNIHDME_00916	2.13041	8.41468	4.71076	11.9248	2.60581	8.42527		MNNIHDME_00916	10.5752	16.6414	15.4288	11.9172	8.24543	6.09767	11.4049	14.4137	20.9191	9.2761	15.3572	5.9973		MNNIHDME_27093	23.1641	21.7237	23.4504					MNNIHDME_57003	29.8987	28.6655	29.4875	29.2346	28.3888	28.4494	29.0826	29.4666	28.6092	29.6044	29.7656	28.9383
MNNIHDME_00917	1.0652	0	2.35538	0	1.3029	1.40421		MNNIHDME_00917	2.6438	2.77357	1.10206	1.19172	4.71167	2.03256	1.90082	1.69573	1.60916	2.31902	3.2331	3.33183		MNNIHDME_27121	23.7114	23.351	23.7202					MNNIHDME_49456	28.5687	28.172	28.561	28.2849	28.2773	28.4115	28.3603	28.3729	28.5517	28.474	28.3753	28.6073
MNNIHDME_00918	2.13041	1.40245	1.17769	4.96867	0	1.40421		MNNIHDME_00918	1.3219	2.77357	5.51029	2.38345	2.35584	1.01628	0.950411	0.847867	0	0	2.42483	1.33273		MNNIHDME_27129		23.0019	22.571					MNNIHDME_72942	26.7224	27.6947	28.0338	27.624	27.8722	27.6416	27.5588	26.9143	27.5485	27.7268	27.6936	27.1845
MNNIHDME_00920	0	1.40245	0	0	0	0.702106		MNNIHDME_00920	2.6438	0	0	2.38345	2.35584	1.01628	0.950411	2.5436	1.60916	0	1.61655	1.33273		MNNIHDME_39152	22.3832	22.9113		22.9265	23.3416	23.1223		MNNIHDME_44203	24.8385	22.7569	25.2377	25.946	23.9428	24.9689	25.6075	24.8382	23.1216	25.5172	23.6051	23.9554
MNNIHDME_00921	1.0652	0	0	0	0	0.702106		MNNIHDME_00921	0	0	3.30617	0	0	1.01628	0	0.847867	0	0	0.808276	0		MNNIHDME_39183	26.1257	25.589	26.5078	25.9807	25.3987	25.7047		MNNIHDME_108676	25.6017	23.9321	24.9704	25.9826	24.0125	25.3276	26.7513	25.5091	24.8249	26.3467	25.9912	23.6198
MNNIHDME_00922	0	0	0	0.993735	0	0		MNNIHDME_00922	0	0	1.10206	0	1.17792	1.01628	0	0	0	0.773008	0.808276	0		MNNIHDME_39229	22.9001	21.5915		22.7853	23.1856	22.6892		MNNIHDME_32632	27.1356	27.3317	26.7462	28.0405	27.4343	26.7265	27.5279	26.025	27.3972	27.5945		26.0514
MNNIHDME_00923	0	0	1.17769	0	0.651452	0.702106		MNNIHDME_00923	5.2876	2.77357	1.10206	2.38345	0	1.01628	1.90082	0.847867	0.804582	2.31902	0	1.33273		MNNIHDME_39280			22.2476	23.8003	23.8651	23.4049		MNNIHDME_43409	27.0316	26.6496	27.1419	26.844	26.2072	25.572	24.1647	26.658	26.7232	27.27	26.9295	27.4331
MNNIHDME_00924	0	0	0	0.993735	0.651452	0		MNNIHDME_00924	2.6438	4.16036	0	0	0	0	1.90082	0	0	0	0.808276	0		MNNIHDME_37123	22.9437	23.5476	23.2909					MNNIHDME_14338	26.7822	25.6519	26.6405	27.2743	26.4014	27.7435	27.3338	26.2045	26.8978	26.7086	26.6821	27.9684
MNNIHDME_00925	0	0	1.17769	12.9186	2.60581	4.21263		MNNIHDME_00925	3.9657	6.93393	4.40823	0	2.35584	3.04883	0	0	2.41374	3.09203	3.2331	11.3282		MNNIHDME_39896	22.337	23.4408	23.0649		23.5253			MNNIHDME_44510	25.1305	23.8714	24.7547	26.4555	24.7681	25.26	26.1192	25.3673	24.7308	25.5915	25.1782	23.5976
MNNIHDME_00926	3.19561	1.40245	1.17769	6.95614	3.90871	2.10632		MNNIHDME_00926	11.8971	11.0943	13.2247	5.95862	5.88959	3.04883	6.65288	7.63081	13.6779	6.95707	19.3986	7.9964		MNNIHDME_39851	24.0309	25.0156	24.5669		23.6326			MNNIHDME_76963	27.5287	26.7392	27.2397	28.7235	27.632	27.3687	28.7558	28.3737	27.402	28.8884	28.5426	25.9994
MNNIHDME_00927	1.0652	0	0	0.993735	0.651452	0.702106		MNNIHDME_00927	0	0	1.10206	0	1.17792	2.03256	4.75206	0.847867	2.41374	0	1.61655	1.9991		MNNIHDME_39840	23.3751	23.4774	23.4678			20.9435		MNNIHDME_49182	24.503	23.95	24.7242	26.319	23.4414	26.1473	26.1645	24.6523	25.5082	27.2947	27.4883	25.8226
MNNIHDME_00928	0	0	0	0	0.651452	1.40421		MNNIHDME_00928	2.6438	0	3.30617	0	1.17792	1.01628	0.950411	0.847867	1.60916	0.773008	1.61655	1.9991		MNNIHDME_39836	21.9653	22.2735	22.9646		20.9753			MNNIHDME_32708	25.1198	23.3649	24.7409	25.0678	24.349	25.5132	25.0526	24.878	25.4341	24.2059	20.726	24.4398
MNNIHDME_00929	0	1.40245	1.17769	0	0.651452	0.702106		MNNIHDME_00929	1.3219	0	1.10206	0	1.17792	0	0.950411	2.5436	1.60916	2.31902	0	1.33273		MNNIHDME_39827	23.7282	23.8689	24.0378					MNNIHDME_66141	28.8535	28.6172	28.752	28.9313	28.9663	28.8065	28.5494	28.4074	28.4794	27.9289	28.7272	28.5523
MNNIHDME_00930	0	0	0	0	0.651452	0.702106		MNNIHDME_00930	0	2.77357	0	1.19172	3.53375	0	0	1.69573	2.41374	1.54602	2.42483	0.666366		MNNIHDME_39706	24.0203	24.7866	24.951		21.4431			MNNIHDME_118972	27.6558	27.2167	27.466	28.7632	26.8944	27.6466	28.7224	27.4326	27.8188	28.0056	27.9062	26.5058
MNNIHDME_00931	0	0	0	0	0	0		MNNIHDME_00931	0	1.38679	0	1.19172	0	0	2.85123	2.5436	0	0	3.2331	0		MNNIHDME_38564	22.1048	22.4313	20.5726	23.4051	23.1918	22.7736		MNNIHDME_62847	26.9664	26.8332	27.2216	26.1593		27.2411	27.6248	23.5843	27.4034	27.5432	27.3851	26.6432
MNNIHDME_00932	0	0	0	0	0	0		MNNIHDME_00932	0	0	0	0	1.17792	0	0	0	0	0	0	0.666366		MNNIHDME_38589	24.1642	23.6532	24.1376	24.8934	24.5728	24.2646		MNNIHDME_15433	26.8564	26.6475	26.6098	25.5382	26.4062	26.5435	25.9297	26.0314	25.7203	26.4101	26.4053	26.7406
MNNIHDME_00933	0	0	0	0	0	0		MNNIHDME_00933	0	0	0	0	0	0	0	0.847867	0.804582	0	0	0		MNNIHDME_38775				23.0844	23.8548	23.0963		MNNIHDME_14948	27.3319	27.1758	27.9648	27.077	26.8264	27.2093	26.802	27.3816	27.3548	27.433	27.5732	27.4984
MNNIHDME_00934	1.0652	1.40245	0	0	0.651452	0		MNNIHDME_00934	0	1.38679	0	0	0	0	1.90082	0	0	0.773008	0	1.9991		MNNIHDME_44586	22.6442	23.5497	23.2574					MNNIHDME_14199	26.159	25.1317	26.7173	26.7627	25.4322	26.643	26.2458	25.5465	26.1519	26.1987	25.6021	26.4574
MNNIHDME_00935	0	0	0	2.9812	3.90871	0		MNNIHDME_00935	3.9657	4.16036	3.30617	4.76689	3.53375	1.01628	5.70247	2.5436	0.804582	0.773008	9.69931	4.66456		MNNIHDME_44446	22.4882	22.6998	21.8875					MNNIHDME_25172	26.3876	24.8389	26.3871	26.8169	24.864	26.4957	25.9475	23.6845	24.7927	27.1806	26.3606	25.7163
MNNIHDME_00936	0	0	0	0.993735	1.95436	0.702106		MNNIHDME_00936	10.5752	5.54714	3.30617	0	1.17792	3.04883	1.90082	3.39147	3.21833	4.63805	3.2331	7.33003		MNNIHDME_97835	22.7362	22.5954	23.3763					MNNIHDME_25469	26.0551	25.8382	26.2406	26.1372	25.1931	26.1022	26.3573	26.209	25.872	26.1365	26.2997	24.9889
MNNIHDME_00937	0	0	1.17769	0	0	0		MNNIHDME_00937	0	0	0	0	0	0	0.950411	0	1.60916	0	0	0		MNNIHDME_78335	21.9728	21.9694	21.9197					MNNIHDME_43875	28.9901	28.3192	28.7564	28.5936	28.5105	28.2461	28.2629	28.2131	27.495	28.3368	29.0659	27.7451
MNNIHDME_00938	0	0	0	1.98747	0	3.51053		MNNIHDME_00938	1.3219	0	0	0	4.71167	1.01628	0.950411	1.69573	0.804582	0.773008	4.84966	3.33183		MNNIHDME_50465	23.86	23.5568						MNNIHDME_23733	27.1138	26.2248	26.6255	26.593	26.6822	26.6414	26.2328	26.6016	25.5955	26.9496	25.6649	25.8304
MNNIHDME_00939	0	0	0	0	2.60581	0.702106		MNNIHDME_00939	0	1.38679	1.10206	1.19172	3.53375	2.03256	0	0	0	0	1.61655	2.66547		MNNIHDME_50472	23.441		22.1692		22.8305			MNNIHDME_39314	26.4973	25.7549	26.3624	26.6036	26.0753	26.0329	25.2948	25.541	25.1854	26.63	25.8101	25.1665
MNNIHDME_00940	1.0652	1.40245	1.17769	2.9812	0.651452	0.702106		MNNIHDME_00940	5.2876	5.54714	1.10206	0	2.35584	1.01628	5.70247	2.5436	6.43665	7.73008	12.9324	7.9964		MNNIHDME_50508	23.5261	23.9629	24.2367					MNNIHDME_55734	26.24	25.0795	26.1003	27.263	25.1987	25.3652	27.0854	27.073	25.8883	27.1338	27.0732	24.4468
MNNIHDME_00941	1.0652	5.60978	4.71076	27.8246	21.4979	17.5526		MNNIHDME_00941	17.1847	19.415	28.6535	22.6427	23.5584	20.3256	30.4132	25.436	45.8612	17.0062	36.3724	35.9838		MNNIHDME_50527	25.0767	24.6992	24.8892		22.2693			MNNIHDME_48540	27.84	27.1638	27.5428	27.4984	27.4045	27.4212	27.4953	27.84	27.2099	27.7011	26.8386	27.129
MNNIHDME_00942	2.13041	1.40245	1.17769	1.98747	5.86307	11.9358		MNNIHDME_00942	2.6438	5.54714	13.2247	5.95862	4.71167	4.06511	5.70247	5.93507	8.04582	6.18406	7.27448	13.9937		MNNIHDME_50567	23.9751	24.1151	24.4224					MNNIHDME_138292	24.9433	24.5687	28.933	26.3536	25.1979	25.3624	25.6253	25.3178	25.0286	26.0912	25.7783	25.6034
MNNIHDME_00943	0	0	0	0	3.90871	2.80842		MNNIHDME_00943	2.6438	0	1.10206	1.19172	2.35584	1.01628	0	1.69573	2.41374	0.773008	2.42483	1.9991		MNNIHDME_76927	23.5152	23.3646	23.3901					MNNIHDME_21220	24.4735	23.9693		25.2028	24.277	23.8966	25.1438	23.7637		24.7554	24.6806	21.4586
MNNIHDME_00944	0	0	0	0.993735	0.651452	0		MNNIHDME_00944	0	0	2.20412	1.19172	1.17792	4.06511	0.950411	4.23934	0	2.31902	1.61655	1.9991		MNNIHDME_55586	26.5935	27.6381	27.3527		25.2123	24.8496		MNNIHDME_15317	25.8982	25.4574	25.9842	27.1465	25.3337	27.7587	26.3661	23.1428	24.1394	26.7373	27.1368	25.8987
MNNIHDME_00945	1.0652	4.20734	4.71076	7.94988	3.25726	0		MNNIHDME_00945	1.3219	5.54714	5.51029	3.57517	2.35584	6.09767	2.85123	3.39147	6.43665	7.73008	6.46621	9.32913		MNNIHDME_55659	23.1625	23.5572	23.5062		19.9027			MNNIHDME_36104	25.2723	25.0356	25.9206	25.1792	25.5671	25.6062	24.5269	23.5003	25.0744	25.3731	24.5103	25.438
MNNIHDME_00946	1.0652	0	1.17769	0.993735	1.3029	1.40421		MNNIHDME_00946	3.9657	2.77357	4.40823	0	0	1.01628	0.950411	1.69573	3.21833	0.773008	2.42483	2.66547		MNNIHDME_47399	25.7432	26.4485	26.0071	24.3581	24.7012	24.3831		MNNIHDME_13705	27.5587	27.5161	27.4174	26.8266	27.172	27.5338	27.8887	27.6477	27.5915	27.6253	27.6972	26.2964
MNNIHDME_00947	0	1.40245	1.17769	0.993735	3.25726	0.702106		MNNIHDME_00947	6.6095	0	4.40823	1.19172	2.35584	2.03256	2.85123	7.63081	4.82749	3.09203	2.42483	2.66547		MNNIHDME_47347	26.1257	25.589	25.3475	25.9807	26.2651	25.7047		MNNIHDME_25459	27.292	25.1993	27.4379	27.1962	27.137	27.0909	27.4832	26.8767	26.3976	27.253	26.6615	26.1403
MNNIHDME_00948	0	0	0	0	0	0		MNNIHDME_00948	0	0	1.10206	0	0	0	1.90082	0.847867	0	0	1.61655	0.666366		MNNIHDME_50142	24.7063	24.8924	24.6025					MNNIHDME_27114	26.781	26.4306	27.223	27.7136	26.9683	26.4355	28.2745	27.8828	26.2301	28.2624	27.3842	26.3752
MNNIHDME_00949	0	0	0	0	1.3029	1.40421		MNNIHDME_00949	0	2.77357	1.10206	3.57517	3.53375	0	0	0.847867	3.21833	1.54602	3.2331	3.9982		MNNIHDME_74058	24.163	24.3277				24.0935		MNNIHDME_30190	26.0591	25.4755	25.9579	24.565	25.6771	25.4342	25.2368	25.7378	24.9166	25.9385	25.1139	25.7917
MNNIHDME_00950	1.0652	4.20734	0	9.93735	3.90871	3.51053		MNNIHDME_00950	1.3219	4.16036	5.51029	3.57517	11.7792	2.03256	10.4545	5.93507	6.43665	1.54602	4.84966	7.9964		MNNIHDME_81008	23.7914	23.9253	24.0941	22.4212				MNNIHDME_53457	24.2111	24.2043	24.3713	26.5311	23.2105	25.1516	27.1192	25.5632	25.8906	28.0074	27.5281	24.2569
MNNIHDME_00951	1.0652	0	0	3.97494	3.90871	2.10632		MNNIHDME_00951	11.8971	8.32071	9.91852	5.95862	11.7792	3.04883	0.950411	5.0872	4.02291	4.63805	9.69931	1.9991		MNNIHDME_80994	24.8675	24.8658	25.4687	23.8527		23.7278		MNNIHDME_76423	27.2645	26.7264	27.3615	26.0879	26.8727	27.0679	27.1375	26.4625	26.7566	27.2475	26.8352	27.3915
MNNIHDME_00952	1.0652	0	0	4.96867	1.3029	2.80842		MNNIHDME_00952	9.2533	9.7075	5.51029	3.57517	5.88959	3.04883	5.70247	4.23934	8.04582	6.18406	6.46621	5.33093		MNNIHDME_56532				22.1348	22.9703	22.4767		MNNIHDME_21300	26.2831	25.4854	26.3116	25.2531	25.041	25.919	26.1858	25.7776	24.1634	25.6877	19.5974	24.4448
MNNIHDME_00953	1.0652	2.80489	1.17769	7.94988	7.16597	5.61685		MNNIHDME_00953	17.1847	45.7639	16.5309	11.9172	21.2025	10.1628	15.2066	18.6531	12.0687	14.6872	16.1655	12.661		MNNIHDME_35297				22.2101	23.2378	22.801		MNNIHDME_64163								22.7324	21.4427
MNNIHDME_00954	4.26082	2.80489	1.17769	1.98747	3.90871	4.91474		MNNIHDME_00954	5.2876	5.54714	7.71441	7.15034	4.71167	1.01628	8.5537	1.69573	10.4596	4.63805	5.65793	3.9982		MNNIHDME_58312	24.1708	23.0618	25.0693					MNNIHDME_52379	26.1847	26.706	25.5946	26.7633	25.6743	27.1814	25.9832	25.067	26.3009	26.4425	26.0947	27.3561
MNNIHDME_00955	5.32602	1.40245	1.17769	13.9123	7.81742	13.34		MNNIHDME_00955	7.9314	22.1886	16.5309	14.3007	9.42334	5.08139	20.909	21.1967	24.1374	16.2332	17.7821	13.9937		MNNIHDME_58353	24.4244	24.4034	23.2478		23.263			MNNIHDME_62910	23.6286	24.6781		28.9822	24.3069	25.2051	29.2573	28.0234	27.0362	28.5498	28.4128	24.045
MNNIHDME_00956	1.0652	0	0	3.97494	1.95436	3.51053		MNNIHDME_00956	13.219	5.54714	2.20412	10.7255	4.71167	0	0.950411	2.5436	1.60916	2.31902	4.84966	1.9991		MNNIHDME_68305	22.8576	23.1477	23.2688					MNNIHDME_03569	30.1089	29.8898	30.258	30.0062	30.4453	30.2878	30.0044	29.8603	29.5277	30.4243	29.9623	30.1612
MNNIHDME_00957	4.26082	1.40245	1.17769	0.993735	5.21162	4.91474		MNNIHDME_00957	3.9657	2.77357	3.30617	21.451	4.71167	1.01628	0.950411	3.39147	5.63207	2.31902	4.04138	5.33093		MNNIHDME_61410	21.2364	22.3614	19.6887	22.1326	23.0164	22.6356		MNNIHDME_22845	27.2239	26.7209	27.0294	27.0761	25.8554	26.7954	27.9822	27.4822	27.5985	27.4778	27.9302	26.7044
MNNIHDME_00958	0	0	0	1.98747	3.25726	2.10632		MNNIHDME_00958	17.1847	12.4811	2.20412	14.3007	0	1.01628	7.60329	4.23934	3.21833	3.86504	2.42483	3.33183		MNNIHDME_62165	25.9043	26.5842	26.589	24.3516	25.7249	25.2027		MNNIHDME_26833	25.774	25.4795	25.6347	25.4491	25.2948	25.4922	24.3905	24.6924	24.7205	25.4007	25.6364	25.3899
MNNIHDME_00959	0	0	0	0.993735	0	0		MNNIHDME_00959	1.3219	0	0	2.38345	3.53375	0	3.80164	1.69573	1.60916	0	2.42483	0.666366		MNNIHDME_49414	22.9292	23.4932		23.5608	23.701	23.6251		MNNIHDME_76965	27.5995	26.9757	26.7037	28.4071	27.2319	26.7814	28.79	28.1412	27.5997	28.5293	27.2054	26.143
MNNIHDME_00960	0	0	0	4.96867	0.651452	2.10632		MNNIHDME_00960	5.2876	5.54714	2.20412	2.38345	8.24543	10.1628	2.85123	3.39147	4.02291	4.63805	5.65793	7.9964		MNNIHDME_44314	26.4842	26.7908	23.1296	24.0972		25.0083		MNNIHDME_44735	29.2732	28.8241	29.3944	29.8999	28.8505	29.3962	29.7187	28.9916	29.0953	29.8214	30.1945	29.2968
MNNIHDME_00961	2.13041	0	1.17769	2.9812	0	1.40421		MNNIHDME_00961	5.2876	5.54714	1.10206	0	3.53375	2.03256	4.75206	2.5436	0	1.54602	4.84966	3.33183		MNNIHDME_44268	25.2605	24.607	24.5889		23.6412	21.9533		MNNIHDME_48565	26.6168	26.0604	26.5594	26.5238	25.5349	26.077	26.6705	26.4057	26.6354	26.7722	26.6685	27.2945
MNNIHDME_00962	1.0652	0	1.17769	1.98747	4.56016	2.80842		MNNIHDME_00962	7.9314	5.54714	3.30617	4.76689	3.53375	2.03256	0.950411	1.69573	3.21833	7.73008	5.65793	5.9973		MNNIHDME_65092	22.4848	22.8914	22.8113					MNNIHDME_70668	26.4378	26.1929	26.3435	26.6599	26.4823	26.3257	26.0511	26.7065	25.6655	26.689	26.5372	25.5477
MNNIHDME_00963	1.0652	4.20734	2.35538	2.9812	3.25726	1.40421		MNNIHDME_00963	3.9657	2.77357	1.10206	2.38345	12.9571	1.01628	0.950411	5.0872	3.21833	5.41106	6.46621	5.9973		MNNIHDME_69375	23.6968	24.0344	23.1507		22.24			MNNIHDME_85251	30.69	30.4753	30.8315	30.5515	30.4453	30.8599	30.5548	30.4415	30.1163	30.4491	29.9839	30.1885
MNNIHDME_00964	1.0652	0	2.35538	0.993735	5.86307	0		MNNIHDME_00964	0	6.93393	3.30617	5.95862	1.17792	3.04883	3.80164	0.847867	4.82749	5.41106	1.61655	3.9982		MNNIHDME_96786	22.257			23.6925	24.4924	24.1012		MNNIHDME_74613	28.3423	27.8075	29.9961	29.7662	30.1235	27.857	28.7106	30.4671	27.7443	29.7465	29.9549	29.3424
MNNIHDME_00965	1.0652	1.40245	2.35538	4.96867	5.86307	14.0421		MNNIHDME_00965	2.6438	0	11.0206	8.34206	5.88959	5.08139	4.75206	0.847867	4.82749	10.0491	11.3159	6.66366		MNNIHDME_70662	23.6515		23.3127	25.3568	26.5905	24.7152		MNNIHDME_82658	25.6495	25.8141	25.9691	24.049	25.8261	25.9708	24.9804	25.6883	25.7692	26.7035	26.9097	24.7579
MNNIHDME_00966	3.19561	1.40245	3.53307	7.94988	13.029	8.42527		MNNIHDME_00966	3.9657	5.54714	12.1226	7.15034	2.35584	2.03256	11.4049	9.32654	12.0687	11.5951	17.7821	22.6565		MNNIHDME_72054	23.4331	23.1348	23.3797					MNNIHDME_109562	25.9853	26.0565	25.8071	26.8698	25.9714	26.1241	26.7381	26.4051	25.6984	26.2508	26.3792	24.0776
MNNIHDME_00967	0	2.80489	1.17769	5.96241	3.90871	3.51053		MNNIHDME_00967	11.8971	6.93393	8.81647	3.57517	7.06751	4.06511	12.3553	22.8924	23.3329	7.73008	16.1655	10.6619		MNNIHDME_72887	22.1154			22.7055	22.7292	21.9328		MNNIHDME_44208	22.153			26.6138		24.9596	26.4195	21.7334	22.5281	26.011	26.0242	22.7613
MNNIHDME_00968	1.0652	1.40245	0	1.98747	1.3029	0.702106		MNNIHDME_00968	2.6438	0	0	0	4.71167	2.03256	2.85123	0	0	1.54602	1.61655	2.66547		MNNIHDME_76492	22.7834	22.4074	22.585			20.9686		MNNIHDME_10702	30.6985	30.2937	30.1279	29.0231	29.9368	29.7424	29.3553	29.5643	29.8161	29.9081	29.1532	29.9593
MNNIHDME_00969	3.19561	2.80489	0	0	0.651452	0		MNNIHDME_00969	3.9657	2.77357	3.30617	5.95862	1.17792	4.06511	0	4.23934	0.804582	0.773008	1.61655	3.33183		MNNIHDME_79224	23.4066		23.0978	23.9996	25.4817	24.2856		MNNIHDME_115767	25.3658	22.2056	25.2362	26.8941	24.7556	25.8705	27.1235	25.6558		25.8711	25.6787	24.7237
MNNIHDME_00970	0	0	0	0.993735	2.60581	0.702106		MNNIHDME_00970	2.6438	4.16036	1.10206	2.38345	0	0	1.90082	0	0	1.54602	4.04138	3.33183		MNNIHDME_80110	25.2067	24.7037	23.7969	22.2279	23.4061			MNNIHDME_98486	26.948	25.9917	26.6621	27.0835	26.9084	26.7838	28.5251	26.939	27.026	26.6418	26.9347	25.6677
MNNIHDME_00971	1.0652	0	0	0	1.3029	0.702106		MNNIHDME_00971	5.2876	0	0	0	0	1.01628	0	0	0	0.773008	3.2331	1.33273		MNNIHDME_44161	23.3983	21.8253	23.9428		22.4131			MNNIHDME_21247	27.3366		27.5636	28.5771	27.2115	27.4819	28.6113	27.5152	28.0369	27.841	27.7748	26.6897
MNNIHDME_00972	0	0	0	0	0.651452	0		MNNIHDME_00972	0	2.77357	0	0	0	0	0	0	0	1.54602	1.61655	1.9991		MNNIHDME_44158	23.7072	23.3407	23.919					MNNIHDME_34810	28.1949	27.8568	28.061	27.4966	27.5135	27.2525	27.6351	27.0895	27.8061	28.132	27.0622	27.6159
MNNIHDME_00973	3.19561	4.20734	0	2.9812	3.25726	2.80842		MNNIHDME_00973	2.6438	8.32071	7.71441	7.15034	5.88959	4.06511	5.70247	7.63081	14.4825	7.73008	12.1241	9.32913		MNNIHDME_83060	23.3391	23.0649	22.5391	24.6434	24.6309	23.7905		MNNIHDME_43346	26.4686	25.2609	26.2599	26.0712	25.2398	26.8886	26.2803	24.4104	26.1813	26.5642	26.529	26.7118
MNNIHDME_00974	1.0652	0	0	0.993735	0.651452	0		MNNIHDME_00974	1.3219	1.38679	1.10206	0	1.17792	0	0.950411	0	2.41374	0	0.808276	1.9991		MNNIHDME_71264	22.0638		22.6194	23.5681	23.6163	22.8995		MNNIHDME_44737	27.6958	27.1522	28.0118	28.4676	27.2887	28.1278	28.3028	27.2205	27.5488	27.6863	28.3512	28.4608
MNNIHDME_00975	1.0652	1.40245	3.53307	0	0.651452	0		MNNIHDME_00975	2.6438	11.0943	3.30617	3.57517	0	3.04883	1.90082	0	0	0	0.808276	1.9991		MNNIHDME_70082	20.2228			23.8754	25.0342	24.3997		MNNIHDME_15195	25.8457	25.2696	25.7958	25.9221	25.0427	25.7259	25.4866	25.6071	25.2916	25.8394	25.1816	25.5758
MNNIHDME_00976	9.58684	8.41468	5.88845	7.94988	13.029	5.61685		MNNIHDME_00976	18.5066	15.2546	8.81647	16.6841	16.4909	14.2279	7.60329	8.47867	14.4825	9.2761	13.7407	19.3246		MNNIHDME_91905	22.6501	22.3953	22.8406	22.4729	21.9882			MNNIHDME_15386	26.5759	25.7614	26.6932	25.1939	26.5577	26.4729	25.7306	26.0452	25.9661	26.8425	26.1217	26.2128
MNNIHDME_00977	3.19561	0	3.53307	1.98747	3.25726	3.51053		MNNIHDME_00977	3.9657	6.93393	5.51029	2.38345	0	4.06511	0.950411	5.93507	5.63207	2.31902	4.04138	4.66456		MNNIHDME_94323	23.0749	22.5423	22.9696					MNNIHDME_27111	26.3316	25.3139	25.9387	27.0876	25.8743	26.1669	26.4715	25.136	24.2926	26.6139	25.9089	24.968
MNNIHDME_00978	2.13041	0	0	0.993735	0	0.702106		MNNIHDME_00978	2.6438	1.38679	1.10206	0	0	0	0	0	0.804582	1.54602	0.808276	4.66456		MNNIHDME_96620	23.3249	23.555	23.6815					MNNIHDME_38674	25.0503	24.6981	25.6426	26.4493	24.9211	25.6145	26.7625	26.0496	25.4983	26.5108	26.7572	24.893
MNNIHDME_00979	4.26082	1.40245	3.53307	0.993735	1.3029	2.10632		MNNIHDME_00979	0	2.77357	1.10206	2.38345	3.53375	3.04883	2.85123	4.23934	2.41374	2.31902	8.08276	1.9991		MNNIHDME_95179		24.0548	21.562	20.0007	22.5349	21.6136		MNNIHDME_78377	25.0102	23.1933	24.2421	25.4973	24.0509	24.6699	26.073	25.267	25.1492	25.4793	25.7471	23.2262
MNNIHDME_00980	0	0	0	0.993735	0	0		MNNIHDME_00980	0	0	4.40823	1.19172	0	0	0.950411	2.5436	0	0.773008	0	2.66547		MNNIHDME_116974	21.7456	22.8024	21.4797		23.2594	21.987		MNNIHDME_50525	23.9065	23.6726	23.9413	25.6661		25.3669	26.7067	24.5897	25.617	25.3511	26.2712	24.8165
MNNIHDME_00981	0	0	0	0	0.651452	0.702106		MNNIHDME_00981	3.9657	5.54714	1.10206	0	0	1.01628	0	0	0	0.773008	0	0.666366		MNNIHDME_105118	24.3847	23.9693	24.5069		23.4147	22.7177		MNNIHDME_67087	26.2911	26.2658	26.3395	25.4291	27.0363	26.0433	25.3808	25.9359	25.8233	26.1218	23.703	26.7091
MNNIHDME_00982	0	1.40245	0	0.993735	1.95436	1.40421		MNNIHDME_00982	1.3219	0	2.20412	0	2.35584	0	1.90082	0	0.804582	2.31902	1.61655	2.66547		MNNIHDME_112571	26.7568		26.0001	24.6423	24.9967	24.044		MNNIHDME_74684	25.1555	25.338	25.8753	23.8588	24.7928	25.1186	22.6969	24.4698	24.7562	24.9546	24.2743	25.2622
MNNIHDME_00983	0	0	0	0.993735	4.56016	4.91474		MNNIHDME_00983	1.3219	2.77357	7.71441	3.57517	5.88959	4.06511	3.80164	6.78294	4.02291	3.86504	4.84966	1.9991		MNNIHDME_101106	25.2455	24.5557	24.3311	23.751	24.0995			MNNIHDME_91887	25.1921	23.2093	24.302	26.5437	25.1247	25.9107	26.6497	26.2032	26.2772	26.6669	26.3395	26.611
MNNIHDME_00984	0	5.60978	7.06615	3.97494	1.95436	0.702106		MNNIHDME_00984	0	0	0	1.19172	3.53375	1.01628	0.950411	0.847867	0	1.54602	1.61655	0.666366		MNNIHDME_111367	24.4267	24.5104	23.8004		22.8572			MNNIHDME_111117	29.7841	29.3182	29.7094	30.1236	29.171	29.769	29.8164	28.9518	28.9593	30.3345	30.188	29.4424
MNNIHDME_00985	2.13041	1.40245	3.53307	0.993735	3.25726	2.80842		MNNIHDME_00985	6.6095	6.93393	5.51029	2.38345	7.06751	3.04883	2.85123	1.69573	2.41374	6.95707	4.84966	3.9982		MNNIHDME_113643	26.6249	26.2072	26.2521	23.2785	24.7091	23.7075		MNNIHDME_119492	27.9703	27.0824	27.219	26.6006	26.6141	26.658	26.9308	26.0826	26.1839	28.1758	25.7741	27.011
MNNIHDME_00986	0	1.40245	1.17769	2.9812	1.3029	2.80842		MNNIHDME_00986	1.3219	0	2.20412	5.95862	2.35584	3.04883	0.950411	2.5436	3.21833	3.09203	2.42483	4.66456		MNNIHDME_100954			24.22	23.3266		23.2645		MNNIHDME_31902		26.5656	26.3578	24.5031		23.6765	24.1166	24.6449	24.1397	24.2853	23.8784
MNNIHDME_00987	1.0652	0	0	5.96241	1.3029	4.91474		MNNIHDME_00987	0	2.77357	0	8.34206	5.88959	4.06511	1.90082	2.5436	0.804582	0.773008	2.42483	2.66547		MNNIHDME_112042	24.8411		24.7342	24.0862	24.197	23.7552		MNNIHDME_61490
MNNIHDME_00988	7.45643	0	0	30.8058	20.8465	19.659		MNNIHDME_00988	33.0475	41.6036	17.6329	17.8758	23.5584	10.1628	38.9669	26.2839	23.3329	37.8774	26.6731	49.9775		MNNIHDME_59645	22.7467	22.2088		23.45	23.9807	23.3694		MNNIHDME_52400	27.1404	23.95	26.9685	27.6095	25.6701	26.482	27.8562	26.8557	26.9317	27.6688	27.6108	26.8716
MNNIHDME_00989	0	0	1.17769	4.96867	5.21162	2.80842		MNNIHDME_00989	1.3219	9.7075	3.30617	2.38345	5.88959	6.09767	4.75206	9.32654	8.04582	10.0491	8.89104	6.66366		MNNIHDME_119264	22.2854		21.4604		24.597	20.4072		MNNIHDME_37093	25.8799	23.3839	26.5841	24.7933	25.3967	25.8897	24.0747	24.3702	24.7426	25.2598	23.2447	24.884
MNNIHDME_00990	3.19561	0	3.53307	0	1.3029	1.40421		MNNIHDME_00990	0	0	2.20412	2.38345	1.17792	5.08139	3.80164	6.78294	1.60916	1.54602	2.42483	1.9991		MNNIHDME_143841	24.622	23.6397	24.3443	21.9631	22.7557	22.0701		MNNIHDME_15244	26.3147	25.9748	26.4568	25.6667	25.7322	25.8378	25.267	26.1319	26.2492	26.0274	25.9725	26.3707
MNNIHDME_00991	9.58684	35.0612	17.6654	18.881	14.9834	14.7442		MNNIHDME_00991	15.8628	23.5754	23.1432	4.76689	20.0246	15.2442	13.3058	10.1744	8.8504	9.2761	12.9324	11.9946		MNNIHDME_106201	22.8701	21.0105	23.663					MNNIHDME_15751	26.7282	26.1704	27.0047	26.7373	26.0941	27.0872	26.4927	25.4673	26.225	26.7305	25.6391	27.1266
MNNIHDME_00992	1.0652	1.40245	0	2.9812	0.651452	1.40421		MNNIHDME_00992	0	2.77357	6.61235	1.19172	2.35584	3.04883	0	2.5436	2.41374	2.31902	4.04138	2.66547		MNNIHDME_107719	24.6976	22.7854	24.7243	21.6996		21.2869		MNNIHDME_34095	28.5008	28.2	27.2793	28.3942	27.8452	28.3191	27.3522	26.8203	27.0788	27.6998	28.5884	28.4249
MNNIHDME_00993	0	0	0	0.993735	0	0		MNNIHDME_00993	0	8.32071	2.20412	1.19172	3.53375	0	2.85123	1.69573	3.21833	0	2.42483	2.66547		MNNIHDME_108331	22.0701	23.1154	23.9935			22.1075		MNNIHDME_34108	27.2677	26.5174	26.6385	26.1125	25.5073	27.4626	26.3041	25.6219	26.7331	27.087	26.714	27.5155
MNNIHDME_00994	2.13041	0	0	1.98747	6.51452	1.40421		MNNIHDME_00994	14.5409	11.0943	14.3268	3.57517	12.9571	7.11394	7.60329	4.23934	8.8504	2.31902	8.89104	7.33003		MNNIHDME_110258	24.528	24.0483	24.6538	22.3143	22.5772	21.6474		MNNIHDME_34224	26.1783	25.9658	26.1537	24.5821	25.5817	26.506	24.5388	25.2127	25.7014	25.1912	25.2462	26.4591
MNNIHDME_00995	0	1.40245	3.53307	1.98747	0.651452	0.702106		MNNIHDME_00995	6.6095	8.32071	8.81647	0	1.17792	3.04883	1.90082	3.39147	4.82749	1.54602	11.3159	5.33093		MNNIHDME_115766	22.8696	23.3879	23.0402	23.4023	23.6875	23.3339		MNNIHDME_14967	27.0638	26.8643	26.9936	26.2996	26.5891	26.8126	26.4994	26.665	26.7172	26.9219	26.7422	27.1957
MNNIHDME_00996	0	0	0	0.993735	1.3029	1.40421		MNNIHDME_00996	1.3219	2.77357	5.51029	1.19172	4.71167	3.04883	2.85123	3.39147	8.04582	1.54602	4.84966	2.66547		MNNIHDME_141448		28.0273		28.8219	28.9641	27.5516		MNNIHDME_14893	23.7267	24.2243	24.2047	26.2066	24.3491	27.1639	25.1302	25.3819	25.7972	26.2761	26.0489	26.8429
MNNIHDME_00997	31.9561	35.0612	36.5084	113.286	87.2946	77.9337		MNNIHDME_00997	126.902	183.056	113.512	98.913	129.571	101.628	89.3386	117.854	123.906	130.638	206.11	195.245		MNNIHDME_15520		22.7812	23.324	25.6166	25.0523	25.3249		MNNIHDME_14166	27.2103	25.8146	26.778	26.4225	25.7708	25.9359	26.2545	25.7864	25.2955	26.8989	26.4534	25.3372
MNNIHDME_00998	5.32602	0	2.35538	8.94361	3.90871	7.72316		MNNIHDME_00998	21.1504	16.6414	18.735	16.6841	11.7792	11.1791	13.3058	11.8701	18.5054	10.0491	22.6317	17.3255		MNNIHDME_15563		22.7771	23.214		24.6532	24.4154		MNNIHDME_24889	26.2122	25.7892	26.1901	25.0552	25.8946	25.6764	24.9313	25.93	25.878	25.9198	25.084	25.9091
MNNIHDME_00999	0	1.40245	0	4.96867	3.25726	2.10632		MNNIHDME_00999	2.6438	4.16036	5.51029	2.38345	4.71167	2.03256	6.65288	4.23934	6.43665	1.54602	5.65793	5.33093		MNNIHDME_16177				23.4728	24.348	23.1124		MNNIHDME_27040	27.5316	26.8947	27.0336	29.6213	28.0932	28.2837	29.774	29.6717	28.8499	29.7821	29.2948	26.9626
MNNIHDME_01000	1.0652	5.60978	0	5.96241	6.51452	2.10632		MNNIHDME_01000	2.6438	9.7075	4.40823	4.76689	5.88959	8.13022	5.70247	6.78294	1.60916	9.2761	12.9324	9.32913		MNNIHDME_108280		22.4655	24.9886	25.8006	24.2672	21.1879		MNNIHDME_48727	26.2477	25.4252	26.1407	25.83	24.7118	26.7391	26.8163	25.7254	26.3231	25.8695	26.8366	25.6393
MNNIHDME_01001	4.26082	0	1.17769	2.9812	3.25726	1.40421		MNNIHDME_01001	5.2876	8.32071	3.30617	4.76689	11.7792	5.08139	0.950411	10.1744	3.21833	4.63805	2.42483	5.33093		MNNIHDME_15815				22.6817		22.7831		MNNIHDME_61341	26.8484	26.1494	26.1141	26.5992	26.2049	26.9089	27.3612	26.9946	26.1985	27.1495	27.2358	25.0352
MNNIHDME_01002	2.13041	4.20734	4.71076	3.97494	0.651452	0.702106		MNNIHDME_01002	3.9657	4.16036	1.10206	4.76689	7.06751	1.01628	0.950411	5.0872	4.02291	3.09203	1.61655	2.66547		MNNIHDME_56207				23.1085	23.2263	23.8251		MNNIHDME_80472	27.8587	27.6926	27.5592	27.0818	27.6134	27.5763	27.5473	27.2947	27.5037	27.9414	27.4999	28.1772
MNNIHDME_01003	13.8477	15.4269	3.53307	0	4.56016	0.702106		MNNIHDME_01003	9.2533	13.8679	16.5309	9.53379	9.42334	9.1465	12.3553	8.47867	17.7008	9.2761	14.549	11.3282		MNNIHDME_24888				23.3011	22.4427	23.3462		MNNIHDME_89517	26.2311	25.4805	25.9992	26.814	26.0796	26.4278	27.632	26.7766	26.2772	26.9933	26.6513	25.2553
MNNIHDME_01004	11.7173	9.81712	9.42153	4.96867	3.25726	1.40421		MNNIHDME_01004	14.5409	22.1886	12.1226	7.15034	9.42334	3.04883	14.2562	6.78294	10.4596	10.0491	22.6317	6.66366		MNNIHDME_47198	21.5792	22.5167		23.5623	24.3223	22.8769		MNNIHDME_103664	29.3831	28.5733	29.5431	29.2401	29.1343	29.1095	30.0001	29.7654	29.364	30.1586	29.0933	29.6326
MNNIHDME_01005	7.45643	2.80489	0	10.9311	2.60581	3.51053		MNNIHDME_01005	9.2533	4.16036	6.61235	7.15034	7.06751	10.1628	6.65288	10.1744	4.82749	3.09203	16.1655	18.6583		MNNIHDME_31905	22.9508	23.766	22.4032					MNNIHDME_36498		25.0772	26.2132	26.6678	25.2075	24.7243	26.1154		20.9153	25.7021	26.1609	24.1563
MNNIHDME_01006	0	0	0	0	0	0		MNNIHDME_01006	0	0	0	0	0	0	0	0	0	0	0	0		MNNIHDME_02228		24.8746		24.9934	23.5614	23.8751		MNNIHDME_11097			22.7906	23.0796		22.4118
MNNIHDME_01007	1.0652	2.80489	2.35538	1.98747	1.95436	1.40421		MNNIHDME_01007	2.6438	8.32071	6.61235	5.95862	3.53375	3.04883	1.90082	3.39147	1.60916	3.86504	1.61655	1.9991		MNNIHDME_15574				24.1666	23.2431	23.8403		MNNIHDME_43477	24.858		24.6668	25.4048	22.973	24.2193	25.5309	24.5561	24.4552	25.3298	24.9284	24.9903
MNNIHDME_01008	1.0652	2.80489	1.17769	0.993735	0.651452	2.80842		MNNIHDME_01008	0	1.38679	2.20412	2.38345	3.53375	8.13022	2.85123	1.69573	2.41374	5.41106	8.08276	5.33093		MNNIHDME_34157	19.5952		20.1662	21.874	21.9448	22.4907		MNNIHDME_45072	29.186	29.2186	28.9724	28.4702	29.6228	29.3648	28.7824	28.992	28.745	28.8439	29.3978	29.6252
MNNIHDME_01009	2.13041	2.80489	3.53307	8.94361	2.60581	6.31895		MNNIHDME_01009	6.6095	16.6414	5.51029	2.38345	8.24543	7.11394	2.85123	4.23934	4.82749	3.86504	8.08276	6.66366		MNNIHDME_36288				23.8849	22.811	24.209		MNNIHDME_93522	26.2684	25.4458	26.823	25.9392	26.0675	25.421	25.1276	26.2246	26.025	25.8845	26.2172	26.1151
MNNIHDME_01010	0	0	1.17769	1.98747	1.95436	0.702106		MNNIHDME_01010	1.3219	0	0	0	0	0	0.950411	0.847867	0	0	0.808276	1.33273		MNNIHDME_08775	23.3406	24.2963	22.3447					MNNIHDME_33272	25.362	24.7169	25.1028	25.5681	24.6204	24.9467	25.5617	23.8995	24.0511	25.9954	24.8471	24.9748
MNNIHDME_01011	1.0652	0	0	5.96241	7.81742	5.61685		MNNIHDME_01011	5.2876	2.77357	4.40823	4.76689	4.71167	1.01628	5.70247	4.23934	4.82749	2.31902	4.84966	2.66547		MNNIHDME_56355	23.7555	22.8644	23.4698	26.1037	25.4477	25.5996		MNNIHDME_34657	28.3857	27.0518	28.3095	28.5455	27.7829	27.3104	28.7927	28.329	26.6948	29.2023	28.6207	27.6483
MNNIHDME_01012	0	0	0	0	0.651452	0		MNNIHDME_01012	1.3219	0	1.10206	0	0	0	0	0	2.41374	0	0	0.666366		MNNIHDME_15044		21.7448		22.7412	22.1816	22.4729		MNNIHDME_77338	27.5277	27.5875	27.5188	27.5408	27.3183	27.5048	27.6932	27.2721	27.4775	26.8941	27.5328	26.6217
MNNIHDME_01013	3.19561	7.01223	9.42153	11.9248	18.8921	11.9358		MNNIHDME_01013	17.1847	24.9621	22.0412	8.34206	11.7792	17.2767	19.0082	26.2839	19.31	29.3743	29.9062	38.6492		MNNIHDME_15041				21.3175	21.7501	23.0683		MNNIHDME_39707	25.6796	24.6137	25.4237	26.6349	25.0814	25.6769	26.854	25.9524	24.7863	26.3499	25.7308	24.4519
MNNIHDME_01014	13.8477	7.01223	4.71076	9.93735	15.6348	4.21263		MNNIHDME_01014	9.2533	19.415	15.4288	2.38345	5.88959	13.2116	13.3058	10.1744	16.8962	16.2332	29.0979	31.9856		MNNIHDME_15010	21.8353	20.8816		22.5021	20.4275	22.8746		MNNIHDME_44268	24.5525	24.7177	24.4245	26.478	24.8549	27.1188	26.7505	26.3876	26.1945	25.6671	26.0809	23.3577
MNNIHDME_01015	4.26082	16.8294	7.06615	13.9123	20.195	15.4463		MNNIHDME_01015	26.438	38.83	38.572	13.109	20.0246	19.3093	13.3058	18.6531	39.4245	42.5154	21.8235	53.9757		MNNIHDME_14734	22.8083	23.2053	22.8501	24.9457	24.7553	24.3504		MNNIHDME_67072	28.5434	28.1402	28.057	28.1768	28.1513	28.1583	28.1722	27.5308	28.4676	28.1061	28.1197	27.752
MNNIHDME_01016	2.13041	0	2.35538	0.993735	1.3029	0.702106		MNNIHDME_01016	0	0	2.20412	1.19172	1.17792	1.01628	0	5.0872	1.60916	3.09203	5.65793	0.666366		MNNIHDME_14630	22.8339	22.219	22.2013	25.2021	22.7656	25.2298		MNNIHDME_73678	28.9454	28.7691	29.0503	28.5839	28.551	28.5009	28.6744	28.6824	28.1012	28.9159	28.4155	28.6619
MNNIHDME_01017	3.19561	1.40245	0	0.993735	2.60581	9.12737		MNNIHDME_01017	5.2876	1.38679	5.51029	1.19172	2.35584	4.06511	3.80164	6.78294	9.65498	8.50309	14.549	8.66276		MNNIHDME_14612	21.5052	22.5631	22.3601	22.6371	22.9154	23.1005		MNNIHDME_70081	29.6239	27.3064	28.7939	28.8395	26.4115	26.5703	28.1632	28.808	26.8462	29.0343	29.4383	28.7004
MNNIHDME_01018	0	2.80489	1.17769	0	7.16597	2.10632		MNNIHDME_01018	5.2876	9.7075	3.30617	0	3.53375	0	3.80164	4.23934	12.0687	8.50309	6.46621	6.66366		MNNIHDME_14510			22.4339	25.7868	25.8294	25.7239		MNNIHDME_103660	29.3436	28.7728	29.3028	29.2483	29.3312	28.9348	29.1648	29.293	29.6704	29.8043	29.0368	28.9944
MNNIHDME_01019	3.19561	2.80489	7.06615	8.94361	8.46888	6.31895		MNNIHDME_01019	13.219	8.32071	22.0412	9.53379	9.42334	7.11394	12.3553	4.23934	14.4825	20.0982	21.8235	25.9883		MNNIHDME_13849	23.5305		23.3337	23.1173		23.3758		MNNIHDME_10834	26.781	26.4306	27.223	27.7136	26.9683	26.4355	28.2745	27.8828	26.2301	28.2624	27.3842	26.3752
MNNIHDME_01020	10.652	8.41468	12.9546	6.95614	10.4232	4.91474		MNNIHDME_01020	9.2533	13.8679	14.3268	9.53379	17.6688	4.06511	6.65288	8.47867	17.7008	14.6872	23.44	32.6519		MNNIHDME_13883	22.1696	21.8717		22.6797	23.542			MNNIHDME_49392	28.4703	28.1887	27.4808	28.4465	27.7839	28.3027	27.5875	27.2296	27.418	27.6103	28.5884	28.3468
MNNIHDME_01021	5.32602	4.20734	11.7769	10.9311	6.51452	8.42527		MNNIHDME_01021	9.2533	13.8679	24.2453	5.95862	5.88959	2.03256	6.65288	7.63081	21.7237	24.7363	29.0979	23.9892		MNNIHDME_14167	22.6084	23.0428	22.3249	23.0328	23.3374	23.4924		MNNIHDME_102718	26.2135	26.0727	26.5883	26.2661	26.4926	26.5938	26.6186	25.891	27.0081	26.4668	26.1454	27.2915
MNNIHDME_01022	1.0652	0	0	1.98747	1.95436	1.40421		MNNIHDME_01022	2.6438	2.77357	5.51029	0	0	3.04883	1.90082	4.23934	4.82749	1.54602	3.2331	7.9964		MNNIHDME_22660		21.5951	22.5866	23.3163	22.877	23.8469		MNNIHDME_43539	25.6948	25.0018	26.1535	25.6977	24.84	25.7937	25.5825	26.145	25.1432	26.8886	26.6296	25.3166
MNNIHDME_01023	6.39123	7.01223	8.24384	9.93735	6.51452	4.21263		MNNIHDME_01023	2.6438	9.7075	9.91852	3.57517	3.53375	12.1953	6.65288	9.32654	12.8733	12.3681	16.1655	23.9892		MNNIHDME_22725	21.266	21.9314		22.1114	22.4681	21.6167		MNNIHDME_35968	27.0706	26.5873	27.5653	25.6952	26.8486	26.347	24.1606	26.9489	25.4724	25.2521	24.0588	24.8438
MNNIHDME_01024	2.13041	5.60978	15.31	9.93735	3.90871	4.91474		MNNIHDME_01024	7.9314	2.77357	11.0206	2.38345	3.53375	10.1628	6.65288	7.63081	8.8504	15.4602	12.1241	19.991		MNNIHDME_22867	22.7854	22.7212	21.7267	23.0466	23.3686	22.2499		MNNIHDME_34262	25.7978	25.7734	25.7901	25.0128	24.7308	25.6771	26.1163	24.9956	25.5879	25.581	24.4632	25.4136
MNNIHDME_01025	3.19561	4.20734	2.35538	1.98747	4.56016	2.10632		MNNIHDME_01025	2.6438	4.16036	3.30617	2.38345	2.35584	3.04883	2.85123	1.69573	2.41374	3.86504	5.65793	4.66456		MNNIHDME_24905	23.2431	22.1571	22.6956	25.1032	23.5709	23.9847		MNNIHDME_34373	25.01	24.8589	25.4753	24.0508	24.8153	25.0714	24.0685	23.2897	25.0219	24.3807	24.3766	25.1141
MNNIHDME_01026	3.19561	4.20734	3.53307	3.97494	1.3029	1.40421		MNNIHDME_01026	7.9314	2.77357	1.10206	4.76689	2.35584	7.11394	0	2.5436	4.82749	5.41106	2.42483	1.9991		MNNIHDME_24719	20.8652			22.1148	21.3939	22.4547		MNNIHDME_09060	28.7418	27.7149	28.6572	30.3991	25.8452	29.1892	29.3729	28.6957	28.0058	30.0651	29.3596	27.7555
MNNIHDME_01027	1.0652	1.40245	0	0.993735	0	0.702106		MNNIHDME_01027	2.6438	1.38679	2.20412	2.38345	2.35584	0	2.85123	3.39147	1.60916	3.86504	4.04138	3.33183		MNNIHDME_25156	20.9123	23.0311	22.4691		24.1603	21.2211		MNNIHDME_14810	28.419	28.141	28.4589	27.9439	27.9516	27.7559	28.7049	28.1508	27.8257	28.233	28.1079	28.1496
MNNIHDME_01028	9.58684	18.2318	12.9546	49.6867	48.8589	42.1263		MNNIHDME_01028	81.9578	91.5279	85.9605	21.451	51.8284	38.6185	99.7932	125.484	179.422	64.9327	105.884	70.6348		MNNIHDME_25301	21.7379	21.7802		23.6705	23.4206	22.9142		MNNIHDME_14728	25.1836	25.2556	25.4983	25.1823	23.5456	25.7405	24.6437	24.5928	24.1096	24.3813	24.8363	25.3345
MNNIHDME_01029	6.39123	9.81712	12.9546	49.6867	26.7095	24.5737		MNNIHDME_01029	83.2797	128.971	90.3688	77.462	77.7426	78.2534	38.0164	49.1763	67.5849	70.3437	88.1021	49.3111		MNNIHDME_27035	20.0687	22.9643	20.9339					MNNIHDME_18475	25.4608	25.3836	26.0824	24.6152	25.2892	26.2189	24.5196	25.2714	25.9483	26.3296	26.14	27.075
MNNIHDME_01032	5.32602	7.01223	1.17769	0.993735	3.25726	2.10632		MNNIHDME_01032	2.6438	2.77357	5.51029	2.38345	7.06751	3.04883	11.4049	5.0872	7.24123	9.2761	9.69931	17.3255		MNNIHDME_27070	23.3468	23.6661	23.7845	21.6657	22.2286	21.6018		MNNIHDME_27220	25.0811	23.0939	23.2565	28.8311	24.7912	29.5702	29.4558	27.514	27.8198	29.3755	28.8349	26.3506
MNNIHDME_01033	24.4997	21.0367	9.42153	43.7243	33.8755	30.8926		MNNIHDME_01033	79.314	90.1411	95.8791	58.3944	56.5401	55.8953	58.9255	67.8294	79.6536	54.8836	77.5945	75.9658		MNNIHDME_27092	22.6632	23.6235	22.5205	22.512		21.7454		MNNIHDME_47282	26.2876	25.1651	25.931	27.3683	26.1501	26.5631	27.6522	26.3348	26.1986	27.486	26.7159	25.4721
MNNIHDME_01034	7.45643	9.81712	5.88845	52.668	32.5726	36.5095		MNNIHDME_01034	31.7256	55.4714	47.3885	36.9434	47.1167	40.6511	34.2148	37.3062	54.7115	47.9265	69.5117	56.6411		MNNIHDME_27180	22.4058	21.9509	21.8253					MNNIHDME_54536	28.8757	29.0237	28.9209	28.261	27.7634	28.0119	27.8051	28.1905	27.25	27.5576	30.8709	28.3731
MNNIHDME_01035	5.32602	1.40245	1.17769	2.9812	5.21162	3.51053		MNNIHDME_01035	3.9657	6.93393	3.30617	4.76689	5.88959	2.03256	9.50411	3.39147	4.02291	10.8221	10.5076	13.3273		MNNIHDME_49623				23.412	23.6458	23.0796		MNNIHDME_35212	29.328	30.0823	30.3849	29.0813	30.0357	30.0136	28.5713	29.0531	28.9867	28.2672	26.705	26.5155
MNNIHDME_01036	0	0	0	1.98747	3.25726	1.40421		MNNIHDME_01036	2.6438	11.0943	4.40823	0	3.53375	2.03256	2.85123	2.5436	2.41374	3.09203	4.04138	3.9982		MNNIHDME_39282	23.3022			22.6999	23.2168	22.3814		MNNIHDME_52896	26.576	26.1685	26.4543	27.9744	26.5573	26.5303	27.2909	27.3316	26.2824	27.9659	27.1525	25.5618
MNNIHDME_01037	3.19561	1.40245	0	7.94988	4.56016	7.72316		MNNIHDME_01037	6.6095	6.93393	4.40823	10.7255	3.53375	5.08139	5.70247	4.23934	15.2871	10.8221	9.69931	11.3282		MNNIHDME_39391	22.8828			23.1451	22.6339			MNNIHDME_71990	25.5366	25.0832	25.6633	27.2473	25.7819	26.3009	27.2299	26.8854	24.948	26.9027	26.6605	24.1876
MNNIHDME_01038	9.58684	21.0367	9.42153	5.96241	5.21162	7.02106		MNNIHDME_01038	9.2533	11.0943	13.2247	5.95862	4.71167	12.1953	7.60329	6.78294	11.2641	6.95707	15.3572	15.3264		MNNIHDME_33233	22.3054		23.1213	23.6048	19.5301	22.7123		MNNIHDME_71224	27.8733	27.8152	28.3423	26.5795	27.9542	27.2756	26.831	27.5617	27.7668	27.7143	26.8183	27.9516
MNNIHDME_01040	3.19561	0	0	2.9812	9.12033	7.72316		MNNIHDME_01040	33.0475	12.4811	4.40823	11.9172	2.35584	1.01628	48.471	35.6104	26.5512	3.86504	12.9324	17.9919		MNNIHDME_34738				23.8936	24.314	24.2866		MNNIHDME_74749	28.4533	28.2984	28.4712	26.5333	28.2291	28.3891	28.443	28.0615	28.0189	28.4359	27.9639	28.5644
MNNIHDME_01041	7.45643	7.01223	2.35538	15.8998	71.6597	37.2116		MNNIHDME_01041	206.216	49.9243	44.0823	370.626	45.9388	4.06511	124.504	81.3953	147.238	5.41106	24.2483	59.973		MNNIHDME_37143	21.6309	23.2747	22.0486					MNNIHDME_98497	26.5655	25.9845	26.5302	28.584	26.6342	27.7866	28.8482	27.3964	27.4721	27.973	28.3654	26.8232
MNNIHDME_01042	0	2.80489	1.17769	0	0	0.702106		MNNIHDME_01042	0	0	1.10206	0	2.35584	0	0	0.847867	0	2.31902	1.61655	0.666366		MNNIHDME_37154	24.7696	24.2308	24.7639		23.201			MNNIHDME_32766	25.0868			26.2179		25.2143		26.166		25.8605
MNNIHDME_01043	11.7173	14.0245	16.4877	1.98747	0.651452	1.40421		MNNIHDME_01043	3.9657	5.54714	2.20412	1.19172	2.35584	6.09767	1.90082	1.69573	4.02291	0.773008	4.04138	1.9991		MNNIHDME_37263	23.6658	22.5418	23.1025					MNNIHDME_20988
MNNIHDME_01044	1.0652	7.01223	3.53307	0	0	0		MNNIHDME_01044	0	0	0	0	0	1.01628	1.90082	0	0	0	0.808276	0		MNNIHDME_37265	24.8617	24.7416	24.9082	21.1972				MNNIHDME_40918									25.1835	29.7227	29.3949	28.4237
MNNIHDME_01045	1.0652	0	0	8.94361	1.3029	6.31895		MNNIHDME_01045	6.6095	2.77357	8.81647	2.38345	3.53375	6.09767	4.75206	5.0872	3.21833	1.54602	2.42483	3.9982		MNNIHDME_37266	23.7572		24.1155					MNNIHDME_43549	27.9878	27.7431	27.7522	27.564	26.9383	27.8533	27.9959	27.5829	27.7007	27.8528	28.1731	27.9299
MNNIHDME_01046	1.0652	4.20734	4.71076	1.98747	0.651452	2.10632		MNNIHDME_01046	3.9657	2.77357	3.30617	2.38345	15.3129	5.08139	2.85123	3.39147	1.60916	5.41106	4.04138	2.66547		MNNIHDME_39919	23.0863	22.0335	22.7152					MNNIHDME_29552	27.8241	27.6523	27.7832	27.6811	27.6241	26.8359	26.729	26.9685	26.9733	27.6297	27.7659	28.2364
MNNIHDME_01047	0	0	1.17769	3.97494	0	1.40421		MNNIHDME_01047	2.6438	1.38679	6.61235	5.95862	2.35584	3.04883	3.80164	2.5436	6.43665	6.95707	4.04138	3.33183		MNNIHDME_39878	22.5457	22.7562	23.1816					MNNIHDME_33343	27.3454	26.5641	27.1172	27.2227	26.814	27.1284	25.5999	25.8183	25.8589	27.6365	26.2008	26.9011
MNNIHDME_01048	1.0652	0	0	1.98747	1.95436	0.702106		MNNIHDME_01048	1.3219	2.77357	1.10206	4.76689	7.06751	6.09767	2.85123	2.5436	2.41374	0.773008	6.46621	3.33183		MNNIHDME_39837	23.1989	24.5264	23.751		22.9008			MNNIHDME_45913	25.7415	25.0634	26.0859	25.9448	26.1546	26.6056	26.0535	23.7905	25.2106	27.169	26.955	26.786
MNNIHDME_01049	2.13041	1.40245	3.53307	2.9812	2.60581	2.10632		MNNIHDME_01049	10.5752	5.54714	6.61235	1.19172	9.42334	1.01628	7.60329	0.847867	0.804582	4.63805	11.3159	7.33003		MNNIHDME_39823	22.1714	22.147	23.2					MNNIHDME_15109	27.9018	28.1337	28.1254	27.8107	27.4376	28.2804	24.9487	26.4908	25.53	28.1394	25.9707	26.4221
MNNIHDME_01050	7.45643	1.40245	10.5992	19.8747	11.0747	14.7442		MNNIHDME_01050	14.5409	12.4811	19.837	16.6841	22.3804	17.2767	9.50411	20.3488	20.9191	17.0062	21.8235	26.6547		MNNIHDME_38615	22.0095	22.3517	22.4407	23.1977	23.2017			MNNIHDME_15099	27.2274	26.8952	26.923	26.2302	26.5913	27.1231	26.8841	26.5399	26.6591	27.2036	27.2686	26.6717
MNNIHDME_01051	4.26082	7.01223	7.06615	13.9123	11.0747	11.9358		MNNIHDME_01051	3.9657	12.4811	12.1226	5.95862	5.88959	9.1465	18.0578	8.47867	9.65498	8.50309	14.549	14.6601		MNNIHDME_38727	22.1591		21.5214		22.4416	22.6195		MNNIHDME_14597	26.5782	26.2963	27.1632	26.1222	26.0732	26.4742	26.2195	26.0911	25.8498	26.4404	25.8697	26.0364
MNNIHDME_01052	0	1.40245	1.17769	1.98747	1.95436	0.702106		MNNIHDME_01052	2.6438	2.77357	1.10206	4.76689	1.17792	1.01628	0	4.23934	4.02291	0	2.42483	1.9991		MNNIHDME_44503	24.1348	24.725	24.6708	21.7339				MNNIHDME_16486	27.373	26.5459	27.1725	26.59	26.9118	26.3307	26.9825	26.9715	26.0063	27.5955	26.767	26.3027
MNNIHDME_01053	0	1.40245	0	3.97494	1.3029	2.10632		MNNIHDME_01053	2.6438	2.77357	0	0	0	1.01628	2.85123	4.23934	3.21833	0.773008	2.42483	0.666366		MNNIHDME_44501	25.8005		25.0537	25.5685	25.9385	24.9299		MNNIHDME_116656	26.6844	25.5691	26.4569	27.0467	25.8547	26.2998	27.2426	25.1201	26.5942	27.9599	27.4281	27.1905
MNNIHDME_01054	1.0652	4.20734	0	10.9311	9.12033	7.02106		MNNIHDME_01054	22.4723	20.8018	12.1226	7.15034	4.71167	6.09767	11.4049	11.8701	11.2641	5.41106	11.3159	20.6574		MNNIHDME_78372	23.0522	22.5207	23.0169					MNNIHDME_51473	27.9364	27.6132	27.6854	28.4336	24.0224	28.411	27.7948	26.6088	26.4913	28.7733	27.7501	27.2581
MNNIHDME_01055	4.26082	2.80489	3.53307	14.906	10.4232	4.21263		MNNIHDME_01055	3.9657	15.2546	12.1226	2.38345	8.24543	3.04883	3.80164	6.78294	0.804582	8.50309	13.7407	12.661		MNNIHDME_50479	23.6348	23.7999	23.843					MNNIHDME_31832
MNNIHDME_01056	1.0652	2.80489	3.53307	7.94988	4.56016	2.80842		MNNIHDME_01056	2.6438	6.93393	5.51029	0	7.06751	0	0.950411	1.69573	3.21833	1.54602	7.27448	7.9964		MNNIHDME_50554	25.1493	24.2857	25.2053		22.646			MNNIHDME_93477	28.3436	27.5983	28.183	28.5496	28.1871	28.1633	28.7003	28.3727	27.7708	28.9779	28.9245	28.5536
MNNIHDME_01057	0	0	0	0	0.651452	0		MNNIHDME_01057	0	0	0	0	1.17792	0	0	0	0	0	0	1.33273		MNNIHDME_55572	22.714	22.8652	23.0057					MNNIHDME_73013	28.7064	28.1529	28.6221	26.6719	27.6758	28.0737	27.9012	27.7799	28.3148	28.672	28.1784	28.5763
MNNIHDME_01058	1.0652	12.622	4.71076	9.93735	10.4232	7.72316		MNNIHDME_01058	2.6438	18.0282	15.4288	4.76689	8.24543	6.09767	4.75206	7.63081	2.41374	6.18406	8.08276	12.661		MNNIHDME_55686	26.2739	22.9816			26.5714	24.9008		MNNIHDME_45025	28.6896	28.9383	29.3309	29.0052	30.2573	28.9093	28.429	28.6339	29.0461	28.9013	28.6323	28.6258
MNNIHDME_01059	0	1.40245	2.35538	1.98747	1.95436	3.51053		MNNIHDME_01059	5.2876	4.16036	4.40823	2.38345	7.06751	3.04883	5.70247	7.63081	5.63207	2.31902	1.61655	0.666366		MNNIHDME_47417	24.8632	23.366	21.6077					MNNIHDME_45073	25.1351	26.3606	26.7995	26.839	26.0801	27.0455	26.853	26.4852	26.1439	27.2515	27.0856	28.1516
MNNIHDME_01060	3.19561	7.01223	2.35538	3.97494	4.56016	3.51053		MNNIHDME_01060	7.9314	11.0943	3.30617	1.19172	2.35584	3.04883	3.80164	4.23934	4.02291	3.86504	5.65793	2.66547		MNNIHDME_47349	25.4989	26.4362	25.4998	23.607	23.901	22.8302		MNNIHDME_34557	26.6251	26.0922	27.2096	26.2636	26.9227	26.0493	26.6154	26.9233	25.5367	27.3963	25.991	25.6113
MNNIHDME_01061	3.19561	4.20734	4.71076	6.95614	7.81742	4.91474		MNNIHDME_01061	11.8971	2.77357	9.91852	0	3.53375	4.06511	4.75206	8.47867	8.8504	2.31902	7.27448	7.9964		MNNIHDME_48719	21.6144			21.7618	21.5666	21.4806		MNNIHDME_50951	26.3689	25.6446	26.0282	26.3305	25.4891	26.2211	26.3891	24.8971	25.871	26.7553	26.4211	26.5266
MNNIHDME_01062	1.0652	2.80489	1.17769	7.94988	9.77178	6.31895		MNNIHDME_01062	5.2876	16.6414	12.1226	7.15034	3.53375	3.04883	4.75206	7.63081	7.24123	7.73008	11.3159	10.6619		MNNIHDME_48682	20.9964			21.679	26.4721	25.7511		MNNIHDME_46383	25.7917	25.226	26.0024	25.8264	25.6596	25.5565	26.2435	24.7541	25.7429	26.7156	27.2807	26.6348
MNNIHDME_01063	0	0	0	1.98747	0.651452	0.702106		MNNIHDME_01063	5.2876	0	2.20412	0	4.71167	3.04883	0	3.39147	0	2.31902	2.42483	2.66547		MNNIHDME_74146	23.6693	23.782	24.6474		22.4372			MNNIHDME_46362	26.7822	25.9451	26.8726	27.2743	26.4014	27.7435	27.3338	26.2045	26.6936	27.1536	26.7039	27.9908
MNNIHDME_01064	0	0	0	0	0	0		MNNIHDME_01064	1.3219	0	0	0	1.17792	0	0	0.847867	1.60916	0.773008	2.42483	0.666366		MNNIHDME_57017		22.9648		24.7599	24.5225	24.2102		MNNIHDME_34212	26.5236	26.3798	26.5363	25.962	26.4445	27.8078	26.6303	26.0965	26.6896	26.5352	26.8447	26.6987
MNNIHDME_01065	1.0652	0	0	2.9812	0.651452	4.21263		MNNIHDME_01065	0	0	3.30617	0	0	2.03256	2.85123	2.5436	5.63207	4.63805	8.89104	7.9964		MNNIHDME_52925	22.1384	21.6149	21.6045					MNNIHDME_34326	25.5443	26.0104	26.2319	25.0548	27.2036	26.6749	25.1851	25.693	25.4577	25.4156	25.1231	26.8271
MNNIHDME_01066	1.0652	0	2.35538	6.95614	1.95436	2.10632		MNNIHDME_01066	3.9657	9.7075	2.20412	2.38345	2.35584	1.01628	1.90082	8.47867	4.02291	3.09203	2.42483	4.66456		MNNIHDME_49521		23.1656		24.4994	23.4409	23.6969		MNNIHDME_34398	25.6864	25.999	26.1463	24.8869	24.5845	25.799	24.3922	24.9251	24.6275	25.6993	25.1688	24.1152
MNNIHDME_01067	4.26082	7.01223	3.53307	9.93735	13.6805	10.5316		MNNIHDME_01067	19.8285	11.0943	18.735	8.34206	10.6013	5.08139	6.65288	5.93507	12.8733	12.3681	19.3986	15.9928		MNNIHDME_44282	22.1837	22.6306	22.942					MNNIHDME_23118	24.8986	25.0894	23.5705	26.3203	24.6046	25.7005	27.9132	27.7349	24.7159	25.0809	25.9274	23.744
MNNIHDME_01068	2.13041	0	1.17769	5.96241	7.16597	4.91474		MNNIHDME_01068	15.8628	12.4811	11.0206	9.53379	21.2025	2.03256	5.70247	10.1744	15.2871	7.73008	4.04138	1.9991		MNNIHDME_44278	22.8345	22.5632	23.2089					MNNIHDME_37112	25.6287	24.5575	24.8956	27.0342	24.9442	25.3875	27.242	25.5715	23.773	26.5355	26.451	23.7119
MNNIHDME_01069	3.19561	9.81712	7.06615	6.95614	8.46888	4.91474		MNNIHDME_01069	6.6095	12.4811	6.61235	11.9172	1.17792	4.06511	15.2066	10.1744	12.0687	11.5951	17.7821	25.3219		MNNIHDME_113604	23.2441	22.8142	22.7063	20.9514	20.8356			MNNIHDME_47349	25.2882	23.8092	24.4769	27.2203	24.817	25.8616	27.0859	25.8972	25.0076	26.8369	26.8676	24.9709
MNNIHDME_01070	0	1.40245	0	0.993735	0.651452	0		MNNIHDME_01070	3.9657	0	4.40823	0	2.35584	1.01628	0.950411	2.5436	0	0.773008	1.61655	0.666366		MNNIHDME_72906	22.9038	23.0001	22.6469	23.824		23.5044		MNNIHDME_48625	27.363	26.295	27.2749	27.2035	26.5796	27.6134	26.759	26.6563	25.899	27.3856	26.786	27.189
MNNIHDME_01071	2.13041	2.80489	1.17769	2.9812	1.95436	1.40421		MNNIHDME_01071	2.6438	12.4811	5.51029	1.19172	7.06751	8.13022	4.75206	8.47867	4.82749	3.86504	4.84966	7.33003		MNNIHDME_70607	22.2431	21.304		22.2668	22.7874	21.6393		MNNIHDME_49428	27.3632	26.5484	27.7201	27.7233	26.986	27.5896	27.4246	26.6372	27.1538	27.612	27.8749	27.8995
MNNIHDME_01072	0	0	1.17769	1.98747	2.60581	1.40421		MNNIHDME_01072	2.6438	9.7075	3.30617	0	2.35584	4.06511	0.950411	3.39147	5.63207	4.63805	4.04138	1.9991		MNNIHDME_72005	23.5791	23.181	22.9718					MNNIHDME_49011	26.8019	26.2073	26.3787	25.6763	25.3882	26.4107	26.5522	26.0771	25.6102	27.1578	26.5988	26.5768
MNNIHDME_01073	0	0	0	0	0	0		MNNIHDME_01073	1.3219	0	2.20412	0	0	0	0	0	0	0	0.808276	0.666366		MNNIHDME_76550	21.4909	22.7923	22.2991					MNNIHDME_09960	28.215	28.1042	28.1923	27.9216	27.5656	28.4454	27.4954	27.8225	28.3343	28.8335	28.0077	28.3597
MNNIHDME_01074	1.0652	0	0	1.98747	0.651452	1.40421		MNNIHDME_01074	0	1.38679	2.20412	2.38345	4.71167	3.04883	3.80164	4.23934	1.60916	2.31902	3.2331	4.66456		MNNIHDME_76508	24.7892	23.4985	24.5998		22.4332			MNNIHDME_118729	27.3173	27.1436	27.1821	29.1197	27.6103	27.3012	29.2202	29.0889	28.4695	27.5439	28.7393	27.2203
MNNIHDME_01075	8.52164	7.01223	1.17769	3.97494	5.21162	2.80842		MNNIHDME_01075	2.6438	11.0943	3.30617	4.76689	2.35584	7.11394	2.85123	7.63081	4.02291	5.41106	16.1655	7.9964		MNNIHDME_76412				23.7478	23.834	23.8678		MNNIHDME_100581	25.0844	24.5703	25.262	27.2391	25.2846	26.1281	26.8231	25.763	25.6039	27.1061	26.8647	24.6176
MNNIHDME_01076	5.32602	2.80489	2.35538	15.8998	7.16597	12.6379		MNNIHDME_01076	7.9314	29.1225	8.81647	11.9172	11.7792	13.2116	12.3553	9.32654	14.4825	22.4172	20.2069	23.9892		MNNIHDME_80095	23.4376	22.706	23.4905					MNNIHDME_46380	25.6267	25.1725	25.4607	25.8769	24.6101	25.3294	25.5591	23.9875	24.9631	26.2248	25.7429	25.4143
MNNIHDME_01077	0	0	0	0	0	0.702106		MNNIHDME_01077	0	1.38679	1.10206	0	0	0	0	0	1.60916	0	0	0.666366		MNNIHDME_44169	23.1843	21.5261	23.6961		22.1947			MNNIHDME_45027	28.6062	28.2106	28.4944	28.8973	27.6573	27.8057	29.0378	28.5727	28.5905	28.7545	28.558	28.5995
MNNIHDME_01078	0	0	0	0.993735	0	0		MNNIHDME_01078	0	0	0	0	0	0	0	0.847867	0.804582	0	0	0.666366		MNNIHDME_81515	23.4693	23.4042	22.8568	24.6516	24.9168	24.4409		MNNIHDME_19513	25.2315	24.7733	25.2289	23.5407	24.1068	25.3203	23.6029	23.7305	25.1674	26.5781	26.0207	26.9249
MNNIHDME_01079	2.13041	0	0	0	0	0		MNNIHDME_01079	1.3219	1.38679	2.20412	0	0	0	0.950411	1.69573	0.804582	2.31902	0	1.33273		MNNIHDME_81514	23.1577	23.0505	23.4613	23.1832	23.8921	23.825		MNNIHDME_15716	24.5404	24.0819	25.3414	24.9446	23.9963	25.8556	24.6455	24.1923	25.8346	25.1061	24.838	26.2259
MNNIHDME_01080	2.13041	1.40245	2.35538	2.9812	1.95436	0.702106		MNNIHDME_01080	3.9657	12.4811	6.61235	1.19172	8.24543	2.03256	3.80164	2.5436	4.82749	3.09203	4.04138	2.66547		MNNIHDME_127483	23.9943	24.8218	23.5159	20.7038	23.3235	23.6555		MNNIHDME_34383	27.4069	27.3101	27.6092	26.7573	26.5164	26.745	26.4604	26.9942	27.3683	27.8851	25.3922	27.4199
MNNIHDME_01081	0	0	0	0	0	0		MNNIHDME_01081	7.9314	0	0	0	1.17792	0	0	0.847867	0.804582	0	0	1.33273		MNNIHDME_107893	24.1046	24.1908	24.2772					MNNIHDME_14690	25.4622	24.9727	25.6675	24.7014	25.3205	25.4417	25.2546	25.3276	24.7831	25.5745	25.3221	25.0357
MNNIHDME_01082	48.9994	29.4514	11.7769	95.3986	75.5684	80.7422		MNNIHDME_01082	62.1293	70.7261	82.6544	42.902	42.405	43.6999	45.6197	58.5029	87.6994	114.405	80.8276	309.86		MNNIHDME_114793	23.1986	23.5911	24.3328		21.3187	22.3814		MNNIHDME_13823	25.9221	25.7268	26.2738	27.2892	25.4854	26.07	27.1321	26.0183	25.2354	26.3861	26.8787	24.4528
MNNIHDME_01083	1.0652	1.40245	0	5.96241	4.56016	7.02106		MNNIHDME_01083	5.2876	5.54714	12.1226	9.53379	8.24543	6.09767	14.2562	9.32654	8.04582	9.2761	12.1241	13.9937		MNNIHDME_113374	24.9866	24.8198	24.481					MNNIHDME_38564	28.007	27.031	27.2912	27.7222	27.0147	27.1302	27.4821	26.7991	26.7655	27.6168	26.8674	26.7842
MNNIHDME_01084	3.19561	0	0	13.9123	14.9834	6.31895		MNNIHDME_01084	26.438	31.8961	38.572	9.53379	14.135	16.2604	23.7603	20.3488	32.1833	19.3252	38.7973	31.3192		MNNIHDME_91216	23.8819	23.2273		24.2741	23.4076	24.0111		MNNIHDME_70517	24.6294	23.8672	25.5926	25.0106	24.045	26.0214	25.4855	23.4746	24.255	25.3562	24.8486	26.3284
MNNIHDME_01085	0	0	1.17769	0.993735	5.21162	2.10632		MNNIHDME_01085	0	1.38679	2.20412	3.57517	1.17792	0	1.90082	0.847867	3.21833	3.86504	5.65793	3.33183		MNNIHDME_105117	24.4081	24.2144	23.8838		23.8677			MNNIHDME_40461	24.1615	24.1331	23.8942	26.5784	23.0351	24.7541	26.501	24.9813	24.1388	25.4091	24.9113	23.6762
MNNIHDME_01086	1.0652	0	2.35538	0.993735	0.651452	0		MNNIHDME_01086	1.3219	2.77357	1.10206	0	1.17792	1.01628	6.65288	5.0872	4.02291	1.54602	1.61655	2.66547		MNNIHDME_121369	21.644	22.6885	22.4293	23.2228	22.1078	23.3676		MNNIHDME_114377	25.4921	25.3717	26.2082	27.349	24.7872	26.6194	26.9116	25.1031	25.7457	26.5304	26.3702	25.5088
MNNIHDME_01087	0	0	0	0	0.651452	0		MNNIHDME_01087	1.3219	2.77357	1.10206	0	7.06751	3.04883	0.950411	0	0	0.773008	1.61655	1.9991		MNNIHDME_51452				26.0304	26.2401	25.9433		MNNIHDME_90873			22.0432	22.8898	22.6223		22.006	24.3823
MNNIHDME_01088	1.0652	0	0	0.993735	0	0.702106		MNNIHDME_01088	3.9657	5.54714	4.40823	1.19172	4.71167	2.03256	3.80164	3.39147	0	2.31902	4.84966	5.9973		MNNIHDME_112886	22.9968	23.9639	23.5324	23.7486	23.8672	23.5593		MNNIHDME_98512	27.3997	26.9905	27.176	28.6441	27.0798	27.6466	28.5361	27.588	28.1334	27.8415	27.811	26.5371
MNNIHDME_01089	0	0	0	4.96867	2.60581	2.10632		MNNIHDME_01089	3.9657	4.16036	5.51029	4.76689	2.35584	3.04883	3.80164	5.0872	3.21833	4.63805	10.5076	5.9973		MNNIHDME_109562		23.3536	22.4496	22.3991	24.505	25.4243		MNNIHDME_29627	25.3993	24.5958	24.5897	25.5606	23.9888	24.7355	26.2191	24.5884	25.2047	26.1892	25.7831	24.7423
MNNIHDME_01090	2.13041	2.80489	1.17769	7.94988	4.56016	2.80842		MNNIHDME_01090	5.2876	8.32071	2.20412	8.34206	5.88959	9.1465	7.60329	2.5436	8.04582	9.2761	6.46621	11.3282		MNNIHDME_113367	23.7653	24.1747	24.3013	22.3396	24.128	22.7451		MNNIHDME_97030	25.7281	25.5324	25.3759	25.003	24.7765	25.3137	25.7603	23.9203	25.6826	26.0509	25.1626	25.8067
MNNIHDME_01091	3.19561	2.80489	2.35538	7.94988	4.56016	8.42527		MNNIHDME_01091	2.6438	1.38679	1.10206	9.53379	4.71167	4.06511	3.80164	5.0872	5.63207	5.41106	7.27448	8.66276		MNNIHDME_35522	25.2787	24.7777	22.4613	23.7265	24.0783			MNNIHDME_52352	25.7208	25.965	25.6521	25.8294	25.7218	25.4751	25.6748	25.3701	25.62	26.1887	25.6446	26.0471
MNNIHDME_01092	0	2.80489	9.42153	2.9812	2.60581	1.40421		MNNIHDME_01092	5.2876	12.4811	4.40823	7.15034	10.6013	10.1628	4.75206	3.39147	8.04582	3.86504	8.89104	5.9973		MNNIHDME_147507	24.323	25.0493	25.2724	25.1924	24.9413	24.7165		MNNIHDME_15402	28.4736	27.9592	28.1528	27.8907	28.1571	27.9919	27.7429	27.9011	27.8537	28.28	27.9565	27.6437
MNNIHDME_01093	6.39123	2.80489	2.35538	3.97494	1.3029	0.702106		MNNIHDME_01093	0	8.32071	2.20412	3.57517	1.17792	0	0.950411	0.847867	0	2.31902	5.65793	4.66456		MNNIHDME_47396	25.6809	25.7237	24.43	25.8148				MNNIHDME_34400	26.4549	25.9341	25.7336	26.7162	25.5317	26.9945	26.2829	24.161	25.5575	27.1212	27.2596	26.6118
MNNIHDME_01094	0	0	0	4.96867	3.25726	2.80842		MNNIHDME_01094	9.2533	8.32071	1.10206	8.34206	8.24543	3.04883	3.80164	3.39147	3.21833	5.41106	10.5076	7.9964		MNNIHDME_83289	26.9324	27.058	27.5123		26.0284	25.2486		MNNIHDME_14923	25.2797	25.3441	25.9173	24.2782	25.595	25.2732	24.2688	23.9944	25.2825	25.6203	25.4452	26.0966
MNNIHDME_01095	0	1.40245	0	7.94988	7.81742	7.72316		MNNIHDME_01095	6.6095	4.16036	3.30617	7.15034	7.06751	1.01628	3.80164	5.93507	9.65498	4.63805	5.65793	2.66547		MNNIHDME_113322	24.1978	22.4419	23.8843		22.4097			MNNIHDME_14580	27.3908	26.8514	27.6604	25.0672	27.588	26.1435	26.339	27.4745	27.0864	27.7844	26.4466	27.4752
MNNIHDME_01096	0	1.40245	0	0.993735	0.651452	2.10632		MNNIHDME_01096	3.9657	1.38679	0	0	3.53375	2.03256	0.950411	3.39147	0.804582	1.54602	3.2331	0.666366		MNNIHDME_32709	25.117	25.0775	25.1656	23.8168	23.9711	23.303		MNNIHDME_13845	25.9355	24.7916	25.9348	25.9483	24.542	24.7806	25.8152	24.742	25.1794	25.132	25.6397	24.9517
MNNIHDME_01097	1.0652	1.40245	3.53307	3.97494	3.90871	3.51053		MNNIHDME_01097	5.2876	16.6414	6.61235	3.57517	8.24543	6.09767	2.85123	3.39147	10.4596	6.18406	2.42483	11.3282		MNNIHDME_85748	23.2607	21.9881	23.2614		25.0809			MNNIHDME_14082	26.236	25.9381	26.2581	26.0812	25.5432	25.9613	26.5727	25.7385	26.1724	26.2727	26.1649	25.0388
MNNIHDME_01098	0	1.40245	0	0	0.651452	0.702106		MNNIHDME_01098	1.3219	6.93393	1.10206	1.19172	2.35584	2.03256	0.950411	1.69573	2.41374	2.31902	3.2331	2.66547		MNNIHDME_102974	22.7834	21.7891	22.4323			20.9686		MNNIHDME_22818	25.2015	25.0591	25.194	24.429	24.632	24.9788	25.6239	25.2191	25.3554	24.6758	25.1603	24.2577
MNNIHDME_01099	0	0	0	0	0	0		MNNIHDME_01099	2.6438	0	2.20412	0	0	1.01628	0	3.39147	0.804582	0	0.808276	2.66547		MNNIHDME_103371	24.3727	24.3727		22.8758	22.7796	22.4358		MNNIHDME_24911	26.0223	26.11	26.4757	26.0364	25.9503	25.8837	25.505			26.4225	24.4348	25.2141
MNNIHDME_01100	0	0	1.17769	0.993735	0.651452	0.702106		MNNIHDME_01100	2.6438	0	1.10206	0	2.35584	2.03256	4.75206	0	1.60916	3.09203	1.61655	2.66547		MNNIHDME_107243	22.8671	23.7397	24.0586	24.116		23.8978		MNNIHDME_25104	25.2608	25.5057	25.4227	25.9175	24.156	25.4408	26.1007	25.5758	25.7675	25.5912	25.9154	24.9873
MNNIHDME_01101	0	0	0	1.98747	0.651452	2.10632		MNNIHDME_01101	1.3219	5.54714	5.51029	2.38345	2.35584	2.03256	9.50411	3.39147	5.63207	1.54602	2.42483	1.33273		MNNIHDME_109976	21.8598	22.0045	21.877					MNNIHDME_26896	25.61	24.0303	25.5703	24.5259	25.059	25.2655	24.0801	25.1406		25.6063
MNNIHDME_01102	0	0	0	5.96241	0.651452	2.80842		MNNIHDME_01102	9.2533	2.77357	4.40823	4.76689	4.71167	9.1465	1.90082	3.39147	1.60916	5.41106	4.84966	1.33273		MNNIHDME_113369	22.8615	23.023	22.7725					MNNIHDME_26994	27.2232	25.3288	27.5269	27.5869	24.0625	28.0725	27.419	27.9379	25.9906	27.2065	26.9337	25.2553
MNNIHDME_01103	0	0	0	1.98747	1.3029	0		MNNIHDME_01103	0	1.38679	0	0	0	2.03256	0.950411	0.847867	0.804582	0.773008	0.808276	0.666366		MNNIHDME_119119	22.3872	24.0666	23.2239	21.8307	22.1128			MNNIHDME_23628	28.5547	27.9234	28.2205	28.9341	28.3014	28.1459	29.3757	28.8744	28.4664	29.8486	29.898	29.0503
MNNIHDME_01104	0	0	0	0.993735	2.60581	0		MNNIHDME_01104	5.2876	0	1.10206	0	1.17792	1.01628	1.90082	0.847867	1.60916	0.773008	4.04138	0.666366		MNNIHDME_123734	23.9021		24.064		23.6006	22.7662		MNNIHDME_49442	26.7896	26.7079	27.5195	27.6335	27.2669	27.3266	27.4929	26.9589	26.2678	27.9763	27.2714	26.0047
MNNIHDME_01105	0	0	0	0	0	0		MNNIHDME_01105	0	0	0	0	0	0	0	0	0	0	0	0		MNNIHDME_127482	25.8365	26.1763		24.0164	24.432	23.5183		MNNIHDME_72078	22.1758			27.2043		22.4317	26.71		24.563	27.4264	27.3866	22.9695
MNNIHDME_01106	0	0	0	0	0	0		MNNIHDME_01106	0	0	0	0	0	1.01628	0	0	0	0	0	0		MNNIHDME_52436		23.1463		25.3941	24.7246	24.3139		MNNIHDME_115059	26.8178	26.3817	26.4855	27.5979	26.3527	26.6446	27.3062	26.9408	25.7687	27.8757	27.411	25.5447
MNNIHDME_01107	0	0	1.17769	0	0.651452	1.40421		MNNIHDME_01107	0	1.38679	1.10206	1.19172	1.17792	1.01628	1.90082	0.847867	0.804582	0.773008	0.808276	2.66547		MNNIHDME_43536		25.8753		26.9927	25.7889	25.1164		MNNIHDME_93704	25.7095	25.1369	25.4008	26.3391	25.5325	25.9707	24.4058	24.0578	26.2519	26.3307	26.4404	27.3643
MNNIHDME_01108	3.19561	5.60978	7.06615	0.993735	3.25726	4.91474		MNNIHDME_01108	2.6438	4.16036	5.51029	8.34206	7.06751	7.11394	2.85123	3.39147	6.43665	10.8221	8.08276	9.32913		MNNIHDME_34177		23.8577		23.4969	23.814	23.7428		MNNIHDME_111119	28.8333	29.2663	29.5201	28.1945	29.0532	28.5849	28.1438	28.561	28.6955	28.5858	29.0254	29.2824
MNNIHDME_01109	0	1.40245	1.17769	0.993735	1.95436	0		MNNIHDME_01109	2.6438	4.16036	0	1.19172	1.17792	0	0.950411	0.847867	3.21833	3.09203	0	1.9991		MNNIHDME_15065		22.2778	22.7929	21.0764	22.8924	23.0615		MNNIHDME_101017	24.9445	23.8105	24.4692	25.546	24.5259	24.3878	26.6745	26.4787	24.7591	26.7897	26.6861	25.3418
MNNIHDME_01110	2.13041	1.40245	1.17769	0.993735	1.3029	0.702106		MNNIHDME_01110	2.6438	2.77357	4.40823	0	1.17792	0	0.950411	0	4.02291	0.773008	4.84966	1.9991		MNNIHDME_13891		23.1582		25.997	26.2174	24.2712		MNNIHDME_117011	29.3718	29.8282	29.4903	28.5987	29.4507	29.1099	25.5405	29.5326	29.4324	29.2304	29.0573	30.3004
MNNIHDME_01111	0	0	0	0.993735	0	0		MNNIHDME_01111	0	1.38679	0	0	0	0	0	0	0	0.773008	0	0		MNNIHDME_75991		21.2202			22.3972	22.9297		MNNIHDME_51922
MNNIHDME_01112	0	0	0	0	0	0		MNNIHDME_01112	0	0	1.10206	0	1.17792	0	0	0	0	0	0	0		MNNIHDME_34212			22.9456	24.0506	23.4979	24.3256		MNNIHDME_25616	25.8536	25.7123	25.2549	24.45	25.1503	25.2723	23.9744	25.0932	24.5465	25.6348	25.3832	25.3357
MNNIHDME_01113	1.0652	0	0	0	1.3029	0		MNNIHDME_01113	3.9657	0	2.20412	1.19172	1.17792	0	0.950411	3.39147	1.60916	0	4.84966	0.666366		MNNIHDME_36265				22.4641	22.5995	22.397		MNNIHDME_15690	26.3262	26.1765	26.8548	24.8069	26.3	25.6127	24.9959	25.9071	25.7902	26.6048	24.6085	26.2962
MNNIHDME_01114	0	0	0	0	0	0		MNNIHDME_01114	0	0	2.20412	0	1.17792	0	0.950411	0	0	0	3.2331	3.33183		MNNIHDME_14728				22.8468	22.5144			MNNIHDME_15847	27.2666	26.5258	27.0979	26.3644	27.1464	26.6647	26.419	26.7362	27.004	27.1896	26.852	26.7887
MNNIHDME_01115	2.13041	9.81712	4.71076	6.95614	1.3029	4.91474		MNNIHDME_01115	5.2876	5.54714	4.40823	0	9.42334	5.08139	6.65288	2.5436	1.60916	6.95707	8.89104	8.66276		MNNIHDME_15244				23.7673	23.1711	23.2413		MNNIHDME_45829	26.6853	25.8049	26.3739	26.4644	26.5318	26.4629	26.0731	25.9867	25.9569	26.4774	26.061	26.1094
MNNIHDME_01116	1.0652	1.40245	3.53307	0.993735	1.3029	2.80842		MNNIHDME_01116	2.6438	1.38679	1.10206	0	0	1.01628	1.90082	0	1.60916	0.773008	2.42483	0		MNNIHDME_15659				22.5499	22.696	22.0201		MNNIHDME_36286	25.2894	25.9692	25.7902	25.4096	25.4982	25.5403	25.2834	25.992	25.5195	25.5635	25.5891	25.8314
MNNIHDME_01117	1.0652	0	0	6.95614	1.3029	4.91474		MNNIHDME_01117	7.9314	5.54714	3.30617	8.34206	5.88959	3.04883	6.65288	11.0223	4.02291	7.73008	11.3159	6.66366		MNNIHDME_15719				23.6359	23.412	23.4048		MNNIHDME_14717	26.2832	25.8607	25.859	25.5768	26.0166	25.9307	25.2938	25.2359	25.566	26.137	25.8971	26.1238
MNNIHDME_01118	0	0	1.17769	0.993735	1.95436	0.702106		MNNIHDME_01118	1.3219	2.77357	0	0	8.24543	1.01628	1.90082	6.78294	0.804582	2.31902	2.42483	0		MNNIHDME_66027				21.9311	23.6266	22.9975		MNNIHDME_14446	28.6243	28.8274	28.7373	27.5902	28.4342	28.0615	27.5743	27.1587	28.3959	28.0884	27.4096	28.3853
MNNIHDME_01119	0	0	0	0	0.651452	0.702106		MNNIHDME_01119	0	1.38679	0	1.19172	2.35584	0	0	0	0	2.31902	0.808276	0		MNNIHDME_29107				23.3572	23.9897	22.4959		MNNIHDME_23045	25.4774	24.3554	24.9853	25.5596	24.5325	25.4147	26.0036	24.7359	23.995	24.3663	25.5569	24.1485
MNNIHDME_01120	0	0	0	0	0	0.702106		MNNIHDME_01120	0	0	0	0	0	0	0	0	0	0	0	0		MNNIHDME_90110				23.104	22.6762	23.1892		MNNIHDME_24693	26.6263	27.0045	27.0656	26.0017	26.9107	26.3022	23.0323	26.8806	26.112	27.0028	27.0355	27.4611
MNNIHDME_01121	0	0	0	0	0	0		MNNIHDME_01121	0	2.77357	0	1.19172	1.17792	1.01628	0.950411	0	0.804582	1.54602	0.808276	2.66547		MNNIHDME_102551				21.5213	22.3678	22.4195		MNNIHDME_16383	28.7193	28.8774	28.7228	28.9868	28.8997	28.8612	29.2558	29.472	28.8993	29.0814	29.1227	28.9255
MNNIHDME_01122	0	1.40245	1.17769	1.98747	2.60581	0.702106		MNNIHDME_01122	0	0	2.20412	1.19172	2.35584	1.01628	0.950411	0	0.804582	0.773008	0.808276	3.9982		MNNIHDME_59341		22.7421	23.1548	23.8592	26.8709	23.7586		MNNIHDME_39367	27.2274	26.8243	26.9774	25.8456	27.0454	27.1542	26.8197	26.7014	26.7488	27.1703	27.2686	26.7021
MNNIHDME_01123	0	0	1.17769	0.993735	0.651452	0.702106		MNNIHDME_01123	0	1.38679	2.20412	3.57517	1.17792	1.01628	2.85123	0.847867	1.60916	2.31902	2.42483	1.9991		MNNIHDME_107246	23.7569		24.8326	21.8047	21.3788	21.4612		MNNIHDME_97847	26.9647	26.7292	26.2593	27.4809	26.5436	26.7045	28.0882	26.1842	25.924	27.7784	27.4429	25.7522
MNNIHDME_01124	0	0	0	0.993735	0.651452	0		MNNIHDME_01124	1.3219	5.54714	1.10206	0	1.17792	2.03256	2.85123	2.5436	1.60916	1.54602	1.61655	1.33273		MNNIHDME_128974	26.2904	26.7023	26.7859					MNNIHDME_55609	25.8829	25.5297	26.2082	27.349	25.5496	26.6194	26.9116	25.9564	25.9488	26.8302	26.4036	25.6099
MNNIHDME_01125	2.13041	8.41468	2.35538	11.9248	9.77178	7.72316		MNNIHDME_01125	14.5409	23.5754	7.71441	4.76689	7.06751	8.13022	8.5537	7.63081	9.65498	10.8221	22.6317	15.3264		MNNIHDME_10731	23.9817	24.2247	24.0573		22.8285			MNNIHDME_67080	26.8428	26.6478	27.176	26.4868	26.7002	27.001	26.3294	26.5604	26.4151	27.1002	26.9383	26.9268
MNNIHDME_01126	2.13041	2.80489	2.35538	3.97494	5.86307	4.21263		MNNIHDME_01126	1.3219	9.7075	8.81647	3.57517	2.35584	5.08139	8.5537	9.32654	5.63207	5.41106	9.69931	7.9964		MNNIHDME_43411		22.9611		21.9758	23.576	23.5055		MNNIHDME_44166	28.0052	26.9883	27.5442	28.4743	27.5819	27.8055	28.6063	28.0496	28.01	28.6882	28.3203	27.1533
MNNIHDME_01127	1.0652	0	2.35538	0.993735	1.3029	0.702106		MNNIHDME_01127	0	0	0	0	1.17792	0	1.90082	1.69573	0.804582	5.41106	2.42483	0		MNNIHDME_34546		22.8606	22.9648	25.1848	25.1685	24.853		MNNIHDME_100563	25.8675	24.4481	25.585	26.1758	25.4297	25.2918	27.0159	26.1984	25.7932	26.1757	26.4182
MNNIHDME_01128	1.0652	1.40245	1.17769	0.993735	1.3029	0		MNNIHDME_01128	3.9657	0	3.30617	7.15034	3.53375	0	0	2.5436	0	2.31902	2.42483	4.66456		MNNIHDME_29394	24.29	24.6783			24.8864	25.7058		MNNIHDME_20982	24.8402	21.7282	24.6019	26.1557	24.4401	25.5371	26.0846	25.7725	25.6541	26.1317	26.2622	24.7897
MNNIHDME_01129	0	0	0	0	0.651452	0.702106		MNNIHDME_01129	0	0	1.10206	1.19172	0	1.01628	0	0	0	0	0	0		MNNIHDME_46288	21.6699	22.0503	22.7253	22.5714	23.3585	22.9528		MNNIHDME_19084			23.933	26.1381		25.6685	23.9425			25.861	24.8986	27.2108
MNNIHDME_01130	0	0	1.17769	0	0	0		MNNIHDME_01130	0	0	0	2.38345	0	0	0.950411	0.847867	1.60916	0	1.61655	2.66547		MNNIHDME_52481				24.5603	23.9122	22.932		MNNIHDME_40456				25.6284		24.5246	23.9035	23.0206	23.4203	23.5001	22.9606	21.6423
MNNIHDME_01131	0	1.40245	0	0	0	0		MNNIHDME_01131	0	0	0	0	1.17792	0	0	0.847867	0	0	0	0		MNNIHDME_44998			22.8864		22.5969	21.9199		MNNIHDME_114587	29.4085	29.2146	29.5971	28.7001	28.4461	28.2268	32.0151	29.1908	28.76	30.2396	28.6023	29.2869
MNNIHDME_01132	3.19561	0	1.17769	7.94988	8.46888	13.34		MNNIHDME_01132	2.6438	13.8679	6.61235	5.95862	2.35584	9.1465	5.70247	9.32654	10.4596	10.0491	11.3159	8.66276		MNNIHDME_46456			20.9705	24.1054	24.5104	23.8111		MNNIHDME_97433	26.2948	25.7722	26.2773	25.6925	25.4969	25.9013	25.677	26.053	26.3659	26.5668	24.1447	25.8227
MNNIHDME_01133	0	0	0	0	1.3029	2.10632		MNNIHDME_01133	0	0	0	1.19172	1.17792	0	2.85123	0	1.60916	0.773008	1.61655	0		MNNIHDME_33450	23.8753	24.7379	25.2551	22.9421	25.0187	24.6129		MNNIHDME_34279	26.0221	26.2057	26.4472	25.1523	25.1449	26.1202	24.768	25.1625	25.8653	25.8113	25.5545	26.5943
MNNIHDME_01134	0	1.40245	0	0	0.651452	1.40421		MNNIHDME_01134	0	0	0	0	0	0	0	0	0	0	1.61655	0.666366		MNNIHDME_34747	23.4945		23.6695	23.991	23.9276	24.1089		MNNIHDME_23340	26.4858	24.8356	25.9535	27.1251	25.9249	25.4646	27.7143	25.7635	23.605	27.2969	26.9213	24.9859
MNNIHDME_01135	1.0652	0	1.17769	0	0.651452	0.702106		MNNIHDME_01135	3.9657	4.16036	2.20412	2.38345	2.35584	0	0	1.69573	0.804582	1.54602	2.42483	4.66456		MNNIHDME_26512				23.2775	24.2328	25.041		MNNIHDME_25398	26.5674	25.5822	26.457	26.4521	26.1401	26.1819	26.706	26.0125	26.4739	26.3688	25.2327	25.17
MNNIHDME_01136	0	1.40245	0	0	2.60581	0		MNNIHDME_01136	0	0	1.10206	0	0	2.03256	1.90082	0	2.41374	0	0	1.33273		MNNIHDME_73263	22.5522	23.5297	24.758		22.7933			MNNIHDME_44576	27.1956	26.7427	27.4173	27.115	27.0564	26.7736	27.1489	27.0916	26.7542	27.2439	26.5503	26.8227
MNNIHDME_01137	0	1.40245	0	2.9812	1.3029	0.702106		MNNIHDME_01137	0	0	1.10206	1.19172	1.17792	0	0.950411	0.847867	0.804582	0	0	0.666366		MNNIHDME_02249	24.1601	25.0553	25.2559		24.1649	22.8096		MNNIHDME_61358	26.2734	25.9895	26.5006	25.6265	26.0417	26.5112	26.3227	26.4269	26.1209	26.7486	26.8578	25.6777
MNNIHDME_01138	0	0	1.17769	1.98747	2.60581	0.702106		MNNIHDME_01138	2.6438	6.93393	1.10206	1.19172	2.35584	2.03256	0	3.39147	0.804582	0.773008	6.46621	0.666366		MNNIHDME_15206	22.3815		22.9387	22.7167				MNNIHDME_49405	29.0161	27.7742	28.8463	26.7555	27.475	27.4948	27.5696	27.9291	27.9333	27.8189	29.1378	27.2454
MNNIHDME_01139	0	1.40245	0	4.96867	0	2.10632		MNNIHDME_01139	1.3219	1.38679	7.71441	10.7255	3.53375	0	1.90082	1.69573	2.41374	0.773008	4.84966	6.66366		MNNIHDME_15236	22.3004	22.3737	22.8308	25.053	24.896	25.081		MNNIHDME_137379	29.0332	29.2794	30.0107	28.6514	29.109	29.48	28.7411	28.6591	29.3062	30.8363	30.945	29.1107
MNNIHDME_01140	1.0652	1.40245	0	0.993735	0	1.40421		MNNIHDME_01140	1.3219	0	1.10206	0	3.53375	0	0.950411	1.69573	4.82749	1.54602	4.04138	4.66456		MNNIHDME_15269	22.3302		22.0476	24.311	24.1701	23.6603		MNNIHDME_44188		24.2839	24.3155	27.6867	24.8843	22.604	28.1617	26.8795	25.0132	28.3809	27.9605	25.908
MNNIHDME_01141	12.7825	5.60978	4.71076	40.7431	21.4979	23.1695		MNNIHDME_01141	59.4855	97.075	63.9194	53.6275	56.5401	33.5372	30.4132	41.5455	49.8841	55.6566	56.5793	47.9784		MNNIHDME_15286				24.5051	23.5338	24.2086		MNNIHDME_36482	28.3303	27.4341	28.0191	28.2302	27.1215	28.134	28.9496	27.763	27.796	28.2388	28.6322	26.9832
MNNIHDME_01142	0	4.20734	1.17769	2.9812	0	1.40421		MNNIHDME_01142	1.3219	1.38679	3.30617	5.95862	1.17792	1.01628	2.85123	4.23934	0.804582	0.773008	5.65793	3.9982		MNNIHDME_15417	24.7593	24.7171	25.1803	25.6683	25.9107	25.9723		MNNIHDME_46451	26.3876	24.3689	26.3871	26.8169	24.387	26.4957	25.9475	23.6845	24.7927	27.1806	26.3606	25.3685
MNNIHDME_01143	0	2.80489	0	5.96241	6.51452	9.12737		MNNIHDME_01143	1.3219	4.16036	2.20412	5.95862	5.88959	6.09767	2.85123	3.39147	1.60916	9.2761	8.89104	7.9964		MNNIHDME_15477	21.9088			22.5221	23.0446	22.6807		MNNIHDME_45903	26.1946	25.5846	26.4131	25.2861	26.2045	26.4198	24.255	25.5614	25.7415	26.006	25.274	26.1665
MNNIHDME_01144	0	1.40245	0	0.993735	0	0.702106		MNNIHDME_01144	0	0	0	0	0	2.03256	0.950411	0.847867	2.41374	0	2.42483	0.666366		MNNIHDME_34102	21.4657			24.3128		23.4409		MNNIHDME_34133	26.207	25.3596	26.4889	24.7609	25.9618	26.6527	25.9756	23.1302	26.274	26.0142	25.9601	27.0679
MNNIHDME_01145	3.19561	0	0	3.97494	5.21162	4.21263		MNNIHDME_01145	1.3219	5.54714	12.1226	14.3007	11.7792	7.11394	2.85123	6.78294	8.8504	9.2761	8.89104	7.9964		MNNIHDME_34111	22.5595			24.6578	23.6544			MNNIHDME_14020	26.3874	26.0155	26.3366	26.3388	25.1062	26.2798	26.5669	26.4371	26.4505	26.3489	26.3812	26.3625
MNNIHDME_01146	0	1.40245	4.71076	0.993735	0.651452	1.40421		MNNIHDME_01146	2.6438	2.77357	2.20412	0	2.35584	5.08139	0.950411	1.69573	4.02291	4.63805	3.2331	3.9982		MNNIHDME_34221				22.3965	21.9983			MNNIHDME_23000	26.4791	25.5398	25.9684	26.3197	25.6404	26.3153	27.1805	26.5263	26.2265	26.5868	26.8349	26.6485
MNNIHDME_01147	1.0652	5.60978	0	5.96241	1.3029	0.702106		MNNIHDME_01147	1.3219	5.54714	3.30617	5.95862	7.06751	3.04883	2.85123	1.69573	2.41374	3.09203	11.3159	1.33273		MNNIHDME_34295	22.8675	22.8581		23.3573	23.4901			MNNIHDME_24695	24.9424	24.7394	25.7138	24.5081	24.4367	25.8159	25.6149	24.8139	25.9829	25.5908	25.6813	26.2476
MNNIHDME_01148	0	0	1.17769	1.98747	1.95436	0		MNNIHDME_01148	0	6.93393	3.30617	0	2.35584	3.04883	0.950411	3.39147	2.41374	1.54602	8.08276	4.66456		MNNIHDME_36210	22.1154			25.3138	24.5482	24.5677		MNNIHDME_24686	26.4621	26.434	26.2618	25.49	25.5016	25.924	25.184	24.5665	23.9103	26.0035	25.8781	23.4982
MNNIHDME_01149	0	0	0	0.993735	1.3029	0.702106		MNNIHDME_01149	2.6438	0	4.40823	0	1.17792	0	1.90082	0	0.804582	0	1.61655	1.9991		MNNIHDME_56343				25.1881	25.8516	24.748		MNNIHDME_33693	27.0238	27.1209	27.3797	25.6886	26.9451	25.8309	25.9441	26.5721	26.3518	26.5996	24.873	25.7541
MNNIHDME_01150	0	0	0	0.993735	0	0		MNNIHDME_01150	1.3219	1.38679	0	1.19172	1.17792	0	1.90082	2.5436	0.804582	3.86504	2.42483	0		MNNIHDME_56336	23.8819	23.2273		23.8735	24.4937	24.0111		MNNIHDME_83866	27.7905	27.3171	27.2872	27.9646	27.4997	27.4865	27.977	27.4759	27.1594	28.6423	28.3234	27.8032
MNNIHDME_01151	0	0	0	0	0.651452	0		MNNIHDME_01151	1.3219	4.16036	3.30617	0	4.71167	2.03256	0	2.5436	0.804582	0	2.42483	0		MNNIHDME_56267			22.6067	22.2079	22.5918	22.0154		MNNIHDME_55588	26.1841	26.3619	25.5162	27.433	25.4145	25.465	27.4526	26.4822	26.4622	27.0372	26.9606	25.7318
MNNIHDME_01152	0	0	0	0	0	0.702106		MNNIHDME_01152	1.3219	4.16036	4.40823	0	0	0	0	1.69573	0.804582	3.09203	2.42483	3.9982		MNNIHDME_15024			23.1468	22.7298	23.0166	23.0269		MNNIHDME_82462	27.3017	27.1866	27.851	26.1555	26.8819	27.1427	26.2366	26.7349	26.7556	26.886	25.715	25.8013
MNNIHDME_01154	0	0	1.17769	2.9812	2.60581	0.702106		MNNIHDME_01154	0	1.38679	2.20412	1.19172	2.35584	0	0	0	1.60916	0.773008	0	0.666366		MNNIHDME_14824				21.5142	22.3891	22.3528		MNNIHDME_101455	26.6007	26.2642	26.9034	26.456	26.0943	26.7769	26.5471	26.0428	26.3122	26.9766	26.7566	27.0575
MNNIHDME_01155	0	0	1.17769	0	0	0.702106		MNNIHDME_01155	2.6438	6.93393	0	1.19172	0	3.04883	0.950411	0	0.804582	1.54602	0	0		MNNIHDME_14719	22.8592		21.4351	21.2134	22.2344	22.7448		MNNIHDME_109114	27.9583	28.1109	28.3424	24.1667	27.8675	27.9211	28.088	27.4613	27.6511	27.7344	27.3943	28.044
MNNIHDME_01156	1.0652	1.40245	0	0.993735	1.3029	1.40421		MNNIHDME_01156	1.3219	0	2.20412	5.95862	2.35584	1.01628	0.950411	0.847867	3.21833	3.09203	1.61655	0		MNNIHDME_14034	21.467			21.8323	22.3338			MNNIHDME_40240	24.4183		24.8091	25.4565		24.2947	25.2863	25.2209		24.6278	23.6051
MNNIHDME_01157	1.0652	0	0	6.95614	1.3029	2.80842		MNNIHDME_01157	3.9657	4.16036	8.81647	9.53379	9.42334	7.11394	1.90082	8.47867	0	0.773008	5.65793	3.9982		MNNIHDME_14163	22.2354		22.3317	22.1991	21.9387	22.2979		MNNIHDME_138253	28.7056	28.2935	28.9957	29.1668	28.3919	28.7079	29.1367	26.8623	28.2169		28.5301	27.907
MNNIHDME_01158	4.26082	0	0	0	0.651452	2.80842		MNNIHDME_01158	3.9657	4.16036	5.51029	0	4.71167	1.01628	6.65288	3.39147	5.63207	2.31902	7.27448	4.66456		MNNIHDME_14166	22.207	21.9993		23.0673	23.0081	22.6378		MNNIHDME_11368	28.7206	28.9435	28.5122	28.8214	28.4566	28.0328	29.0587	29.2607	28.8918	30.0869	29.3473	29.8242
MNNIHDME_01159	1.0652	0	2.35538	0.993735	0	0.702106		MNNIHDME_01159	0	2.77357	1.10206	0	1.17792	2.03256	0.950411	0.847867	3.21833	0.773008	2.42483	1.9991		MNNIHDME_14304	21.4206				22.8044	21.7979		MNNIHDME_79842	26.4939	26.5075	27.2229	27.684	26.8279	27.4285	27.4622	26.694	26.728	27.4504	27.5285	26.4263
MNNIHDME_01160	1.0652	2.80489	1.17769	0	0	0		MNNIHDME_01160	0	0	0	0	1.17792	1.01628	0	0	0.804582	0	1.61655	1.33273		MNNIHDME_14308	24.6807	24.1214	23.7728	24.5598	24.8391	24.2533		MNNIHDME_34579	27.5138	26.358	26.3601	27.5685	25.871	27.1739	27.8398	26.235	26.1359	27.9148	27.7666	27.7264
MNNIHDME_01161	0	1.40245	0	0.993735	0	0		MNNIHDME_01161	0	0	0	0	0	0	0.950411	1.69573	0.804582	0.773008	0.808276	1.9991		MNNIHDME_22696		21.8341		24.0897	22.2363	22.1107		MNNIHDME_67781	28.0037	26.9154	27.1863	27.4905	27.0637	26.9009	28.2672	28.041	27.5831	27.6188	27.3287	27.9052
MNNIHDME_01162	0	0	1.17769	0	3.25726	1.40421		MNNIHDME_01162	1.3219	2.77357	4.40823	0	1.17792	0	0	0.847867	0.804582	3.09203	4.84966	3.9982		MNNIHDME_23005	22.3946				22.5707	22.6391		MNNIHDME_34747	27.1643	26.5187	26.4837	26.8833	25.7331	26.7305	26.793	25.8885		26.4071	27.0976	26.6272
MNNIHDME_01163	0	0	0	0	1.95436	0.702106		MNNIHDME_01163	2.6438	1.38679	3.30617	1.19172	5.88959	1.01628	0.950411	0.847867	3.21833	0.773008	2.42483	4.66456		MNNIHDME_25066				25.4635	24.4625	25.0682		MNNIHDME_03525	24.3167	23.1437	24.0786	24.513	23.5929	23.3784	24.547	24.5123	24.2242	25.9757	25.6977	24.1136
MNNIHDME_01164	0	0	0	0.993735	0	0		MNNIHDME_01164	0	0	0	0	0	1.01628	1.90082	0	0	0	1.61655	1.33273		MNNIHDME_24959				23.2614	23.3548	23.3815		MNNIHDME_15156	25.2371	25.9404	25.1921	25.7029	25.2184	25.4052	25.848	25.8101	24.9515	25.5371	25.9075	24.0747
MNNIHDME_01165	3.19561	0	1.17769	5.96241	3.25726	1.40421		MNNIHDME_01165	0	2.77357	1.10206	1.19172	3.53375	0	4.75206	0.847867	0	2.31902	0.808276	1.33273		MNNIHDME_24924			22.2466	23.1997	23.6727	22.479		MNNIHDME_25056	25.5428	24.5506	25.8373	24.7855	25.132	25.6542	24.9805	25.2816	25.3461	25.2428	25.3707	25.5689
MNNIHDME_01166	0	0	0	2.9812	1.3029	1.40421		MNNIHDME_01166	0	0	1.10206	0	2.35584	0	1.90082	0.847867	3.21833	0.773008	0	1.9991		MNNIHDME_23539	22.7205	22.6206	22.5187	24.4087	24.406	22.9879		MNNIHDME_25126	25.0003	25.3511	25.0937	25.8539	24.7009	24.9471	26.0179	24.939	24.67	26.102	25.3278	23.5373
MNNIHDME_01167	2.13041	0	0	8.94361	1.3029	2.10632		MNNIHDME_01167	1.3219	4.16036	2.20412	3.57517	4.71167	2.03256	2.85123	2.5436	2.41374	3.09203	11.3159	5.9973		MNNIHDME_25279	22.5838	22.4926	21.7505	22.8463	23.5756	23.0963		MNNIHDME_78356	24.2149	22.8223	24.1664	26.1479	23.6934	24.3869	26.5758	24.516	23.9532	25.838	26.0564	24.7029
MNNIHDME_01168	0	1.40245	1.17769	12.9186	5.21162	7.02106		MNNIHDME_01168	2.6438	8.32071	3.30617	0	10.6013	2.03256	4.75206	1.69573	4.82749	6.18406	5.65793	5.33093		MNNIHDME_25562	23.5801	22.8725		23.584	23.992	24.4886		MNNIHDME_108636	28.1243	26.0608	27.7122	28.1815	27.3293	28.0853	29.0981	28.5737	27.4269	28.1158	28.5334	26.7868
MNNIHDME_01169	12.7825	2.80489	3.53307	4.96867	5.86307	5.61685		MNNIHDME_01169	5.2876	8.32071	5.51029	4.76689	4.71167	6.09767	1.90082	2.5436	8.04582	4.63805	7.27448	13.3273		MNNIHDME_110170	22.5983	22.9016	22.5135					MNNIHDME_98501	26.19	23.9781	23.234	27.8717		25.8634	27.358	25.4457		27.7295	26.9587	24.5352
MNNIHDME_01170	26.6301	26.6465	20.0207	13.9123	12.3776	11.2337		MNNIHDME_01170	5.2876	16.6414	20.9391	13.109	15.3129	18.293	17.1074	18.6531	35.4016	13.9141	27.4814	25.3219		MNNIHDME_26915	21.9296	21.7289	22.0675					MNNIHDME_40308	24.7363	24.8633	24.7009	26.277	24.8549	25.0898	26.2474	25.7057	25.3213	25.3398	26.2083
MNNIHDME_01171	22.3693	8.41468	7.06615	13.9123	9.77178	11.9358		MNNIHDME_01171	19.8285	26.3489	19.837	8.34206	11.7792	13.2116	19.9586	16.9573	38.6199	17.0062	20.2069	45.3129		MNNIHDME_27031	22.9778	22.5088	22.2724					MNNIHDME_105548	26.5037	24.9206	26.766	25.4138	25.187	26.6891	23.96	24.9779	26.3707	27.2108	27.115	27.9792
MNNIHDME_01172	7.45643	19.6342	7.06615	17.8872	11.7261	14.0421		MNNIHDME_01172	15.8628	19.415	26.4494	11.9172	10.6013	10.1628	19.0082	17.8052	33.7924	23.9632	38.7973	24.6556		MNNIHDME_27096	24.4985	24.5679	24.7432					MNNIHDME_115458	26.186	25.6803	26.3689	25.6341	25.6592	26.1699	25.344	25.5341	25.9181	25.725	25.145	26.1984
MNNIHDME_01173	4.26082	4.20734	5.88845	3.97494	4.56016	8.42527		MNNIHDME_01173	2.6438	4.16036	5.51029	4.76689	4.71167	2.03256	6.65288	1.69573	7.24123	3.86504	2.42483	17.9919		MNNIHDME_27131	22.0984	23.0534	22.0839					MNNIHDME_63500				25.4723		23.4429	26.8354	24.7622	25.9144	29.25	28.7642	27.3136
MNNIHDME_01174	21.3041	18.2318	18.8431	8.94361	11.7261	11.9358		MNNIHDME_01174	7.9314	15.2546	15.4288	8.34206	7.06751	12.1953	16.157	12.718	18.5054	7.73008	15.3572	16.6592		MNNIHDME_27158	26.7568		25.0993	25.5685	25.9385	24.9299		MNNIHDME_59501	27.1573	26.398	25.128	26.4303	26.9042	26.9684	27.2707	28.3864	26.4238	27.4747	26.6826	26.7811
MNNIHDME_01175	12.7825	18.2318	5.88845	6.95614	7.81742	8.42527		MNNIHDME_01175	3.9657	13.8679	14.3268	3.57517	4.71167	18.293	6.65288	6.78294	11.2641	16.2332	6.46621	11.3282		MNNIHDME_27191	24.2112	23.069	24.1351					MNNIHDME_15306	27.2814	26.1718	27.7719	26.6735	25.6428	28.6201	25.9539	26.5189	27.8349	27.6263	26.4086	29.7512
MNNIHDME_01176	3.19561	2.80489	2.35538	0.993735	1.3029	2.80842		MNNIHDME_01176	0	1.38679	3.30617	3.57517	3.53375	4.06511	3.80164	3.39147	4.02291	1.54602	5.65793	3.33183		MNNIHDME_16445	23.3932	23.9901	23.0558					MNNIHDME_15336	27.2126	26.9595	27.0723	26.041	26.8207	27.0504	26.8318	26.043	26.7621	25.7159	26.5569	27.4938
MNNIHDME_01177	13.8477	22.4391	15.31	7.94988	12.3776	6.31895		MNNIHDME_01177	14.5409	36.0564	23.1432	19.0676	15.3129	24.3907	15.2066	20.3488	28.9649	17.0062	27.4814	27.321		MNNIHDME_23966	25.3074	24.9472	25.2352		23.4761			MNNIHDME_15508	25.7521	25.745	25.2976	25.0034	26.5739	25.8346	24.7647	25.279	25.7159	26.8303	26.5752	26.6612
MNNIHDME_01178	6.39123	7.01223	3.53307	2.9812	5.21162	2.10632		MNNIHDME_01178	2.6438	8.32071	7.71441	4.76689	1.17792	2.03256	4.75206	8.47867	3.21833	6.95707	8.08276	6.66366		MNNIHDME_49586	22.041	22.3547	21.9139		23.0596	22.7389		MNNIHDME_15824	26.2703	26.0592	25.9299	25.7862	25.7676	26.2989	25.9192	25.7763	26.0803	26.4598	26.568	26.3583
MNNIHDME_01179	9.58684	15.4269	18.8431	5.96241	4.56016	5.61685		MNNIHDME_01179	5.2876	19.415	11.0206	4.76689	2.35584	3.04883	7.60329	8.47867	12.0687	4.63805	12.1241	10.6619		MNNIHDME_39149	23.5109	22.3952		24.2152	23.8001	22.5553		MNNIHDME_45928	26.5923	24.5857	25.3901	23.9167	24.9493	26.7454	25.7636	24.9373	23.3231	26.5976	24.9135	25.3811
MNNIHDME_01180	7.45643	8.41468	8.24384	10.9311	5.21162	5.61685		MNNIHDME_01180	1.3219	6.93393	11.0206	4.76689	3.53375	5.08139	5.70247	11.0223	10.4596	8.50309	14.549	8.66276		MNNIHDME_39171				22.4806	22.8578			MNNIHDME_46036	26.9506	26.3245	27.1052	27.3137	26.8256	27.3109	26.9923	26.4095	26.728	27.0793	27.1984	26.4263
MNNIHDME_01181	10.652	7.01223	2.35538	4.96867	2.60581	4.21263		MNNIHDME_01181	3.9657	5.54714	5.51029	0	2.35584	2.03256	6.65288	3.39147	6.43665	3.86504	13.7407	3.9982		MNNIHDME_30403				22.655	23.6468	22.3963		MNNIHDME_13773	27.0562	27.7179	29.9494	29.5704	30.043	26.2869	28.03	30.4272	26.8579	29.7179	29.7632	29.2745
MNNIHDME_01182	17.0433	29.4514	15.31	7.94988	14.3319	6.31895		MNNIHDME_01182	3.9657	9.7075	12.1226	4.76689	10.6013	8.13022	15.2066	17.8052	7.24123	14.6872	12.9324	15.3264		MNNIHDME_32882	24.4519	25.1356	25.015		23.4571	22.9589		MNNIHDME_14316	26.6762	25.5246	26.1188	26.0856	25.5916	26.1577	26.2237	25.9966	22.5466	26.8845	26.7804	24.9028
MNNIHDME_01183	4.26082	5.60978	7.06615	0.993735	4.56016	2.80842		MNNIHDME_01183	5.2876	0	0	0	2.35584	0	5.70247	5.93507	4.82749	5.41106	2.42483	5.33093		MNNIHDME_37124	23.1699	22.7606	21.8269					MNNIHDME_16377	27.251	26.6325	26.9789	28.1868	26.5013	26.7954	27.7881	27.7805	27.4688	28.3955	28.3036	26.1695
MNNIHDME_01184	6.39123	18.2318	10.5992	6.95614	15.6348	5.61685		MNNIHDME_01184	13.219	15.2546	17.6329	8.34206	5.88959	10.1628	16.157	6.78294	7.24123	5.41106	22.6317	15.9928		MNNIHDME_37157	24.7837	23.4852	24.0841					MNNIHDME_16097	25.5792	26.4003	26.1601	25.6737	24.8553	25.4906	25.7933	23.3452	26.0691	25.7468	25.1134	25.9051
MNNIHDME_01185	6.39123	4.20734	1.17769	1.98747	2.60581	2.10632		MNNIHDME_01185	0	1.38679	3.30617	1.19172	3.53375	1.01628	0.950411	3.39147	4.02291	5.41106	7.27448	1.33273		MNNIHDME_37372	20.7785	21.3795	21.86					MNNIHDME_76986	26.9644	26.2009	26.5601	27.4371	26.647	26.9557	27.3567	27.24	26.7867	27.2953	27.2083	26.2951
MNNIHDME_01186	2.13041	1.40245	5.88845	0.993735	4.56016	1.40421		MNNIHDME_01186	2.6438	0	3.30617	3.57517	2.35584	2.03256	0.950411	1.69573	3.21833	3.86504	4.84966	2.66547		MNNIHDME_39841	22.8411	22.7881	23.3841					MNNIHDME_29133	23.8064		22.6299	23.5378		24.3608	22.8323	25.8923	21.8613	25.1723		24.7543
MNNIHDME_01187	12.7825	18.2318	18.8431	3.97494	8.46888	7.02106		MNNIHDME_01187	11.8971	9.7075	14.3268	5.95862	11.7792	6.09767	8.5537	11.0223	11.2641	13.1411	20.2069	13.3273		MNNIHDME_38779	22.6535		22.8071		23.3458	24.0164		MNNIHDME_72245	26.8665	26.9124	27.625	26.3164	27.3596	27.1243	26.5739	27.4577	26.6673	26.9567	27.0363	27.0091
MNNIHDME_01188	21.3041	30.8538	31.7977	13.9123	19.5436	13.34		MNNIHDME_01188	13.219	30.5093	30.8576	13.109	23.5584	18.293	16.157	29.6754	26.5512	17.7792	36.3724	31.9856		MNNIHDME_44570	22.7157		23.1096					MNNIHDME_87190	26.9621	27.0235	26.518	27.1253	26.5757	27.1396	27.159	26.6137	25.9569	27.0802	26.9466	26.7664
MNNIHDME_01189	8.52164	14.0245	15.31	12.9186	9.12033	6.31895		MNNIHDME_01189	2.6438	11.0943	8.81647	4.76689	4.71167	8.13022	5.70247	5.93507	11.2641	10.0491	11.3159	12.661		MNNIHDME_97857	22.3897	22.6542	22.6849					MNNIHDME_116974	25.5397	24.8272	25.8353	26.1758	25.1746	25.1036	27.0159	26.1603	25.7932	26.5869	26.4182	23.7824
MNNIHDME_01190	8.52164	4.20734	9.42153	2.9812	2.60581	2.10632		MNNIHDME_01190	3.9657	2.77357	2.20412	5.95862	1.17792	2.03256	10.4545	5.0872	6.43665	2.31902	6.46621	3.9982		MNNIHDME_97849	24.4463	24.5441	24.6794					MNNIHDME_10982	24.4217		23.8126	26.0314	23.3093	25.6355	25.6379	22.6728	23.4105	25.5985	24.6864	24.0138
MNNIHDME_01191	28.7605	30.8538	24.7315	9.93735	16.9378	17.5526		MNNIHDME_01191	7.9314	13.8679	20.9391	10.7255	16.4909	20.3256	22.8099	20.3488	31.3787	18.5522	36.3724	28.6538		MNNIHDME_78326	24.7032	24.5106	24.7801		22.7504			MNNIHDME_59041	27.3386	25.7359	26.5618	27.5786	25.6235	27.207	27.4021	26.1456	26.6673	27.4549	26.9238	26.9803
MNNIHDME_01192	1.0652	9.81712	12.9546	8.94361	2.60581	9.12737		MNNIHDME_01192	5.2876	2.77357	2.20412	2.38345	4.71167	6.09767	0.950411	5.93507	10.4596	6.18406	3.2331	4.66456		MNNIHDME_50424	23.414	22.8163	23.6616					MNNIHDME_89331	26.4269	27.2445	27.4635	27.2519	27.1396	26.977	26.7391	27.0762	27.1539	27.4	27.0696	27.4779
MNNIHDME_01193	31.9561	28.0489	15.31	13.9123	15.6348	11.9358		MNNIHDME_01193	9.2533	24.9621	31.9597	14.3007	18.8467	7.11394	18.0578	10.1744	20.9191	15.4602	17.7821	25.9883		MNNIHDME_50503	22.8495	23.4298	23.718					MNNIHDME_26821	26.5732	25.4475	25.584	25.7285	25.6655	25.9117	25.0473	24.9581	23.87	25.8463	25.936	25.04
MNNIHDME_01194	31.9561	39.2685	32.9753	14.906	12.3776	16.8505		MNNIHDME_01194	11.8971	19.415	24.2453	10.7255	23.5584	20.3256	23.7603	22.0446	25.7466	19.3252	31.5228	31.3192		MNNIHDME_50547	23.5185	22.5826			23.3936			MNNIHDME_15353	27.4958	27.0263	27.7658	26.5647	27.3227	27.7307	27.0332	27.3992	27.8982	27.0176	26.9697	27.4909
MNNIHDME_01195	8.52164	15.4269	11.7769	3.97494	9.12033	8.42527		MNNIHDME_01195	9.2533	9.7075	7.71441	2.38345	9.42334	9.1465	1.90082	2.5436	9.65498	3.09203	16.1655	7.9964		MNNIHDME_55602	22.915	22.558	22.6941	22.2963				MNNIHDME_34209	24.2053	23.1054	24.5095	25.7672	23.7408	25.8073	24.6002		24.4447	26.1826	27.7992	26.399
MNNIHDME_01196	95.8684	124.818	93.0376	58.6304	70.3568	65.2958		MNNIHDME_01196	59.4855	92.9146	122.328	60.7779	68.3192	85.3673	65.5784	59.3507	90.9177	76.5278	117.2	94.624		MNNIHDME_55660	24.5447	23.8781	24.9226	21.0989	22.5406			MNNIHDME_14658	27.0585	26.9606	27.1847	26.6629	26.7748	26.463	26.3946	26.4945	26.6137	27.291	26.5981	27.1271
MNNIHDME_01197	91.6076	120.61	67.1284	85.4612	104.884	98.9969		MNNIHDME_01197	26.438	66.5657	87.0626	47.6689	64.7855	59.9604	91.2395	69.5251	113.446	80.3928	117.2	112.616		MNNIHDME_47223				22.9704	23.5036	22.6574		MNNIHDME_22640	26.476	24.9839	26.7928	25.2904	26.4107	24.4345	25.7581	26.547	26.103	26.0515	25.2096	24.195
MNNIHDME_01198	13.8477	21.0367	21.1984	11.9248	8.46888	21.0632		MNNIHDME_01198	14.5409	8.32071	26.4494	8.34206	8.24543	9.1465	24.7107	29.6754	33.7924	14.6872	24.2483	20.6574		MNNIHDME_47380	26.7568	19.208	26.0001	25.5685	25.9385	24.9299		MNNIHDME_22871	25.6718	24.7335	25.3172	25.4943	23.9573	25.5682	24.7442	24.4279	22.4626	26.18	24.2514	24.9015
MNNIHDME_01199	18.1085	28.0489	17.6654	21.8622	22.8008	25.2758		MNNIHDME_01199	42.3008	48.5375	29.7556	9.53379	21.2025	30.4883	43.7189	38.154	54.7115	22.4172	68.7035	41.3147		MNNIHDME_47325	24.0299		24.9448					MNNIHDME_40063	26.1784	26.4366	25.4092	25.9973	23.9987	24.425	24.67	25.2385	25.194	27.1152	26.293	25.4012
MNNIHDME_01200	62.8471	64.5125	63.5953	64.5928	84.0373	54.0621		MNNIHDME_01200	125.58	152.546	176.329	110.83	114.258	96.5464	87.4378	122.941	120.687	109.767	145.49	141.27		MNNIHDME_50188	23.7854	21.25	23.4192					MNNIHDME_82497	26.226	25.8517	25.516	25.3221	26.3718	26.0897	25.6473	26.4048	25.6068	25.8416	25.4022	24.1638
MNNIHDME_01201	68.1731	75.7321	50.6407	80.4925	82.7344	67.4021		MNNIHDME_01201	88.5673	155.32	166.411	61.9696	95.4113	80.2859	81.7354	91.5697	137.583	95.853	140.64	151.932		MNNIHDME_48758		22.4278	22.4263	22.0928	22.4969	22.4409		MNNIHDME_32079				26.7261			26.0797		24.8547	26.8423	26.4895
MNNIHDME_01202	24.4997	11.2196	17.6654	10.9311	3.25726	3.51053		MNNIHDME_01202	19.8285	23.5754	27.5515	14.3007	18.8467	10.1628	15.2066	20.3488	9.65498	20.8712	23.44	14.6601		MNNIHDME_74064	24.9759	24.3964	24.9462					MNNIHDME_31973
MNNIHDME_01203	74.5643	82.7443	75.3722	25.8371	35.1784	17.5526		MNNIHDME_01203	46.2665	61.0186	78.2461	33.3683	44.7609	67.0743	61.7767	44.937	55.5161	54.8836	91.3352	69.3021		MNNIHDME_74063	23.4735	23.6286	24.4106					MNNIHDME_36485	25.7159	26.3619	25.5162	27.433	25.382	25.3843	27.4526	25.6346	26.3121	27.0372	26.9606	25.7318
MNNIHDME_01204	13.8477	39.2685	11.7769	10.9311	17.5892	13.34		MNNIHDME_01204	6.6095	26.3489	22.0412	9.53379	29.4479	22.3581	12.3553	11.8701	19.31	28.6013	36.3724	37.9829		MNNIHDME_52794	23.6672	23.4447	24.2835					MNNIHDME_36351	23.6389	23.8941	24.959	25.5651	24.0509	22.927	25.3869	25.384	23.9287	26.353	25.5331	24.525
MNNIHDME_01205	9.58684	5.60978	11.7769	7.94988	8.46888	8.42527		MNNIHDME_01205	10.5752	6.93393	14.3268	7.15034	17.6688	7.11394	19.0082	15.2616	16.0916	10.8221	22.6317	19.991		MNNIHDME_58280		22.2653	22.3131					MNNIHDME_15642	25.65	24.7163	25.9074	24.3827	25.0332	26.3287	25.8919	24.3154	25.3218	26.5589	26.1169	26.5637
MNNIHDME_01206	3.19561	0	3.53307	2.9812	4.56016	7.72316		MNNIHDME_01206	7.9314	6.93393	7.71441	4.76689	15.3129	3.04883	9.50411	5.0872	16.0916	0.773008	7.27448	11.3282		MNNIHDME_58414		24.2269	23.8585	24.1257	24.4851	24.5602		MNNIHDME_36325	24.8166	24.8531	25.7055	24.8433	24.9185	25.9755	25.252	23.7289	25.6678	25.9473	25.6768	26.7185
MNNIHDME_01207	0	7.01223	2.35538	2.9812	11.0747	4.21263		MNNIHDME_01207	5.2876	24.9621	15.4288	14.3007	10.6013	7.11394	10.4545	7.63081	15.2871	10.8221	7.27448	6.66366		MNNIHDME_105932	23.4475	23.9497	23.7804	23.2105	23.4899	23.1007		MNNIHDME_14898	25.9935	25.6273	25.2889	25.4595	26.1968	25.8019	25.4146	25.6537	25.6009	25.8776	26.1075	26.0751
MNNIHDME_01208	0	0	1.17769	0.993735	0.651452	1.40421		MNNIHDME_01208	0	1.38679	5.51029	2.38345	1.17792	3.04883	0	0.847867	4.82749	3.09203	16.1655	8.66276		MNNIHDME_68315	22.1354	22.3954	21.8853					MNNIHDME_14681	25.4198	25.4632	25.8536	25.4331	24.6379	26.0892	25.0019	24.4189	24.0523	24.6528	25.7272	25.1408
MNNIHDME_01210	0	0	0	0	0	0		MNNIHDME_01210	1.3219	2.77357	2.20412	0	3.53375	3.04883	0.950411	1.69573	0.804582	1.54602	0	1.9991		MNNIHDME_61338	23.4152	23.2255	22.9162		24.7841	23.1489		MNNIHDME_13883	26.5002	26.7105	26.3101	26.5023	25.2024	26.126	26.6389	26.5968	26.2746	25.8965	26.542	25.9446
MNNIHDME_01211	0	0	0	0	0	0		MNNIHDME_01211	0	0	0	0	0	0	0	0	0	0	0.808276	0		MNNIHDME_61374	23.7509	21.7967	23.3026	23.5336	23.0324			MNNIHDME_14067	26.7878	25.7796	25.6617	26.9409	25.7191	26.9551	26.5166	24.5699	26.6634	26.9492	26.5789	26.8506
MNNIHDME_01212	6.39123	1.40245	2.35538	0	1.3029	0.702106		MNNIHDME_01212	0	2.77357	2.20412	3.57517	7.06751	1.01628	1.90082	3.39147	4.02291	4.63805	0.808276	3.33183		MNNIHDME_61630	22.326	22.6648	23.3386					MNNIHDME_39306	25.809	22.9765	29.0644	25.8467	25.9466	25.3339	25.6554	26.1065	26.1163	25.2397	25.1985	24.9685
MNNIHDME_01213	1.0652	29.4514	12.9546	0.993735	0	0.702106		MNNIHDME_01213	0	4.16036	1.10206	1.19172	5.88959	1.01628	5.70247	1.69573	1.60916	2.31902	4.84966	1.9991		MNNIHDME_49532	21.9424	22.2916	21.8081	22.8252	23.143	22.336		MNNIHDME_50186	26.1093		25.08	27.6671	25.3621	27.9209	27.5476	25.7601	27.7847	26.8567	26.9896	26.0068
MNNIHDME_01214	2.13041	11.2196	9.42153	0	1.3029	0		MNNIHDME_01214	0	1.38679	2.20412	1.19172	1.17792	0	0	0.847867	0.804582	0	2.42483	1.33273		MNNIHDME_49543				23.3178	23.5414	23.6512		MNNIHDME_61385	28.1431	27.6091	27.9969	28.1261	27.7538	27.4554	28.315	28.5022	27.0546	28.1423	28.3175	26.8614
MNNIHDME_01215	0	2.80489	0	0	0.651452	0		MNNIHDME_01215	0	1.38679	1.10206	0	0	1.01628	0	1.69573	3.21833	0.773008	2.42483	2.66547		MNNIHDME_65086	22.689	22.7175	22.6618					MNNIHDME_69403	25.2904	25.1987	25.0755	26.1493	24.9753	25.1031	26.7075	26.538	25.4065	26.0753	25.948	23.9005
MNNIHDME_01216	0	0	0	0	0	0		MNNIHDME_01216	0	0	0	0	0	0	0	0	2.41374	0	0	0		MNNIHDME_67106				22.3162	22.1856	21.6608		MNNIHDME_72235	24.6406	25.2266	25.3571	24.937	25.1373	25.5322	24.8294	24.9609	25.3879	25.3827	24.8423	25.8972
MNNIHDME_01217	0	0	0	0.993735	0	0		MNNIHDME_01217	1.3219	0	0	0	0	0	0	0	0.804582	1.54602	0.808276	2.66547		MNNIHDME_109813	23.2354	23.4453	23.276	24.1584	24.0092	23.5068		MNNIHDME_96436	26.1695	24.6489	25.6901	27.44	25.3621	27.8985	27.2094	25.2299	27.6647	26.8567	26.7206	26.3919
MNNIHDME_01218	5.32602	1.40245	1.17769	14.906	9.77178	7.72316		MNNIHDME_01218	5.2876	4.16036	4.40823	10.7255	9.42334	11.1791	14.2562	8.47867	7.24123	6.95707	11.3159	1.9991		MNNIHDME_109804	21.3565	22.2987	21.8032					MNNIHDME_73796	29.134	28.6493	28.964	29.2128	27.9914	28.3818	29.3108	28.7759	27.5994	29.7294	29.4166	28.9207
MNNIHDME_01219	1.0652	0	0	1.98747	0.651452	2.80842		MNNIHDME_01219	0	0	1.10206	1.19172	1.17792	2.03256	0.950411	1.69573	0.804582	0.773008	0.808276	2.66547		MNNIHDME_129492	24.7776	24.4325	24.4286	22.5874	22.5313	22.8246		MNNIHDME_113741	28.2618	27.7526	27.6349	28.3309	29.1038	28.2004	27.6332	28.1449	27.9976	28.4929	28.1164	28.0846
MNNIHDME_01220	0	0	0	2.9812	0	2.10632		MNNIHDME_01220	0	1.38679	2.20412	3.57517	0	0	0	1.69573	0	0	0	0		MNNIHDME_72980	22.0755	22.1623	22.0294	23.143	23.1661			MNNIHDME_118171		27.3403	27.5149	27.0838	26.6356	26.4052	26.8002	26.5862	23.3917	27.697	26.2964	26.7103
MNNIHDME_01221	0	0	0	0	0	0		MNNIHDME_01221	0	0	0	0	0	0	0	0	0	0	0	1.33273		MNNIHDME_72083	24.6919	24.8158	24.4851					MNNIHDME_14564	26.5057	27.3775	26.7505	25.6638	26.6114	25.799	26.5259	26.1728	24.7227	27.3486	27.8263	25.9196
MNNIHDME_01222	1.0652	0	1.17769	0.993735	0	0.702106		MNNIHDME_01222	0	1.38679	0	1.19172	0	0	0	0	0	0	0	0		MNNIHDME_72028	22.998	23.0558	23.9377					MNNIHDME_47978	27.5757	27.3349	27.7458	27.1033	26.3863	27.4888	26.4613	27.377	27.5938	27.4676	26.9256	26.6202
MNNIHDME_01223	0	0	0	0	0	0.702106		MNNIHDME_01223	0	0	0	0	1.17792	0	0	0	0	0.773008	0	0.666366		MNNIHDME_71988	22.4897		23.7801					MNNIHDME_59488	26.4447	26.6007	26.4035	26.1974	26.1259	26.1916	26.4873	26.5968	26.2746	26.1394	27.0425	26.4117
MNNIHDME_01224	0	0	0	0	1.3029	0		MNNIHDME_01224	0	1.38679	1.10206	0	0	0	1.90082	0	0	0	1.61655	1.33273		MNNIHDME_76481	22.715	22.6939	22.993					MNNIHDME_34798	25.579	25.0887	26.2573	25.5902	25.6737	26.1648	25.32	25.6647	24.4483	25.8672	25.5199	26.21
MNNIHDME_01225	0	0	0	0	1.95436	1.40421		MNNIHDME_01225	0	2.77357	0	2.38345	5.88959	0	0.950411	0.847867	1.60916	0	0.808276	0.666366		MNNIHDME_76477	21.7455	21.5357	21.161					MNNIHDME_52398	26.7978	27.1878	27.2027	25.7395	25.1735	26.6747	25.8552	26.5896	27.4594	27.0018	27.0559	26.9911
MNNIHDME_01226	0	0	0	0.993735	2.60581	0.702106		MNNIHDME_01226	1.3219	0	3.30617	0	0	1.01628	0	0.847867	0	0.773008	2.42483	0		MNNIHDME_120736	25.186	25.2059		22.6401	23.0869			MNNIHDME_72994	24.5853			27.0436		26.5668	26.1424	24.2064	26.4772	27.3384	26.8422	27.3521
MNNIHDME_01227	0	0	0	0	0	0		MNNIHDME_01227	0	1.38679	0	0	0	0	0.950411	0	3.21833	0	0	0		MNNIHDME_76045			22.7128	23.9101	24.2324	23.7253		MNNIHDME_15651	26.9752	26.6125	26.7887	26.721	26.5594	27.1639	25.9769	25.6937	26.3615	26.9202	27.1452	27.1192
MNNIHDME_01228	0	0	0	0	0	0		MNNIHDME_01228	0	0	0	0	0	0	0	0	0	0	0	0		MNNIHDME_79208	26.7568		26.0001	24.6085	25.9385	24.9299		MNNIHDME_36288	25.3003	24.8061	25.5692	25.0882	24.3311	25.6869	23.8343	22.4922	23.9628	25.4549	24.017	24.5069
MNNIHDME_01229	0	0	0	0	0	0		MNNIHDME_01229	0	0	0	0	0	0	0	0	0	0	0	0		MNNIHDME_97757		23.2137	23.1832	24.0909	24.7779	24.4907		MNNIHDME_15074	26.5971	26.5065	26.6508	26.2471	25.5596	25.9784	25.6423	26.4369	26.5406	26.2274	26.4724	26.468
MNNIHDME_01230	1.0652	0	0	1.98747	0.651452	4.91474		MNNIHDME_01230	0	0	0	0	0	3.04883	0	1.69573	0.804582	0	0	0.666366		MNNIHDME_80404		21.5759		24.5363	23.8378	24.1826		MNNIHDME_24795	25.286	25.1385	26.1557	24.9621	24.2469	25.6354	25.4402	24.3323	25.5142	26.1513	25.8668	25.8106
MNNIHDME_01231	0	0	0	0.993735	0	0		MNNIHDME_01231	0	4.16036	0	0	0	0	0.950411	0	0	0	0	0		MNNIHDME_80412				21.7208	22.407	22.5181		MNNIHDME_25532	26.9849	26.8187	26.8561	27.2096	26.0318	26.7851	27.5407	27.2733	26.4618	26.817	26.9606	25.6652
MNNIHDME_01232	0	0	0	0.993735	0.651452	0		MNNIHDME_01232	0	0	0	0	0	0	0	0	0	0	0	0		MNNIHDME_82905				22.4786	22.4569	22.0379		MNNIHDME_27150	26.292		25.7814	28.0439	25.8362	26.2623	27.9609	27.1311	25.6221	27.887	28.0896	25.504
MNNIHDME_01233	0	0	0	0	0.651452	0		MNNIHDME_01233	0	0	0	1.19172	1.17792	0	0	1.69573	0	0	0	0		MNNIHDME_83035	23.5677			24.7049	24.6262	23.983		MNNIHDME_16087	26.7711	26.7952	26.9936	25.1452	27.0332	26.1405	25.8628	26.8187	27.1382	27.3859	25.5681	27.2488
MNNIHDME_01234	0	0	1.17769	0	0	0		MNNIHDME_01234	0	0	0	0	0	0	0	0	0	0	0	0		MNNIHDME_95265				21.2859	21.8087	21.6116		MNNIHDME_73231	26.9086	26.3395	27.2784	25.1648	26.218	26.7529	25.4866	26.2306	26.3856	24.7788	23.69
MNNIHDME_01235	0	1.40245	0	0	0	0		MNNIHDME_01235	0	0	0	0	0	0	0	0	0.804582	0.773008	0	0		MNNIHDME_110798	24.7823	24.04	23.8708	22.8367	22.7374			MNNIHDME_74722	27.3632	26.5484	27.7201	27.7233	26.9799	27.5896	27.4246	26.6372	27.1538	27.612	27.8749	27.8995
MNNIHDME_01236	0	0	0	0	1.95436	0.702106		MNNIHDME_01236	0	0	0	0	0	1.01628	0.950411	0.847867	2.41374	0.773008	0.808276	0		MNNIHDME_89497	22.4783	24.1189	23.7653			21.2316		MNNIHDME_104345	25.535	25.6041	26.7025	27.1399	26.8145	26.5656	27.3708	26.8358	25.6031	27.0658	27.1661	25.3052
MNNIHDME_01237	1.0652	0	0	2.9812	3.90871	2.10632		MNNIHDME_01237	7.9314	6.93393	1.10206	5.95862	0	1.01628	0	4.23934	4.02291	2.31902	0	4.66456		MNNIHDME_87541	22.9188	22.5184	23.165					MNNIHDME_110009	27.9364	27.6132	27.6854	28.4336		28.411	27.7948	26.6088	26.4913	28.7733	27.7501	27.2581
MNNIHDME_01238	0	0	0	0	1.95436	0		MNNIHDME_01238	0	2.77357	0	0	0	2.03256	0	0	0	0	0	1.33273		MNNIHDME_87511	21.1003	21.4779	22.2903					MNNIHDME_06881	28.1165	28.3381	28.2647	27.4358	27.7366	27.5354	27.698	28.0464	27.4175	28.8019	28.4869	28.0431
MNNIHDME_01239	0	0	0	0.993735	0	0		MNNIHDME_01239	1.3219	0	0	1.19172	1.17792	2.03256	0.950411	1.69573	0	0	0	0.666366		MNNIHDME_87507		22.3353	19.8579					MNNIHDME_10836		23.3739		26.7032	24.777	25.6336	25.706	24.2793	24.2624	26.4075	25.8184	24.1692
MNNIHDME_01240	0	0	0	0	0	0		MNNIHDME_01240	0	0	0	0	0	0	0	0.847867	0	0	0	0		MNNIHDME_113370	22.4243	22.916	23.0387					MNNIHDME_43604	26.1729	25.9804	25.9942	27.0525	26.3355	25.5795	26.5679	25.9189	22.2848	27.7509	26.1315	23.8332
MNNIHDME_01241	0	0	1.17769	0	0	1.40421		MNNIHDME_01241	0	0	0	0	0	0	0	0	0	0	0	0		MNNIHDME_110161	24.7094	23.4242	24.1549		22.8076			MNNIHDME_43325	26.574	25.7197	26.7965	25.6322	25.757	26.6378	25.9716	25.5512	25.4965	27.0151	26.2984	26.7866
MNNIHDME_01242	0	0	0	1.98747	1.3029	2.10632		MNNIHDME_01242	6.6095	4.16036	0	3.57517	1.17792	1.01628	0	1.69573	2.41374	3.09203	0	1.9991		MNNIHDME_96621	22.9919	21.6364	22.9264					MNNIHDME_15368	26.5422	26.7029	26.6196	25.9743	26.5288	26.1563	25.4036	25.8713	26.5481	26.5663	26.1954	26.9544
MNNIHDME_01243	0	0	0	0.993735	0.651452	0.702106		MNNIHDME_01243	0	0	0	0	2.35584	1.01628	2.85123	0	0	0	1.61655	0		MNNIHDME_148093	21.6282	22.6773	19.3645	21.5201	21.8805	20.5914		MNNIHDME_15376	25.0104	23.6203	25.2018	24.6235	24.0589	25.6209	24.347	23.0244	24.5912	25.625	23.8826	26.2236
MNNIHDME_01244	0	0	0	0	0	0		MNNIHDME_01244	0	0	0	0	0	0	0	0	0	0	0	0		MNNIHDME_104086	23.1237	22.4057	23.2402		21.1361			MNNIHDME_15566	24.9373	24.1618	25.6261	24.9526	25.045	24.4835	24.3928	25.1829	25.1931	25.0208	24.6121	24.7441
MNNIHDME_01245	0	0	0	3.97494	0.651452	0		MNNIHDME_01245	3.9657	2.77357	2.20412	2.38345	0	0	1.90082	0.847867	0	0	0	1.33273		MNNIHDME_111366	24.9453	24.7652	24.7963	23.2648	23.6199	23.1451		MNNIHDME_08854	28.7206	28.9435	28.5122	28.8698	28.4566	28.0208	29.1455	28.7067	28.3947	30.2611	29.7887	28.5689
MNNIHDME_01246	0	0	0	0.993735	0.651452	1.40421		MNNIHDME_01246	0	0	0	2.38345	0	2.03256	0	0	0	0.773008	0.808276	1.33273		MNNIHDME_102970	21.1425			23.119	24.7876	23.4132		MNNIHDME_56270	25.0927	25.8476	27.3546	25.0104	25.4984	25.314	24.8441	25.18	25.5328	27.0321	26.677	26.1154
MNNIHDME_01247	0	0	0	0.993735	0	0		MNNIHDME_01247	0	0	0	1.19172	0	1.01628	0	0	0.804582	0	0.808276	1.33273		MNNIHDME_92606				23.0462	23.2909	22.9295		MNNIHDME_14347	25.8555	24.8087	26.0542	26.1766	24.9232	25.3291	25.4794	25.2961	25.3066	26.4539	25.8948	24.6309
MNNIHDME_01248	0	0	0	0	0	0		MNNIHDME_01248	0	0	0	0	0	0	0	0	0	0	0	0		MNNIHDME_118538	23.2874	22.8341			22.3113			MNNIHDME_46497	27.6658	27.3963	26.7707	27.9392	27.4715	27.722	28.1753	27.5155	26.9826	28.8956	28.179	26.8635
MNNIHDME_01249	0	0	0	0.993735	1.3029	0		MNNIHDME_01249	0	0	0	0	0	0	0	0	0	0.773008	0.808276	1.33273		MNNIHDME_113327	25.492	26.2187	26.128	23.7797	24.5853	23.808		MNNIHDME_22650	25.408	25.689	26.2538	26.3878	25.4366	26.3786	26.3254	26.067	26.2917	26.3641	25.8839	26.0543
MNNIHDME_01250	0	0	0	1.98747	0.651452	0		MNNIHDME_01250	1.3219	1.38679	2.20412	4.76689	0	3.04883	2.85123	2.5436	0.804582	0.773008	1.61655	1.33273		MNNIHDME_128975	28.7695	28.4826		26.5514	26.4595	25.8969		MNNIHDME_49549	27.1276	26.2103	27.1035	26.6045	26.818	26.8258	25.2217	27.0198	26.7422	27.0801	26.442	26.406
MNNIHDME_01251	0	0	0	0	0	0		MNNIHDME_01251	0	0	0	0	0	0	0	0	0	0	0	0		MNNIHDME_121026	24.1501	24.4232	24.648	25.0055	23.2165			MNNIHDME_39353	27.5123	27.3736	27.7768	26.908	26.5184	27.5147	26.2259	27.4938	27.7094	27.6622	27.2214	27.0479
MNNIHDME_01252	0	0	0	0	0	0.702106		MNNIHDME_01252	0	0	0	0	0	0	0	0	0	0	0.808276	0.666366		MNNIHDME_120561	23.5281	23.5908	24.0704		19.6979	21.9272		MNNIHDME_39704	26.8777	24.3649	26.9719	27.5733	24.3343	24.8313	26.2374	25.0927	24.5473	26.024	26.1177	26.3024
MNNIHDME_01253	0	0	0	0	0	0		MNNIHDME_01253	0	0	0	0	0	0	0	0.847867	0	0	0	0		MNNIHDME_129273	22.7079	21.6297		23.4398	23.7276	23.0233		MNNIHDME_50067	26.6943	25.9922	26.3172	28.0249	26.2095	26.8508	25.9443	26.0502	25.3168	27.9136	26.1061	25.8857
MNNIHDME_01254	0	0	0	0	0	0		MNNIHDME_01254	0	0	0	0	0	0	0	0	0	0.773008	0	0.666366		MNNIHDME_44326	22.7292	24.6215	24.4846		23.1577			MNNIHDME_115060	26.3477	25.3364	25.9406	26.2581	26.4567	26.1104	26.3883	26.1813	25.4643	27.214	26.1242
MNNIHDME_01255	0	0	0	0	1.95436	0		MNNIHDME_01255	1.3219	2.77357	1.10206	0	0	1.01628	0	0	0	0.773008	2.42483	0.666366		MNNIHDME_52784	23.6214	22.9727	23.4802					MNNIHDME_81503	26.1686	25.6433	25.9721	26.0588	25.2806	25.5712	26.3552	25.9935	25.7099	26.0645	26.0072	24.8844
MNNIHDME_01256	0	0	1.17769	0	0	0		MNNIHDME_01256	0	0	0	0	0	0	0	0	0	0	0	0		MNNIHDME_34204	20.85			22.3353	22.3488	23.3939		MNNIHDME_17603	29.5625	28.3497	28.7564	28.5063	28.5501	28.2698	28.7955	28.7615	28.0709	28.3331	29.0034	27.8603
MNNIHDME_01257	0	0	0	0	0	0		MNNIHDME_01257	0	0	0	0	2.35584	0	0	0	0	0	0	0		MNNIHDME_107706	25.8113		26.0001	25.5685	25.9385	24.9299		MNNIHDME_32602	28.0699	26.9563	27.7215	29.0006	27.6378	28.0638	27.3252	27.4366	25.3168	29.2107	27.433	26.8078
MNNIHDME_01258	0	0	0	0	0	0		MNNIHDME_01258	1.3219	0	0	0	1.17792	0	0	0	0	0	0.808276	0		MNNIHDME_21297	28.6635	27.418	26.9649		23.7046			MNNIHDME_21080
MNNIHDME_01259	0	0	0	0	0	0		MNNIHDME_01259	0	0	0	0	0	0	0	0	0	0	0	0		MNNIHDME_110293	23.1534	22.8526	23.4587			20.9435		MNNIHDME_51921				21.3795				22.4749
MNNIHDME_01260	0	0	0	0.993735	0.651452	0		MNNIHDME_01260	0	0	1.10206	0	1.17792	0	0	0	0	0	0	0.666366		MNNIHDME_115560	22.0326			23.4092	21.3677	21.9558		MNNIHDME_59327	28.299	28.2223	28.4379	27.8553	27.8187	27.9073	28.1974	28.1681	28.159	29.0547	27.8955	28.0429
MNNIHDME_01261	2.13041	2.80489	1.17769	4.96867	5.86307	5.61685		MNNIHDME_01261	6.6095	9.7075	4.40823	5.95862	10.6013	4.06511	6.65288	3.39147	3.21833	6.95707	8.08276	7.9964		MNNIHDME_63394	21.9227		22.4437		20.3315	20.9034		MNNIHDME_45081	26.5199	25.8618	25.2229	26.5728	26.1478	26.306	26.9345	24.0613	24.9588	26.0566	26.7239	27.2023
MNNIHDME_01262	0	0	0	0	0	0		MNNIHDME_01262	0	0	0	0	0	0	0	0	0	0	0	0		MNNIHDME_102884	23.6509	23.0218	23.1302					MNNIHDME_15629	25.7631	25.0178	26.2961	25.3368	25.5275	25.5638	25.1286	23.3415	25.0144	26.1948	25.2161	26.2241
MNNIHDME_01263	0	0	0	0	0	0		MNNIHDME_01263	0	0	0	0	0	0	0	0	0	0	0	0		MNNIHDME_102990	24.7892	24.2528	23.689		21.6363			MNNIHDME_15661	27.0705	26.6775	26.7311	26.395	26.682	26.8719	26.1	25.934	26.5334	27.0657	25.5689	27.2516
MNNIHDME_01264	0	0	0	0.993735	0	0		MNNIHDME_01264	0	4.16036	0	0	0	0	0	0	0	0.773008	0	0		MNNIHDME_105642			22.2209	22.6962		22.253		MNNIHDME_15114	26.1074	25.986	26.9031	25.7208	26.4423	26.7002	25.8941	25.3698	26.526	26.7038	26.5659	26.5447
MNNIHDME_01265	0	0	0	0	0	0		MNNIHDME_01265	0	0	0	0	0	0	0	0	0	0	0	0		MNNIHDME_108828	22.2592	22.9717	22.9793	20.9994	22.2723			MNNIHDME_13837	24.567	24.1613	25.6361	25.7113	23.7571	25.5938	24.3234	25.7557	24.7917	26.567	26.4161	24.5307
MNNIHDME_01266	0	0	0	0	0	0		MNNIHDME_01266	0	0	0	0	0	0	0	0	0	0	0	0		MNNIHDME_109207	23.7717	23.3904		23.1713	24.1844	22.5298		MNNIHDME_25262	25.4097	24.4429	24.8201	23.6888	25.1821	25.0114	25.7565	25.2722	24.3039	25.1063	24.5913	22.4431
MNNIHDME_01267	0	0	0	0.993735	0	0		MNNIHDME_01267	0	0	0	0	3.53375	0	0	0	0.804582	0	0	0		MNNIHDME_113456	24.1173	23.9566	24.6474		22.4372			MNNIHDME_39797	27.2747	26.1874	26.8791	28.4442	27.8176	28.1679	28.7287	28.1359	28.0631	28.3117	28.3961	26.5994
MNNIHDME_01268	0	0	0	0	0	0		MNNIHDME_01268	1.3219	0	0	0	2.35584	0	0	0	0	0	0	0		MNNIHDME_113677	25.5848	26.0514	25.5424	23.8237	24.0108	23.087		MNNIHDME_52900	26.098	26.411	26.216	27.2961	26.4413	26.6489	27.0441	26.8052	26.3987	27.026	26.7328	25.1249
MNNIHDME_01269	0	0	0	0	0	0		MNNIHDME_01269	1.3219	0	1.10206	0	0	0	0	0	0.804582	0	0.808276	0		MNNIHDME_119434	21.9004	21.2362	21.9792	23.513				MNNIHDME_70524	26.6496	26.733	27.2584	25.341	26.9615	26.1374	26.4267	25.9097	26.3828	26.7692	26.3531	24.8399
MNNIHDME_01270	0	0	0	0	0	0		MNNIHDME_01270	0	0	0	0	0	0	0	0	0	0	0	0		MNNIHDME_119453	23.7483	24.2409	24.1488	23.7978	24.2436	23.2066		MNNIHDME_76549	24.1863	23.7519	23.5694	25.7189	23.6009	25.0124	25.6733	24.439	23.2991	25.0868	24.524	24.0848
MNNIHDME_01271	0	0	0	0	0	0		MNNIHDME_01271	0	0	0	0	0	0	0	0	0	0	0	0		MNNIHDME_122024		25.2286		24.8603	24.5975	22.7871		MNNIHDME_75991	27.4178	25.3091	26.9179	26.0029	26.1484	25.8885	25.7808	27.3317	26.9123	26.259	25.4573	25.5365
MNNIHDME_01272	0	0	0	0	0.651452	0		MNNIHDME_01272	0	0	0	0	0	0	0	0	0	0	0	0		MNNIHDME_124883	25.2985	25.2048	25.6813	23.2044	23.5132	21.4399		MNNIHDME_94322	25.0483		24.7753	26.236		25.7238	25.7136	23.1489	26.7896	25.8847	25.4162	25.7268
MNNIHDME_01273	0	1.40245	1.17769	1.98747	2.60581	1.40421		MNNIHDME_01273	0	9.7075	2.20412	0	5.88959	0	0.950411	3.39147	0	1.54602	4.04138	4.66456		MNNIHDME_125405	21.6836			21.6375	22.6937	22.5734		MNNIHDME_81226	29.0083	28.8247	28.355	28.4741	28.5442	27.7613	28.3329	28.1732	27.8413	29.0426	28.5128	28.6941
MNNIHDME_01274	0	0	0	0	0.651452	0		MNNIHDME_01274	0	0	0	0	2.35584	0	0	0	0	0	0	0		MNNIHDME_143364	24.9759		24.7303	25.9297	21.3343	24.7648		MNNIHDME_61580				24.1958			23.4745			23.5348	23.0712
MNNIHDME_01275	0	0	0	0	0	0		MNNIHDME_01275	0	0	0	0	0	0	0	0	0	0	0	0		MNNIHDME_72368				24.2286	22.4771	24.0709		MNNIHDME_58266
MNNIHDME_01276	0	0	0	0.993735	0	1.40421		MNNIHDME_01276	0	0	1.10206	0	0	0	2.85123	0	0	0	0	1.33273		MNNIHDME_34798		22.1016	22.1083	23.6848		23.432		MNNIHDME_61523	23.7648	23.2648	23.6926	24.5613	23.2331		23.1725	24.4432	23.2991		22.4464	22.894
MNNIHDME_01277	0	0	0	0	0	0		MNNIHDME_01277	0	0	1.10206	0	0	0	0	1.69573	0	0	0	0		MNNIHDME_15819		22.428		22.3552	22.0839	23.0044		MNNIHDME_33264	25.3905	24.5785	24.7801	25.07	23.7198	24.7601	25.4714	23.4247	24.4133	26.1311	24.8314	25.4281
MNNIHDME_01278	0	0	0	0	0	0		MNNIHDME_01278	0	2.77357	2.20412	0	0	0	0.950411	1.69573	0	0	2.42483	1.33273		MNNIHDME_36104				23.014	22.9561	22.6258		MNNIHDME_46498	26.5353	24.785	25.9833	27.4481		26.8248	27.4405	25.9585	27.1076	26.9696	27.0633	29.5354
MNNIHDME_01279	0	0	0	0	0.651452	0		MNNIHDME_01279	0	0	1.10206	0	0	0	0	0	0	0	0	0.666366		MNNIHDME_36150				24.2833	24.3824	24.7031		MNNIHDME_29427	27.0518	27.349	26.1864	25.4005	26.0382	26.1054	26.5396	26.5173	26.049	27.4797	26.6404	26.9637
MNNIHDME_01280	0	0	0	0	0	0		MNNIHDME_01280	0	0	0	0	0	0	0	0	0.804582	0	0	0		MNNIHDME_56363				22.4445	21.6804	22.8492		MNNIHDME_15286	28.0795	27.8801	28.136	26.2712	27.4816	27.7142	26.9402	27.9167	28.0617	27.8643	26.7607	28.2721
MNNIHDME_01281	0	0	0	0	0.651452	0		MNNIHDME_01281	0	0	0	0	0	0	0	0	0	0	0	0		MNNIHDME_14680		24.4035		27.1911	27.1122	26.9551		MNNIHDME_34201	25.6116	26.2462	26.6272	25.5988	26.3605	25.6339	25.098	25.4898	26.5058	25.2272	25.8442	26.548
MNNIHDME_01282	1.0652	0	0	0.993735	0.651452	0.702106		MNNIHDME_01282	6.6095	4.16036	3.30617	1.19172	3.53375	0	0	1.69573	0.804582	0	2.42483	1.9991		MNNIHDME_14655				23.5528	23.6091	23.8482		MNNIHDME_56288	25.8982	25.8106	26.215	24.6296	26.3292	25.8343	24.1457	25.6645	25.8687	25.7124	25.3131	26.3981
MNNIHDME_01285	0	1.40245	0	0	1.3029	0.702106		MNNIHDME_01285	7.9314	2.77357	2.20412	3.57517	1.17792	9.1465	1.90082	1.69573	3.21833	6.18406	2.42483	5.33093		MNNIHDME_14212		22.8314		21.9041	21.3895	23.2267		MNNIHDME_14061	29.134	28.6493	28.964	29.2128	27.9914	28.92	29.3108	28.7759	27.6001	29.7294	29.4166	28.9207
MNNIHDME_01286	0	1.40245	1.17769	1.98747	2.60581	0.702106		MNNIHDME_01286	0	1.38679	1.10206	3.57517	2.35584	1.01628	3.80164	3.39147	0.804582	0	2.42483	1.33273		MNNIHDME_14241		24.409	24.4277	23.2223	24.7555			MNNIHDME_14128	25.1215	24.6793	25.6935	24.0184	23.6596	25.2144	24.9504	24.9457	25.2961	24.5072	24.0695	26.25
MNNIHDME_01287	1.0652	0	2.35538	2.9812	3.90871	4.21263		MNNIHDME_01287	1.3219	4.16036	2.20412	0	4.71167	2.03256	2.85123	1.69573	1.60916	0.773008	0.808276	1.9991		MNNIHDME_25023		20.9231	19.6989	21.9504	22.0182	22.0672		MNNIHDME_14171	25.8039	24.5209	25.6112	25.3549	24.6972	25.5892	25.6631	25.3631	24.8574	25.6548	25.8209	23.5241
MNNIHDME_01288	5.32602	7.01223	7.06615	24.8434	16.9378	16.8505		MNNIHDME_01288	3.9657	4.16036	9.91852	10.7255	10.6013	6.09767	12.3553	16.1095	14.4825	13.9141	8.08276	9.32913		MNNIHDME_26980		22.3633	21.9362					MNNIHDME_25281	28.082	27.8162	27.9037	27.0005	27.7877	26.982	27.4877	28.2426	27.7838	27.3765	27.5343	27.0909
MNNIHDME_01290	0	0	1.17769	6.95614	2.60581	0		MNNIHDME_01290	3.9657	4.16036	6.61235	1.19172	1.17792	1.01628	1.90082	1.69573	0.804582	4.63805	1.61655	3.33183		MNNIHDME_66025				21.9594	22.4414	21.6345		MNNIHDME_49560	25.3269	24.7249	25.133	25.5681	24.1925	25.078	25.5617	23.6188	24.201	25.9954	24.8471	24.4676
MNNIHDME_01291	0	2.80489	0	6.95614	5.86307	4.21263		MNNIHDME_01291	2.6438	2.77357	4.40823	10.7255	8.24543	5.08139	2.85123	7.63081	8.04582	10.0491	9.69931	9.32913		MNNIHDME_47199				23.7184	24.3035	22.7603		MNNIHDME_19523	25.2009	24.3327	24.1753	27.0606	24.165	25.4101	26.5781	24.8725	24.4573	27.1777	25.7902	25.2825
MNNIHDME_01292	2.13041	0	1.17769	12.9186	9.12033	4.91474		MNNIHDME_01292	15.8628	27.7357	12.1226	11.9172	23.5584	4.06511	9.50411	19.501	10.4596	6.95707	16.1655	12.661		MNNIHDME_49522		21.5573		22.2607	22.6993	21.7331		MNNIHDME_66093	25.3568	24.1774	25.2843	25.9554	24.4016	25.7324	25.8114	25.2026	25.2019	26.5081	25.8877	22.6818
MNNIHDME_01293	0	1.40245	0	0	0.651452	1.40421		MNNIHDME_01293	1.3219	5.54714	1.10206	0	2.35584	2.03256	0	0.847867	0.804582	1.54602	1.61655	3.33183		MNNIHDME_70626		23.4004		24.4007	24.2683	23.4939		MNNIHDME_50059	24.6847	24.6565	24.8548	26.3173	24.0502	25.0012	26.4047	22.4344	24.4444	24.5876	24.6614	24.5026
MNNIHDME_01294	0	1.40245	0	0	1.95436	0		MNNIHDME_01294	0	1.38679	5.51029	5.95862	0	2.03256	3.80164	1.69573	2.41374	1.54602	0.808276	3.33183		MNNIHDME_88071				23.8642	25.0687	24.3455		MNNIHDME_68376	27.8765	26.1681	28.0925	28.5205	27.9889	26.779	28.6803	28.5113	28.18	28.9829	28.2279	28.0516
MNNIHDME_01295	0	0	0	0	1.95436	0		MNNIHDME_01295	0	4.16036	0	1.19172	0	0	1.90082	0	0	0	1.61655	2.66547		MNNIHDME_72480		22.2271	23.1358	24.193	23.639	24.311		MNNIHDME_93210	25.7098	25.1319	25.4444	26.284	25.4111	25.4749	26.7641	26.4258	26.2072	25.8353	25.8021	25.6446
MNNIHDME_01296	2.13041	9.81712	2.35538	6.95614	7.16597	4.21263		MNNIHDME_01296	9.2533	24.9621	12.1226	8.34206	22.3804	7.11394	9.50411	19.501	11.2641	10.8221	17.7821	17.3255		MNNIHDME_104806		26.2481		24.2742	24.7794	24.3101		MNNIHDME_106191	27.2167	26.2334	26.4563	27.705	26.9645	26.7868	26.3836	26.6292	25.3168	28.3571	26.5572	26.1934
MNNIHDME_01297	0	0	0	0	1.3029	1.40421		MNNIHDME_01297	0	1.38679	0	0	4.71167	2.03256	0	0	0	0	0.808276	1.9991		MNNIHDME_12397			22.7535	22.5848	23.0755	22.3751		MNNIHDME_111078	28.3977	28.6346	28.4446	28.2544	28.7311	28.2321	28.0604	28.0248	28.0858	28.0977	28.1671	28.5332
MNNIHDME_01298	0	1.40245	0	1.98747	3.25726	3.51053		MNNIHDME_01298	5.2876	5.54714	4.40823	1.19172	4.71167	4.06511	2.85123	3.39147	4.82749	4.63805	4.04138	5.33093		MNNIHDME_73021		22.9966	22.6093	21.9874	22.4068	24.3187		MNNIHDME_119719	23.6735	22.8223	24.1664	25.412	23.0109	24.3869	26.3038	23.8609	23.9532	25.3875	25.6381	24.4001
MNNIHDME_01299	2.13041	2.80489	1.17769	9.93735	5.86307	4.21263		MNNIHDME_01299	1.3219	8.32071	5.51029	3.57517	5.88959	7.11394	2.85123	1.69573	5.63207	3.09203	0.808276	5.9973		MNNIHDME_104812		23.5422		22.5662	23.1081	21.2879		MNNIHDME_127066	25.8601	24.8513	26.4157	25.5512	25.4287	26.0311	24.9309	24.3412	26.4403	25.3188	25.3121	26.3994
MNNIHDME_01300	0	0	0	0	2.60581	2.10632		MNNIHDME_01300	0	1.38679	0	0	0	0	2.85123	2.5436	2.41374	1.54602	0.808276	1.33273		MNNIHDME_147628			22.321	23.8834	24.4076	23.1918		MNNIHDME_28187				23.2678			22.9749	25.3762
MNNIHDME_01301	0	0	2.35538	0	0.651452	0.702106		MNNIHDME_01301	2.6438	1.38679	2.20412	1.19172	0	5.08139	0	0.847867	0.804582	3.09203	4.04138	4.66456		MNNIHDME_34431				23.3128	22.879	23.531		MNNIHDME_47599	25.7785	26.5166	27.117	26.5528	26.0311	25.6918	26.2093	25.63	26.8776	26.3669	26.2356	26.6428
MNNIHDME_01302	2.13041	8.41468	4.71076	3.97494	0	2.10632		MNNIHDME_01302	0	0	1.10206	1.19172	1.17792	0	5.70247	8.47867	2.41374	0.773008	1.61655	1.33273		MNNIHDME_24675				23.3731	23.6018	23.2611		MNNIHDME_106559	27.5056	26.8091	27.5817	27.1544	27.1418	26.2281	27.4641	27.4615	27.1975	28.0058	27.4939	26.5301
MNNIHDME_01303	1.0652	1.40245	0	7.94988	3.90871	6.31895		MNNIHDME_01303	1.3219	4.16036	1.10206	7.15034	3.53375	2.03256	0	3.39147	9.65498	0.773008	7.27448	6.66366		MNNIHDME_71265				23.1748	22.6041	23.0407		MNNIHDME_66864	24.5869	22.0307	24.2075	23.852	22.4568	23.3253	24.2023	22.7519	23.903	25.1627	24.2091	27.0249
MNNIHDME_01304	0	0	0	0	0	0		MNNIHDME_01304	0	0	0	0	1.17792	0	0	0	0	0	0	0		MNNIHDME_98947			23.4539	25.08	24.5038	24.6655		MNNIHDME_45001	24.577	23.9864	22.6707	24.7311	24.3766	24.7	25.5955	24.9782	25.1804	25.9895	25.4155	25.7283
MNNIHDME_01305	1.0652	0	1.17769	4.96867	5.21162	4.21263		MNNIHDME_01305	5.2876	5.54714	7.71441	16.6841	9.42334	12.1953	7.60329	6.78294	4.82749	13.1411	14.549	7.33003		MNNIHDME_130158			22.9706	23.502	24.7674	24.1049		MNNIHDME_33489	27.9065	26.8195	27.6158	27.4797	26.9493	27.0841	28.16	27.6462	27.3778	28.4424	27.8385	27.9106
MNNIHDME_01306	0	0	0	0	0	0		MNNIHDME_01306	0	0	0	0	0	0	0	0	0	0.773008	0	0.666366		MNNIHDME_34113				23.965	22.9623	23.4638		MNNIHDME_87151	26.786	26.568	27.0078	26.7782	27.0958	26.7278	24.9989	26.4908	23.5701	27.2304	25.905	25.653
MNNIHDME_01307	0	2.80489	0	2.9812	1.95436	2.10632		MNNIHDME_01307	3.9657	4.16036	2.20412	0	3.53375	0	3.80164	1.69573	5.63207	1.54602	3.2331	0.666366		MNNIHDME_34434				24.3311	23.4023	26.4926		MNNIHDME_44784	26.0809	20.9451	27.2763	22.8722	24.4602	27.505	24.3872	22.573	26.3579		23.9854	22.3942
MNNIHDME_01308	0	0	0	0	0.651452	1.40421		MNNIHDME_01308	1.3219	0	0	0	3.53375	3.04883	2.85123	0	1.60916	0.773008	0	0		MNNIHDME_24850				22.4835	23.2461	23.3113		MNNIHDME_02864	24.4579	22.38	23.5435	25.6123	22.8613	24.2927	25.4002	25.2812	23.6046	26.5427	26.4681	23.3161
MNNIHDME_01309	0	0	0	0	0	0		MNNIHDME_01309	2.6438	0	1.10206	1.19172	0	0	0	1.69573	0	0.773008	0	0.666366		MNNIHDME_33523				23.6738	23.09	22.8658		MNNIHDME_15829	24.5736	23.349	25.3979	24.0568	22.0129	22.8379	25.1759		25.6059	24.5154	23.595	25.1086
MNNIHDME_01310	0	0	1.17769	0	0	0		MNNIHDME_01310	1.3219	0	0	0	0	1.01628	0	0	0.804582	0	0.808276	0		MNNIHDME_70524				23.1349	22.0735	22.6277		MNNIHDME_45983	25.956	25.407	26.2987	25.51	25.7731	26.8538		24.7057	25.4958	26.6539	25.9223	27.2445
MNNIHDME_01311	3.19561	4.20734	1.17769	5.96241	3.25726	2.80842		MNNIHDME_01311	11.8971	15.2546	14.3268	13.109	8.24543	3.04883	8.5537	10.1744	6.43665	6.18406	7.27448	6.66366		MNNIHDME_95207			21.2555		22.445	23.3863		MNNIHDME_14669	25.4329	25.4695	26.1156	24.709	25.5213	25.9786	25.5686	25.3633	24.8399	25.5019	25.0653	25.6141
MNNIHDME_01312	0	0	0	0	0	0		MNNIHDME_01312	1.3219	1.38679	0	0	1.17792	1.01628	2.85123	0.847867	1.60916	0.773008	4.04138	0.666366		MNNIHDME_104356	23.8062	22.8196	23.4675		24.4472	25.2039		MNNIHDME_14408	26.9348	25.9337	26.5882	26.3695	26.0313	28.0641	25.996	25.8767	27.6965		26.4381	26.9913
MNNIHDME_01313	0	1.40245	1.17769	0	1.95436	2.80842		MNNIHDME_01313	0	1.38679	0	0	0	0	0	0.847867	0.804582	0.773008	1.61655	0.666366		MNNIHDME_32635	25.3074	25.2363	24.5538		24.8148			MNNIHDME_24831	26.5309	26.2132	26.6727	26.0145	25.8997	26.3669	26.2142	26.5322	25.8614	26.6907	26.9027	26.5753
MNNIHDME_01314	1.0652	4.20734	1.17769	0	0	0		MNNIHDME_01314	1.3219	2.77357	0	0	2.35584	0	1.90082	2.5436	1.60916	3.86504	1.61655	0		MNNIHDME_117046	21.628		21.7206	23.5429	23.4764	22.9444		MNNIHDME_27197	26.6615	25.0171	26.4173	27.7197	26.2389	26.0512	27.8938	27.5231	26.9275	27.2775	27.2746	26.0507
MNNIHDME_01315	0	0	0	0.993735	0	0		MNNIHDME_01315	1.3219	1.38679	3.30617	1.19172	0	1.01628	8.5537	5.93507	2.41374	1.54602	5.65793	1.9991		MNNIHDME_101235	23.4387	22.5955	23.4946					MNNIHDME_16380	26.7341	23.9513	24.6058	26.4471	23.5412	27.2889	27.1696	23.4455	22.7692	27.7127	27.156	26.0104
MNNIHDME_01316	0	2.80489	0	0.993735	1.3029	0.702106		MNNIHDME_01316	5.2876	1.38679	1.10206	1.19172	1.17792	1.01628	4.75206	3.39147	7.24123	2.31902	8.08276	3.33183		MNNIHDME_64112	21.4986		22.0818					MNNIHDME_34574	24.6346	23.0203	24.6425	25.2395	23.3143	23.7505	25.4889	21.6044	23.5052	25.8502	25.2045	24.903
MNNIHDME_01317	0	4.20734	1.17769	1.98747	0	0.702106		MNNIHDME_01317	0	2.77357	0	3.57517	2.35584	1.01628	0	0	2.41374	4.63805	2.42483	1.9991		MNNIHDME_51872	25.7211	26.252	21.7143		26.9795	26.755		MNNIHDME_65674	26.7491	26.1489	27.0253	24.3997	25.3836	26.8612	24.8254	26.2123	26.1222	24.7049	23.6692	26.6969
MNNIHDME_01318	1.0652	2.80489	1.17769	0.993735	1.3029	0		MNNIHDME_01318	3.9657	6.93393	3.30617	4.76689	2.35584	1.01628	1.90082	3.39147	2.41374	3.86504	4.04138	0.666366		MNNIHDME_36556	22.5513		22.9997	24.4616	25.1522	24.1326		MNNIHDME_65688	29.484	29.0737	29.3819	30.6054	28.9948	29.4528	29.2501	29.7793	29.4136	29.5407	29.5332	29.202
MNNIHDME_01319	1.0652	0	2.35538	2.9812	2.60581	0		MNNIHDME_01319	5.2876	5.54714	2.20412	4.76689	2.35584	3.04883	6.65288	0.847867	4.82749	1.54602	4.84966	2.66547		MNNIHDME_47912	21.6963	20.8246		22.7591	23.3907	23.4685		MNNIHDME_120736	25.9018	23.8744	25.1489	27.4707	24.7767	26.1137	27.3293	25.8949	23.3873	27.0544	26.757	25.546
MNNIHDME_01321	0	0	0	0.993735	0.651452	0		MNNIHDME_01321	0	0	0	0	0	2.03256	0	1.69573	2.41374	0.773008	1.61655	0		MNNIHDME_43533	20.5998	22.5844	22.7766		22.1378	21.9966		MNNIHDME_75982	27.0067	27.2439	27.6153	27.8736	25.685	27.3129	28.2484	28.1577	26.474	27.8332	27.8013	26.1889
MNNIHDME_01322	3.19561	0	0	0	0	0		MNNIHDME_01322	0	0	0	0	0	0	0	0.847867	0	0	0	0		MNNIHDME_52424	22.3272	21.6787		24.5209	23.0601			MNNIHDME_76408	26.6026	26.5333	27.2757	27.016	26.1924	27.1787	25.6647	25.6914	26.1734	26.8438	26.2452	27.1949
MNNIHDME_01323	1.0652	0	0	0	1.95436	0.702106		MNNIHDME_01323	3.9657	6.93393	2.20412	2.38345	2.35584	3.04883	0.950411	4.23934	2.41374	0.773008	3.2331	2.66547		MNNIHDME_34494	22.8592		21.4351	21.2134	22.3787	22.0115		MNNIHDME_82368	27.3552	26.7264	27.1638	26.3944	27.0331	27.0578	27.1375	25.919	27.1106	27.2446	26.8352	27.1368
MNNIHDME_01324	0	0	0	0	0.651452	0.702106		MNNIHDME_01324	1.3219	2.77357	0	0	1.17792	0	1.90082	1.69573	0	0	2.42483	0.666366		MNNIHDME_33400		21.6382		23.26				MNNIHDME_115173	25.6796	24.2691	25.4237	26.6349	25.0814	25.6769	26.8029	25.9524	24.8528	26.3499	25.3804	24.4519
MNNIHDME_01325	0	1.40245	0	0	0	0		MNNIHDME_01325	0	0	3.30617	0	1.17792	0	0	0.847867	0	0	0	0		MNNIHDME_73017	23.0495		23.767	25.2138	23.0802			MNNIHDME_64444	29.484	29.0535	29.3819	30.6054	28.9901	29.4528	29.2501	29.7793	29.9741	29.5407	29.5332	29.1949
MNNIHDME_01326	7.45643	1.40245	5.88845	5.96241	7.81742	8.42527		MNNIHDME_01326	14.5409	26.3489	6.61235	7.15034	11.7792	18.293	9.50411	8.47867	12.0687	19.3252	8.89104	18.6583		MNNIHDME_47915		22.6638	23.0916		23.695			MNNIHDME_123325	27.1885	26.4671	27.7189	27.7007	26.9799	27.4248	27.4246	26.6372	27.1538	27.5611	27.8452	27.8995
MNNIHDME_01327	1.0652	0	0	2.9812	0	0.702106		MNNIHDME_01327	0	0	0	0	0	0	1.90082	0.847867	3.21833	0.773008	1.61655	1.33273		MNNIHDME_43393	28.6635		23.0714		23.3845			MNNIHDME_107227	27.594	27.4806	26.4509	27.9809	26.8271	27.3756	27.5862	26.8513	27.8024	28.0214	27.9072	27.9615
MNNIHDME_01328	0	0	1.17769	0	1.3029	2.10632		MNNIHDME_01328	0	0	1.10206	0	1.17792	1.01628	0.950411	1.69573	0	1.54602	0	1.9991		MNNIHDME_62796		22.6131	22.1721					MNNIHDME_61519	24.53			25.7528		23.5698	25.0256	24.59		25.4779	24.3113
MNNIHDME_01329	0	2.80489	0	0.993735	0	1.40421		MNNIHDME_01329	0	1.38679	0	0	0	0	0.950411	0.847867	1.60916	0	1.61655	1.33273		MNNIHDME_73026		24.9676	25.3055		24.6774	24.1239		MNNIHDME_136090	22.4213		24.8744	26.4666		24.5785	26.4055		23.5876	26.2277	25.1676	25.1333
MNNIHDME_01330	3.19561	1.40245	0	0	0.651452	0		MNNIHDME_01330	0	0	1.10206	1.19172	1.17792	0	0.950411	0	2.41374	3.09203	0.808276	0.666366		MNNIHDME_97433				23.0687	24.3584	24.2678		MNNIHDME_10854			21.8212	24.3339
MNNIHDME_01331	3.19561	7.01223	2.35538	1.98747	0.651452	0.702106		MNNIHDME_01331	1.3219	5.54714	3.30617	1.19172	3.53375	3.04883	3.80164	2.5436	3.21833	0.773008	4.04138	5.33093		MNNIHDME_13575	21.3342	24.0443	22.0233			23.708		MNNIHDME_98488
MNNIHDME_01332	0	0	2.35538	0	0	0		MNNIHDME_01332	0	4.16036	1.10206	0	2.35584	0	1.90082	0	0	0	0	0		MNNIHDME_13443	24.6173	23.9864			23.1803			MNNIHDME_47198	27.5581	27.1888	27.3918	28.2941	26.6226	27.6022	28.1153	26.9218	27.2744	27.3502	25.9644	26.2611
MNNIHDME_01333	0	0	0	0.993735	0	0		MNNIHDME_01333	0	0	0	0	1.17792	0	0	0	0.804582	0	0	0		MNNIHDME_13426	24.3879	24.5761	24.0333		22.423			MNNIHDME_61518	26.6226	23.3932	26.9996	25.4721		26.6714	26.4924	26.8648	25.8189	24.9962	25.5707	25.6351
MNNIHDME_01334	0	0	0	0	0	0		MNNIHDME_01334	0	0	0	0	0	0	0	0.847867	0.804582	0	0	0.666366		MNNIHDME_15196	23.8677			24.6249	23.2364	21.4423		MNNIHDME_29646	25.9658	24.5612	25.0442	26.4313	25.106	25.3187	26.6861	25.7136	25.4034	26.8566	26.5682	25.0616
[truncated: 155,214 more rows]
