# Supplementary material for: Synergistic biodegradation of aromatic-aliphatic copolyester plastic by a marine microbial consortium
Source: Nat Commun. 2020 Nov 13;11:5790. doi: 10.1038/s41467-020-19583-2 (PMC7666164; doi:10.1038/s41467-020-19583-2)
Supplement: Supplementary file 4 — Source Data [file 41467_2020_19583_MOESM4_ESM.zip › Figure S2.xlsx]

## Sheet: Sheet1
Terephthalic acid (Te)
Days	S1	S2	S3	Average	Standard deviation
0	0	0	0	0	0
1	11.8124	13.0924	9.23556	11.3801	1.96441
3	42.199	36.9648	38.9564	39.3734	2.64194
6	52.8	61.7	49.7893	54.7631	6.19325
7	54.4419	62.9019	52.7298	56.6912	5.44633
8	56.0629	64.1	55.76	58.641	4.7301
23	58.2686	65.3171	57.9013	60.4957	4.17954
24	61.459	61.3362	54.1858	58.9937	4.16421
25	61.6743	59.1057	56.1573	58.9791	2.76065
1,4- Butanediol (B)
Days	S1	S2	S3	Average	Standard deviation
0	0	0	0	0	0
1	0.640826	-0.0777081	0.0979335	0.22035	0.374583
2	1.02724	0.509893	0.857983	0.798371	0.263774
3	13.4925	15.8908	13.6585	14.3473	1.3393
4	34.6663	34.43	36.2886	35.1283	1.01177
5	41.3248	38.54	41.0661	40.3103	1.53853
6	43.6965	40.3529	43.2845	42.4446	1.82317
7	45.3613	41.3248	43.937	43.541	2.04721
8	46.9336	42.4946	45.372	44.9334	2.25174
15	57.9596	43.8061	48.1205	49.9621	7.25425
Adipic acid (Ad)
Days	S1	S2	S3	Average	Standard deviation
0	0	0	0	0	0
1	-0.29852	0.460758	0.220645	0.127628	0.388091
2	6.99682	8.68411	8.20388	7.9616	0.869342
3	28.6427	30.6123	30.038	29.7643	1.0129
4	36.1879	37.7	37.4242	37.104	0.80527
7	37.9888	39.2121	39.3808	38.8605	0.759669
8	39.1547	39.6674	40.1476	39.6566	0.496539
Sebacic acid (Se)
Days	S1	S2	S3	Average	Standard deviation
0	0	0	0	0	0
1	0.609327	1.97277	-1.33883	0.414419	1.66438
2	11.1832	14.7728	11.2028	12.3863	2.06679
3	19.723	26.3431	21.8686	22.6449	3.37765
4	23.2575	30.1806	26.1442	26.5275	3.47745
7	23.8209	32.6474	27.7301	28.0661	4.42284
8	24.5966	33.1489	28.6853	28.8103	4.27752
