# Supplementary material for: Synergistic biodegradation of aromatic-aliphatic copolyester plastic by a marine microbial consortium
Source: Nat Commun. 2020 Nov 13;11:5790. doi: 10.1038/s41467-020-19583-2 (PMC7666164; doi:10.1038/s41467-020-19583-2)
Supplement: Supplementary file 4 — Source Data [file 41467_2020_19583_MOESM4_ESM.zip › Figure S3.xlsx]

## Sheet: Sheet1
	Average of abundances of the top bins per condition
bins	t0	t1	t2	t3	F	S	B	Ad	Se	Te
bin 1	8.78	7.92	6.5	8.45	1.62	4.68	1.26	6.29	9.67	5.55
bin 3	5.9	6.97	8.8	11.41	8.99	2.88	0.01	0.25	0.25	0.04
bin 7	0.08	0.22	0.08	0.07	0.3	0.36	83.28	1.25	5.1	0.52
bin 10	14.18	14.72	16.64	10.42	19.28	26.52	1.54	2.04	1.72	2.82
bin 12	2.59	2.27	1.86	2.02	1.63	4.28	1.97	0.01	0.01	76.87
bin 13	1.1	0.86	0.65	0.63	0.22	1.98	0.32	10.24	7.35	5.61
bin 17	30.41	27.22	21.77	23.12	4.76	30.08	0.74	0.05	0.03	0.71
bin 20	7.17	7.54	8.51	9.73	5.33	3.92	0	6.25	2.38	0.23
bin 21	3.9	3.42	2.52	2.47	7.88	12.52	0.23	0.66	1.74	0.72
bin 23	0.19	0.19	0.13	0.14	0.02	0.62	7.81	0.3	0.35	0.53
bin 28	0.49	1.03	2.37	5.3	2.02	0.07	0.01	2.92	4.43	0.27
bin 32	12.04	16.43	18.56	9.19	44	5.29	0.07	42.3	42.83	0.06
others	12.93	11.01	11.4	16.8	3.66	6.34	2.55	18.17	14.85	5.29
