# Supplementary material for: Synergistic biodegradation of aromatic-aliphatic copolyester plastic by a marine microbial consortium
Source: Nat Commun. 2020 Nov 13;11:5790. doi: 10.1038/s41467-020-19583-2 (PMC7666164; doi:10.1038/s41467-020-19583-2)
Supplement: Supplementary file 4 — Source Data [file 41467_2020_19583_MOESM4_ESM.zip › Figure S4.xlsx]

## Sheet: Sheet1
	F-1	F-2	F-3	S-1	S-2	S-3
bin 15	0	0	0	0	0	0
bin 30	0	0	0.01	0.45	0.48	0.47
bin 31	0	0	0	0	0	0
bin 33	0	0	0	0.02	0.02	0.02
bin 9	0	0	0	0	0	0
bin 23	0.01	0.01	0.02	0.5	0.62	0.73
bin 26	0.01	0	0.01	0.07	0.07	0.06
bin 2	0.02	0.01	0.04	0.13	0.11	0.11
bin 25	0.02	0.01	0.01	0.01	0.03	0.01
bin 4	0.02	0	0.01	0	0	0
bin 18	0.03	0.03	0.06	0.08	0.09	0.09
bin 19	0.03	0.01	0.03	0.04	0.03	0.04
bin 14	0.06	0.06	0.06	0.26	0.25	0.24
bin 29	0.08	0.04	0.11	0.09	0.14	0.1
bin 5	0.1	0.18	0.16	0.01	0.01	0.01
bin 24	0.13	0.09	0.25	0.13	0.12	0.3
bin 7	0.25	0.23	0.41	0.31	0.38	0.38
bin 8	0.31	0.14	0.2	0.04	0.12	0.02
bin 22	1.19	0.3	0.99	0.79	0.83	0.72
