# Supplementary material for: Synergistic biodegradation of aromatic-aliphatic copolyester plastic by a marine microbial consortium
Source: Nat Commun. 2020 Nov 13;11:5790. doi: 10.1038/s41467-020-19583-2 (PMC7666164; doi:10.1038/s41467-020-19583-2)
Supplement: Supplementary file 4 — Source Data [file 41467_2020_19583_MOESM4_ESM.zip › Figure S5.xlsx]

## Sheet: Sheet1
	Ad-1	Ad-2	Se-1	Se-2	Te_1	Te_2	B-1	B-2
bin 1	7.79	4.8	10.78	8.56	6.15	4.95	1.31	1.22
bin 10	2.9	1.17	1.16	2.27	3.41	2.24	1.73	1.34
bin 12	0.01	0.01	0.01	0.01	76.19	77.56	1.58	2.36
bin 13	9.19	11.3	6.84	7.86	5.47	5.75	0.29	0.36
bin 14	0.19	0.28	0.04	0.13	0.32	0.21	0.03	0.03
bin 15	0.84	0.76	1.17	0.99	0.32	0.22	0	0
bin 16	0	0	0	0	0	0	0	0
bin 17	0.06	0.05	0.02	0.03	0.75	0.66	0.93	0.55
bin 18	0.21	0.22	0.23	0.41	0.12	0.17	0.05	0.05
bin 19	0.13	0.07	0.35	0.1	0.11	0.09	0.03	0.03
bin 2	5.08	2.84	2.19	3.18	0.07	0.16	0.01	0.01
bin 20	7.77	4.73	2.93	1.84	0.29	0.16	0	0
bin 21	0.62	0.7	1.83	1.64	0.61	0.82	0.23	0.23
bin 22	1.09	1.35	0.12	0.22	0.58	0.96	0.85	0.8
bin 23	0.34	0.27	0.35	0.36	0.51	0.55	8.95	6.68
bin 24	3.7	2.7	4.4	3.97	0.03	0.05	0.63	0.46
bin 25	0	0.01	0	0	0	0	0.03	0.03
bin 26	0.15	0.08	0.12	0.14	0.2	0.43	0	0.01
bin 27	2.72	3.33	2.28	2.78	1.69	1.57	0.3	0.26
bin 28	4.8	1.03	2.69	6.17	0.24	0.31	0.01	0.01
bin 29	0.12	0.13	0.09	0.1	0.78	0.4	0.01	0.01
bin 3	0.19	0.31	0.34	0.16	0.04	0.04	0	0.01
bin 30	0.51	1.07	0.35	0.55	0.52	0.48	0.18	0.18
bin 31	0.37	0.23	0.49	0.65	0	0.01	0	0
bin 32	37.48	47.11	44.02	41.63	0.04	0.07	0.07	0.08
bin 33	1.41	3.12	0.1	0.17	0.04	0.05	0	0
bin 4	0.12	0.05	0.04	0.09	0.01	0.04	0	0
bin 5	0	0	0	0	0.01	0.01	0	0
bin 6	0.01	0.01	0	0	0	0	0.28	0.69
bin 7	1	1.51	5.34	4.86	0.29	0.74	82.25	84.31
bin 8	0.24	0.24	0.1	0.13	0.03	0.05	0.06	0.07
bin 9	2.04	0.92	2.18	1.81	0.56	0.3	0	0
