# Supplementary material for: Synergistic biodegradation of aromatic-aliphatic copolyester plastic by a marine microbial consortium
Source: Nat Commun. 2020 Nov 13;11:5790. doi: 10.1038/s41467-020-19583-2 (PMC7666164; doi:10.1038/s41467-020-19583-2)
Supplement: Supplementary file 4 — Source Data [file 41467_2020_19583_MOESM4_ESM.zip › Figure_S12.xlsx]

## Sheet: Sheet1
gene_id	Annotation	Taxonomy	MT t1	MP t1	MT t2	MP t2	MT t3	MP t3	MT film	MP film
gene_id	Annotation	Taxonomy	MT t1	MP t1	MT t2	MP t2	MT t3	MP t3	MT film	MP film
MNNIHDME_116656	Protocatechuate 3,4-dioxygenase beta chain	Alphaproteobacteria	0.35967	0.16363	0.180092	0.0821685	1.06743	1.28933	0.693328
MNNIHDME_116657	Protocatechuate 3,4-dioxygenase alpha chain	Alphaproteobacteria	-0.252415	-0.129173	-0.153336	0.524947	1.09481	0.809613	0.417266	0.505941
MNNIHDME_154649	Protocatechuate 3,4-dioxygenase alpha chain	Alphaproteobacteria	-1.18121		-2.52224		-1.77344		-0.10943	-0.809744
MNNIHDME_24890	Protocatechuate 3,4-dioxygenase beta chain	Pseudooceanicola bin 17	0.175543	-0.217942	1.77401	-0.487601	1.3904	0.347865	-0.19896
MNNIHDME_24891	Protocatechuate 3,4-dioxygenase alpha chain	Pseudooceanicola bin 17	0.369227	-0.998042	1.73158	-1.23476	1.39372	-0.836075
MNNIHDME_45090	Protocatechuate 3,4-dioxygenase alpha chain	Pseudooceanicola bin 20	1.53584	-0.693532	2.38611	-1.30661	2.47699	-1.17443	2.7362
MNNIHDME_54250	Protocatechuate 4,5-dioxygenase beta chain	Saccharospirillum bin 12	-0.293013		-0.706689		-1.25979		2.33936
MNNIHDME_61413	Protocatechuate 3,4-dioxygenase alpha chain	Rhodobacteraceae bin 10	0.163209	-0.255896	1.28309	-1.15451	0.616296	-0.340426
